# Supplementary material for: Viscoelastic properties of wheat gluten in a molecular dynamics study
Source: PLoS Comput Biol. 2021 Mar 24;17(3):e1008840. doi: 10.1371/journal.pcbi.1008840 (PMC8021197; doi:10.1371/journal.pcbi.1008840)
Supplement: S1 Data — (XLSX) [file pcbi.1008840.s008.xlsx]

## Sheet: before oscillations
ID	density [0.1 aa/nm^3]	period [ns]	type (1=const. volume pull, 2=pull, 3=shear)	system	system (short)	nr of oscillations	coordination number	delta n_coord	mean nr of knots	delta nr_knots	mean nr of intra disul. bonds	delta intr_disul	mean nr of inter disul. Bonds	delta inter_disul	mean nr of entanglements	delta n_ent	mean nr of cavities	delta n_cav	maximum volume of a cavity	delta max cav_vol	total cavity volume	delta tot. cav_vol	<R_g>	delta R_g	<L>	delta L	<w>	delta w	<k> mean nr of knots per chain	delta k	<N>-2	delta N
corn35wals00p2op6v05	35	20000	2	corn	cor	6	5.40506	0.0326205	0.0902777	0.0801685	4.96311	0.54916	2.36622	0.202812	0.370834	0.0683537	17.8667	0.641941	221022	11674.9	975592	10516.6	21.3162	0.395006	36.4925	3.27781	0.0789108	0.0157394	0.024833	0.049181	219	26.332
corn35wals00p2os6v05	35	20000	3	corn	cor	6	5.37911	0.200009	0.0594444	0.00967849	4.308	0.296335	2.72933	0.258571	0.526667	0.120545	21.6267	5.04701	234831	44957.4	1000460	37658.4	20.8579	0.347595	39.3031	3.05777	0.0728548	0.0179704	0.0137784	0.0418941	219	26.332
corn35wals00p4op6v05	35	40000	2	corn	cor	6	5.59383	0.0837758	0.0225	0.0289236	4.81511	0.872162	2.87155	1.12039	0.403333	0.254608	19.96	0.854166	193362	9310.9	953088	7919.39	20.9548	0.271016	51.7333	3.69679	0.0654966	0.0153534	0.0191873	0.0554897	219	26.332
corn35wals00p4os6v05	35	40000	3	corn	cor	6	5.66921	0.0770235	0.0216667	0.0288916	5.15511	1.03379	2.48667	0.513305	0.324167	0.0678469	19.7467	2.62548	254770	21204.9	1009289	16098.9	22.1842	0.357549	36.9042	3.0785	0.0740146	0.0184778	0.0100676	0.0539024	219	26.332
glia35wals00p2op6v05	35	20000	2	glia	gli	6	6.77399	0.0399082	0.0154074	0.0211639	8.27468	1.53729	0.0417777	0.0590825	0.0968912	0.0197552	24.28	2.77724	270124	19717.1	1178560	15230.8	21.1788	0.207669	40.2575	2.00697	0.0447375	0.0110936	0.00891235	0.0456941	288.133	36.236
glia35wals00p2os6v05	35	20000	3	glia	gli	6	6.85492	0.0731484	0.0456296	0.0322732	8.22889	0.829811	0.0328889	0.0465119	0.166807	0.0548586	27.08	2.13941	318734	17770.9	1228910	10935.8	19.5054	0.187439	36.5152	2.44339	0.0367824	0.0116464	0.0104747	0.0417204	288.133	36.236
glia35wals00p4op6v05	35	40000	2	glia	gli	6	6.73883	0.0944203	0.114963	0.02284	8.25511	1.37908	0.0586667	0.0277982	0.19348	0.0612071	21.2	0.376652	283397	4040.24	1183390	2857.8	20.2921	0.166161	29.98	1.55248	0.0457966	0.0100878	0.259085	0.175912	288.133	36.236
glia35wals00p4os6v05	35	40000	3	glia	gli	6	6.83968	0.0719196	0.0666666	0.00377124	8.05778	0.89181	0.0266667	0.0377124	0.111107	0.0618673	23.9067	2.13075	314229	20284.7	1215410	14596.3	21.0699	0.214638	38.1093	2.4957	0.0364648	0.01232	0.0158372	0.0462679	288.133	36.236
glia35wals00p6op6v05	35	60000	2	glia	gli	6	6.74797	0.0332668	0.0770371	0.0476716	7.5449	2.20076	0.0368889	0.0502949	0.120285	0.0214009	24.24	3.45963	275342	12090.9	1177110	9013.07	19.8687	0.170233	35.7314	2.61779	0.0322099	0.00887705	0.101965	0.124923	288.133	36.236
glia35wals00p6os6v05	35	60000	3	glia	gli	6	6.83043	0.0699758	0.08	0.0102896	8.57111	1.50339	0.0719999	0.0359752	0.0604428	0.0561338	23.9733	2.95862	335852	20673.9	1236110	14055	21.0188	0.288244	39.8494	2.53886	0.0618003	0.0110459	0.0495955	0.0862548	288.133	36.236
glia35wals00p7op6v05	35	70000	2	glia	gli	6	6.77698	0.0610024	0.048	0.0307149	8.932	0.558048	0.00755557	0.0106852	0.235557	0.0899819	25.0533	2.34159	280379	13042.2	1184050	10453.1	21.1416	0.148963	36.0676	2.31314	0.0731899	0.00992659	0.0188659	0.061816	288.133	36.236
glia35wals00p7os6v05	35	70000	3	glia	gli	6	6.81333	0.0771549	0.00237037	0.000838054	8.34446	1.72253	0.04	0.0362379	0.188149	0.0421274	25.6267	5.12982	332707	40004.5	1238300	29432.2	20.9185	0.218998	38.4445	2.45883	0.0633135	0.0104377	0.00713999	0.0594153	288.133	36.236
glni35wals00p2op6v05	35	20000	2	glni	gln	6	6.48772	0.005176	0.0414815	0.0130841	2.73734	0.222143	0.212	0.102294	0.185173	0.0492344	25.5467	3.96792	240355	17772.5	1082690	9023.86	20.1217	0.200394	26.9794	2.03619	0.0756532	0.0119177	0.0162961	0.0547991	442.778	231.049
glni35wals00p2os6v05	35	20000	3	glni	gln	6	6.55739	0.0228137	0.0301234	0.0133242	3.36666	0.281185	0.0542222	0.0294006	0.113079	0.0533071	28.36	4.52442	246546	23883.8	1096190	12272.7	21.6414	0.272381	29.2985	2.34186	0.0627157	0.0120443	0.0118006	0.0432934	442.778	231.049
glni35wals00p4op6v05	35	40000	2	glni	gln	6	6.60192	0.0581917	0.0212346	0.0153166	4.43689	0.557584	0.0111111	0.0105737	0.106167	0.0306287	22.9333	1.45193	244162	18644.4	1078620	16510.6	20.2788	0.180584	32.5834	1.88051	0.0424706	0.011259	0.0214475	0.0825578	442.778	231.049
glni35wals00p4os6v05	35	40000	3	glni	gln	6	6.59242	0.0337859	0.0869137	0.0644326	3.68222	0.420093	0.0244444	0.0265404	0.0923422	0.0342227	24.1333	0.830315	279010	8779.54	1117580	7231.16	20.4926	0.21373	30.6227	1.84136	0.00547709	0.0111196	0.0134246	0.0659365	442.778	231.049
glni35wals00p6op6v05	35	60000	2	glni	gln	6	6.57577	0.107538	0.0414815	0.0534566	3.77378	0.268134	0.0115556	0.00547949	0.252826	0.109384	26.5467	3.06452	227837	26013.5	1075630	19374.7	20.5876	0.176105	34.3848	2.42612	0.0501612	0.0131852	0.0312185	0.111447	442.778	231.049
glni35wals00p6os6v05	35	60000	3	glni	gln	6	6.64216	0.0725233	0.0414816	0.0545273	3.54222	0.664523	0.129778	0.139902	0.096292	0.0421276	30.9067	4.95638	230884	43620.8	1084820	22563.4	24.1965	0.521635	27.0178	1.72167	0.0777229	0.0127847	0.0404066	0.127174	442.778	231.049
glni35wals00p7op6v05	35	70000	2	glni	gln	6	6.62774	0.0886153	0.00567901	0.00384107	3.84894	0.478168	0.0599173	0.0457767	0.102709	0.0125895	29.3835	3.64482	189918	31725.3	1051480	18114.7	21.664	0.295698	31.3861	2.46114	0.0832724	0.0115901	0.00685202	0.0475095	442.778	231.049
glni35wals00p7os6v05	35	70000	3	glni	gln	6	6.56733	0.0682405	0.0424691	0.0507225	3.416	0.115966	0.0417778	0.0231026	0.190117	0.119328	25.56	5.14815	286189	38194.5	1127450	24383.6	19.562	0.211909	33.3402	1.79163	0.0479173	0.0155597	0.0127553	0.0601356	442.778	231.049
glu235wals00p2op6v05	35	20000	2	glu2	glu	6	6.97825	0	0.00190476	0	3.732	0	0.00133333	0	0.217136	0	20.24	0	76823.8	0	605774	0	24.8892	0.0858998	54.2632	0.721576	0.152315	0.00369055	0.0133333	0.114698	327.143	122.739
glu235wals00p2os6v05	35	20000	3	glu2	glu	6	6.73151	0	0.146667	0	3.70267	0	0.0333333	0	0.508572	0	19.68	0	127324	0	643575	0	23.9063	0.126893	59.3608	1.00375	0.239773	0.00532634	0.281367	0.0843402	327.143	122.739
glu535wals00p2op6v05	35	20000	2	glu5	glu	6	6.42269	0	0.00190476	0	5.91867	0	0.028	0	0.026664	0	30.08	0	357165	0	1465420	0	22.7613	0.0787193	53.3281	0.709542	0.105627	0.00389807	0.0133333	0.0811037	382.5	202.22
glu535wals00p2os6v05	35	20000	3	glu5	glu	6	6.48732	0	0.00190476	0	5.588	0	0	0	0.0438067	0	33.4	0	412223	0	1517670	0	22.3886	0.0738022	49.8685	0.489827	0.0877255	0.0052117	0.0266667	0.161107	382.5	202.22
glut20wals00p2op6v05	20	20000	2	glut	glu	6	6.75146	0.003375	0.0455556	0.04	4.412	0.12533	0.0326666	0.0193333	0.103885	0.0227775	44.08	4.84	250750	80418.5	1221345	28975	21.9098	0.197466	40.4184	1.98684	0.0421799	0.00889031	0.0205606	0.0639457	353.667	172.057
glut20wals00p2os6v05	20	20000	3	glut	glu	6	6.85824	0.04329	0.0122222	0.0011111	4.286	0.43533	0.148	0.148	0.137777	0.023334	57.2	9.2	115473	66706.2	1201680	49560	20.9716	0.216824	32.6714	1.58261	0.0363952	0.0088043	0.00875065	0.0349669	353.667	172.057
glut30wals00p2op6v05	30	20000	2	glut	glu	6	6.70701	0.0316418	0.0088889	0.00635054	5.99467	0.851737	0.0995556	0.0739035	0.10666	0.0520903	25.8533	2.21735	342761	35184.4	1220800	22817.2	20.4461	0.175182	30.1053	2.34958	0.052343	0.0150269	0.00831769	0.0403408	353.667	172.057
glut30wals00p2os6v05	30	20000	3	glut	glu	6	6.73766	0.00980971	0.0307407	0.0371886	6.02978	2.00489	0.0795557	0.0450756	0.128894	0.107549	26.2	4.30714	392737	43973.8	1269000	27746.4	20.5614	0.190353	34.5961	2.32234	0.06528	0.0103315	0.0147691	0.0570264	353.667	172.057
glut35wals00p2cp6v05	35	20000	1	glut	glu	6	6.59072	0.0409279	0.0159259	0.017029	6.26266	0.816394	0.0151111	0.0127114	0.0992548	0.0271598	24.28	2.85489	327624	31054.4	1204090	20516.6	20.3519	0.153318	31.165	2.70856	0.0867808	0.0135167	0.011615	0.047217	353.667	172.057
glut35wals00p2op10v05	35	20000	2	glut	glu	10	6.63147	0.0727856	0.0303704	0.0383329	7.13644	0.540517	0.110222	0.0794152	0.35481	0.110749	24.0133	1.72892	288148	9905.95	1169750	6905.8	23.1344	0.383385	36.6582	1.77866	0.0698353	0.0124335	0.333333	0.471405	353.667	172.057
glut35wals00p2op6v05	35	20000	2	glut	glu	6	6.5667	0.0843507	0.0220635	0.0247629	5.09524	1.27244	0.0447619	0.03812	0.292378	0.181926	23.08	5.3498	277409	23397.3	1162784	16348.6	20.9252	0.362048	31.8477	2.93535	0.0717156	0.0185612	0.00783051	0.0290395	353.667	172.057
glut35wals00p2os10v05	35	20000	3	glut	glu	10	6.64539	0.0459701	0.0225926	0.0158785	5.72133	1.10165	0.00444444	0.00382325	0.23333	0.121261	27.2	1.32585	303057	8312.77	1191120	8199.45	22.636	0.326002	33.6066	3.08422	0.0518197	0.0133324	0.0117094	0.0529095	353.667	172.057
glut35wals00p2os6v05	35	20000	3	glut	glu	6	6.65518	0.038369	0.0166667	0.0318395	5.81486	0.986221	0.06	0.0688371	0.186822	0.100466	26.8629	4.03725	309638	26927.1	1200230	19231.4	20.876	0.405975	35.0994	3.23236	0.0705067	0.0170711	0.00322925	0.01871	353.667	172.057
glut35wals00p4op10v05	35	40000	2	glut	glu	10	6.5415	0.0848285	0.00777778	0.00720083	5.9	0.941354	0.0466668	0.0480865	0.31297	0.22706	22.76	3.2655	270716	17248.5	1156440	8263.44	21.0477	0.289969	33.2765	2.42029	0.0809801	0.0147853	0.00830617	0.0635629	353.667	172.057
glut35wals00p4op6v05	35	40000	2	glut	glu	6	6.61972	0.0315591	0.017037	0.00738885	6.14444	0.635965	0.0453333	0.031003	0.133708	0.102584	23.8533	1.29258	267558	4682.12	1156330	4507.36	21.7282	0.36756	38.1595	2.2179	0.0714916	0.0167888	0.0117481	0.0378206	353.667	172.057
glut35wals00p4os10v05	35	40000	3	glut	glu	10	6.67764	0.036073	0.00277778	0.0020787	6.4942	0.881385	0.0966229	0.070914	0.306485	0.151806	26.2863	5.432	298387	79139.1	1194680	54747.4	20.162	0.413478	34.7332	4.1264	0.0287512	0.0157744	0.015	0.121552	353.667	172.057
glut35wals00p4os6v05	35	40000	3	glut	glu	6	6.58943	0.0317431	0.0192593	0.0256654	5.916	0.606435	0.194222	0.274672	0.0803712	0.0503891	25.0933	2.51064	320420	11833.8	1204580	13992.9	20.8797	0.231361	33.4228	2.0566	0.0951036	0.0119522	0.00627563	0.0382392	353.667	172.057
glut35wals00p6op6v05	35	60000	2	glut	glu	6	6.59458	0.043719	0.00851851	0.0026189	6.06311	0.547775	0.0897778	0.0457282	0.126672	0.0263694	25.0667	2.1773	259606	5007.77	1158560	2334.08	20.3854	0.270999	38.1373	3.58333	0.0258043	0.0149466	0.00913157	0.0358518	353.667	172.057
glut35wals00p6os6v05	35	60000	3	glut	glu	6	6.60495	0.071445	0.0062963	0.00366648	6.11733	1.11368	0.0751112	0.0577129	0.148519	0.0965049	25.4667	4.86866	316447	29350.7	1201060	19000.9	22.0975	0.322441	41.848	1.97687	0.0499097	0.0135701	0.00630372	0.0298448	353.667	172.057
glut35wals00p7op6v05	35	70000	2	glut	glu	6	6.64608	0.0347644	0.0492593	0.0346331	6.97155	0.923959	0.0213333	0.0181842	0.324451	0.205747	23.3867	2.18732	272612	20741.8	1159390	19748	22.7825	0.450485	33.2381	1.79385	0.0905612	0.0175861	0.015881	0.0592719	353.667	172.057
glut35wals00p7os6v05	35	70000	3	glut	glu	6	6.65118	0.00995082	0.0388889	0.039451	6.804	0.679833	0.0271111	0.0383409	0.336666	0.118028	24.7867	0.657537	332226	8503.11	1217040	6733.5	21.3946	0.280803	36.7143	3.17979	0.099156	0.0139093	0.0130006	0.0532677	353.667	172.057
glut40wals00p2op6v05	40	20000	2	glut	glu	6	6.51973	0.0217559	0.0266667	0.0255475	5.98133	0.968777	0.0186667	0.0263987	0.090741	0.0207736	28.0933	1.50531	158575	1852.69	1068230	2139.2	21.5673	0.308098	32.5817	1.87912	0.077678	0.0131571	0.0209418	0.0690683	353.667	172.057
glut40wals00p2os6v05	40	20000	3	glut	glu	6	6.47753	0.0183708	0.0188889	0.00684936	4.95111	0.878071	0.144445	0.149866	0.110368	0.0277136	27.16	5.02123	226012	9001.71	1135160	3898.78	22.0821	0.23674	36.8314	3.1188	0.0616502	0.0179387	0.0233219	0.0567672	353.667	172.057
rice35wals00p2op6v05	35	20000	2	rice	ric	6	5.68441	0.0172668	0.00601307	0.00480648	1.88133	0.35901	1.05333	0.133659	0.216721	0.0420302	18.3467	0.774482	213121	10091.9	971600	9036.19	20.4455	0.258301	45.5358	2.26766	0.0732404	0.0142677	0.00810836	0.0444288	206.059	58.3423
rice35wals00p2os6v05	35	20000	3	rice	ric	6	5.80363	0.0806221	0.0287582	0.0367894	2.52178	0.239998	1.01911	0.213671	0.176987	0.116896	20.6267	1.73753	244611	9529.1	1006170	8728.77	20.3834	0.235958	43.4588	2.8103	0.0770754	0.0182312	0.00829675	0.0352525	206.059	58.3423
rice35wals00p4op6v05	35	40000	2	rice	ric	6	5.55862	0.067354	0.0473203	0.0188815	2.16356	0.248671	1.43556	0.249361	0.159464	0.0428385	20.4667	2.27364	198933	22304.6	958536	14471.7	21.0719	0.314507	37.4482	2.45767	0.099414	0.014548	0.01517	0.0435186	206.059	58.3423
rice35wals00p4os6v05	35	40000	3	rice	ric	6	5.61892	0.0304112	0.0368627	0.0126142	2.42089	0.0824408	0.953777	0.276502	0.197637	0.0241072	18.7733	1.75342	266183	7050.16	1024048	3422.04	20.9622	0.434395	41.5415	2.83681	0.0492213	0.0130998	0.0173246	0.0447343	206.059	58.3423

## Sheet: after oscillations
ID	density [0.1 aa/nm^3]	period [ns]	type (1=const. volume pull, 2=pull, 3=shear)	system	system (short)	nr of oscillations	coordination number	delta n_coord	mean nr of knots	delta nr_knots	mean nr of intra disul. bonds	delta intr_disul	mean nr of inter disul. Bonds	delta inter_disul	mean nr of entanglements	delta n_ent	mean nr of cavities	delta n_cav	maximum volume of a cavity	delta max cav_vol	total cavity volume	delta tot. cav_vol	<R_g>	delta R_g	<L>	delta L	<w>	delta w	<k> mean nr of knots per chain	delta k	<N>-2	delta N	G' [GPa]	G'' [GPa]	delta G'	delta G''	phase shift [rad]	delta phase shift	W_max	delta W_max	W_max full	delta W_max full
corn35wals00p2op6v05	35	20000	2	corn	cor	6	5.52781	0.0719925	0.103056	0.0810161	4.72622	0.428001	2.54	0.431707	0.457778	0.0163348	17.7867	2.44847	261995	23474	1010250	17051.8	22.2061	0.4251	35.8645	2.6135	0.0869286	0.0198968	0.0204462	0.0440197	219	26.332	0.0275307	0.0308866	0.00618704	0.00692462	0.842781	0.0227826	129.923	67.9828	670.21	456.408
corn35wals00p2os6v05	35	20000	3	corn	cor	6	5.46182	0.140102	0.0605556	0.0121779	4.08622	0.57575	2.76133	0.332762	0.638889	0.061465	23.4533	4.39543	222634	41161	982591	29718	21.5178	0.358044	43.7427	2.8726	0.0672632	0.0164004	0.0151035	0.039159	219	26.332	0.0113536	0.01608	0.00316184	0.00444353	0.956006	0.0281183	779.653	751.389	1343.59	554.146
corn35wals00p4op6v05	35	40000	2	corn	cor	6	5.69592	0.0999916	0.0308333	0.0346076	5.09066	0.996968	3.14222	0.974839	0.408889	0.234296	21.1333	1.00999	223790	19804.9	981788	12427.1	21.6083	0.286793	52.0023	3.68499	0.093444	0.0173409	0.013536	0.0558727	219	26.332	0.0191092	0.0181663	0.00472372	0.0044961	0.760107	0.0270974	202.123	101.415	671.413	263.985
corn35wals00p4os6v05	35	40000	3	corn	cor	6	5.61004	0.0879728	0.0430554	0.0550139	4.69111	1.34428	2.51822	0.988784	0.298889	0.0428731	21.56	2.57641	234561	19694.3	987717	16561.6	22.6435	0.424365	33.3397	3.01665	0.0500593	0.0131914	0.0104336	0.0391633	219	26.332	0.00623147	0.00631766	0.00265374	0.00268964	0.792267	0.0445411	721.007	661.473	1469.6	1018.48
glia35wals00p2op6v05	35	20000	2	glia	gli	6	6.84773	0.0509421	0.010963	0.0148799	7.85111	0.628016	0.110667	0.0950134	0.136592	0.0766825	23.92	2.71784	334185	17308.8	1230110	19092.7	20.4462	0.234498	40.9075	2.02261	0.044078	0.0127881	0.00611162	0.0381855	288.133	36.236	0.0264657	0.0293218	0.00741742	0.00820156	0.83655	0.0274936	59.5	38.6768	437.92	248.896
glia35wals00p2os6v05	35	20000	3	glia	gli	6	6.83164	0.0694798	0.0524444	0.0192022	8.49467	1.15317	0.0368888	0.0484463	0.144592	0.00754918	24.3733	1.61107	328528	15072.8	1223570	17932.1	20.2012	0.238221	37.1794	2.03662	0.04622	0.0134905	0.013017	0.0461127	288.133	36.236	0.012999	0.0165248	0.00316373	0.00400436	0.904256	0.0226979	737.89	557.759	1100.12	483.862
glia35wals00p4op6v05	35	40000	2	glia	gli	6	6.82009	0.0515279	0.110222	0.029597	8.82044	1.03814	0.0697779	0.0968013	0.202672	0.0779483	18.8533	1.85252	369591	13514.4	1250460	11028.4	21.1298	0.206096	35.905	2.02739	0.0592855	0.0107866	0.320183	0.208452	288.133	36.236	0.023305	0.0313378	0.0042546	0.00567697	0.931358	0.0201984	149.703	66.2836	635.077	331.041
glia35wals00p4os6v05	35	40000	3	glia	gli	6	6.77239	0.0565863	0.0722964	0.0592135	8.54	0.568851	0.0204445	0.0270491	0.178966	0.041798	27.9067	1.30857	312125	15870.4	1214180	13700.6	21.0474	0.274148	40.617	1.63325	0.0412046	0.00931995	0.0250762	0.0618936	288.133	36.236	0.00724594	0.00765101	0.00241197	0.00254404	0.812583	0.0332485	142.503	88.6648	537.24	173.031
glia35wals00p6op6v05	35	60000	2	glia	gli	6	6.7939	0.0410742	0.0604444	0.0445569	7.75378	2.06044	0.0071111	0.0100566	0.136291	0.081686	24.52	3.46933	329484	20711.9	1223440	15089.6	21.1716	0.224604	39.4289	1.81994	0.0356468	0.00955674	0.0193378	0.0559831	288.133	36.236	0.023717	0.026555	0.00430746	0.00481135	0.841792	0.0186083	50.74	12.4788	452.183	54.1284
glia35wals00p6os6v05	35	60000	3	glia	gli	6	6.73948	0.089708	0.0663704	0.00110865	8.6351	1.57133	0.0115556	0.0136119	0.128883	0.01796	24.5867	1.48246	346496	15851.1	1238450	14170.7	21.7808	0.323483	41.7558	3.03348	0.0638755	0.0100384	0.319374	0.268956	288.133	36.236	0.0067897	0.00735429	0.00189808	0.00205229	0.825294	0.029279	540.453	626.639	698.467	564.143
glia35wals00p7op6v05	35	70000	2	glia	gli	6	6.86511	0.0264646	0.0411852	0.0299274	8.97733	0.737432	0.00755556	0.00656214	0.235547	0.130467	24.0267	2.97999	340748	5678.85	1232980	3279.24	21.0753	0.16735	38.4635	2.8559	0.0908163	0.00898438	0.0451509	0.0974536	288.133	36.236	0.0280672	0.0291513	0.00510436	0.00529692	0.804342	0.0194245	126.827	40.9848	801.5	185.98
glia35wals00p7os6v05	35	70000	3	glia	gli	6	6.74382	0.0673872	0.00562964	0.00437478	8.50843	2.36228	0.0595556	0.0354833	0.20829	0.0489978	25.4267	4.73696	345343	48766.4	1242420	39842.9	20.593	0.198437	34.0915	1.81997	0.0624682	0.00789026	0.00688527	0.0336724	288.133	36.236	0.00583102	0.00832811	0.00181947	0.002579	0.959962	0.0307642	296.997	244.644	736.737	411.328
glni35wals00p2op6v05	35	20000	2	glni	gln	6	6.51309	0.0432207	0.0335802	0.00915915	2.87511	0.151852	0.272889	0.273872	0.181719	0.0789182	27.16	4.08601	265574	36444.7	1103100	18596.8	20.7866	0.315672	24.595	2.00379	0.0689503	0.0114002	0.0611983	0.118838	442.778	231.049	0.0297432	0.0335125	0.00910919	0.0102386	0.844917	0.0307608	288.913	309.372	659.223	494.868
glni35wals00p2os6v05	35	20000	3	glni	gln	6	6.51861	0.0031448	0.0325926	0.0236109	3.13244	0.154483	0.0208889	0.0147807	0.135301	0.083471	27.4133	2.34932	245490	22879.4	1095400	11062	21.732	0.314326	28.4375	1.68483	0.107147	0.0116187	0.0220468	0.0643308	442.778	231.049	0.0120709	0.0160714	0.00303262	0.00401559	0.926605	0.023875	169.947	137.55	1306.63	1392.21
glni35wals00p4op6v05	35	40000	2	glni	gln	6	6.63436	0.0408715	0.0251852	0.0169347	4.22489	1.11484	0.00311111	0.00125708	0.104192	0.0836713	25.1067	1.7955	281158	25195.3	1110230	20447.8	20.8306	0.263168	30.368	2.04783	0.0252293	0.00904897	0.0103158	0.0568133	442.778	231.049	0.0128797	0.0214513	0.00312362	0.00513181	1.03007	0.0256319	286.12	138.482	757.52	299.231
glni35wals00p4os6v05	35	40000	3	glni	gln	6	6.54139	0.0264492	0.0711111	0.0509911	3.76622	0.414772	0.0462222	0.0233577	0.104686	0.00184945	23.2933	1.98564	304047	7850.22	1127600	4723.91	20.2368	0.269095	28.6658	1.68471	0.0261407	0.0127373	0.009294	0.0441354	442.778	231.049	0.00603557	0.0105847	0.00154154	0.00266397	1.05257	0.0262205	1382.22	893.066	1773.63	849.421
glni35wals00p6op6v05	35	60000	2	glni	gln	6	6.64144	0.0838873	0.0538271	0.0585678	4.15467	0.574033	0.00977779	0.00708329	0.213812	0.058964	26.8667	5.65764	265614	45543.9	1104330	33505	20.5474	0.207111	34.4411	2.50251	0.0305549	0.0094013	0.0404123	0.106697	442.778	231.049	0.0074678	0.0122862	0.00208789	0.00339074	1.02465	0.029279	224.713	115.083	545.387	176.36
glni35wals00p6os6v05	35	60000	3	glni	gln	6	6.57979	0.0638702	0.04	0.0503413	3.43422	0.649176	0.0982221	0.0863571	0.0898702	0.0557745	30.3333	6.90216	242072	36723.1	1087200	18399.7	21.8464	0.342886	30.5057	2.26586	0.0630471	0.0130056	0.040767	0.127238	442.778	231.049	0.004927	0.00525214	0.00168573	0.00179438	0.817329	0.0363334	689.887	876.757	1045.85	790.759
glni35wals00p7op6v05	35	70000	2	glni	gln	6	6.63977	0.12438	0.00222222	0.00222222	4.43534	1.09933	0.006	0.002	0.073328	0.00074	29.24	3.16	244206	51977	1085170	35240	21.4046	0.0829092	30.4936	0.857045	0.0739069	0.010029	0.00666667	0.081377	442.778	231.049	0.00562911	0.00979629	0.00203408	0.00349234	1.04925	0.0359362	84.58	23.74	443.66	234.03
glni35wals00p7os6v05	35	70000	3	glni	gln	6	6.46417	0.0533526	0.0607408	0.0534567	3.51556	0.467009	0.0635556	0.0558764	0.138758	0.0589719	27.2533	3.62426	262709	37062.2	1101330	17158.8	20.3298	0.25886	34.3203	2.66385	0.0935071	0.0158041	0.0168238	0.060428	442.778	231.049	0.00836968	0.0078918	0.00261091	0.00246502	0.756019	0.0326832	1998.85	877.708	2168.94	970.299
glu235wals00p2op6v05	35	20000	2	glu2	glu	6	6.94185	0	0	0	4.18133	0	0.00266667	0	0.291432	0	21.92	0	74859.2	0	615646	0	23.567	0.064812	49.3105	0.677222	0.145804	0.00353938	0	1	327.143	122.739	0.0313648	0.0703863	0.014023	0.030641	1.1516	0.0463271	95.71	0	211.85	0
glu235wals00p2os6v05	35	20000	3	glu2	glu	6	6.61637	0	0.154286	0	4.08933	0	0.0586667	0	0.531421	0	16.32	0	131821	0	639177	0	25.8534	0.100357	95.8289	0.275647	0.210982	0.00459875	0.0226415	0.104209	327.143	122.739	0.00981872	0.0121127	0.0044695	0.00548733	0.889615	0.0478287	685.72	0	1346.54	0
glu535wals00p2op6v05	35	20000	2	glu5	glu	6	6.58265	0	0.00190476	0	6.84	0	0.076	0	0.0304747	0	30.24	0	377938	0	1465080	0	23.4072	0.074246	53.1864	0.664523	0.0902843	0.00385946	0.0133333	0.0811037	382.5	202.22	0.0313266	0.0317297	0.0106737	0.0108079	0.791791	0.0359185	393.89	0	1148.39	0
glu535wals00p2os6v05	35	20000	3	glu5	glu	6	6.46613	0	0.0047619	0	5.84133	0	0.016	0	0.120965	0	31.56	0	417120	0	1506280	0	22.0967	0.0664134	87.7163	0.22297	0.102201	0.00339457	0.0666667	0.249444	382.5	202.22	0.00912225	0.0113175	0.00436878	0.00539346	0.892391	0.0503156	4549.22	0	4816.18	0
glut20wals00p2op6v05	20	20000	2	glut	glu	6	6.7281	0.01647	0.0444445	0.0411111	4.18333	0.139335	0.0486667	0.0153333	0.125001	0.0861186	46.76	10.68	203839	87566	1228255	59275	21.354	0.181343	32.5539	1.25199	0.0457235	0.00727746	0.0120988	0.0449217	353.667	172.057	0.00992552	0.0212223	0.00365729	0.00765472	1.13333	0.0361025	414.775	114.855	892.105	5.165
glut20wals00p2os6v05	20	20000	3	glut	glu	6	6.79635	0.048385	0.0155555	0.00111115	5.33067	0.792	0.044	0.024	0.147775	0.01333	52.22	10.78	116188	55728	1203335	41425	20.9761	0.18016	30.8506	1.3973	0.0405113	0.00885718	0.0567389	0.133149	353.667	172.057	0.00419341	0.00877956	0.00204073	0.00421086	1.1252	0.0404345	122.7	73.45	327.105	96.225
glut30wals00p2op6v05	30	20000	2	glut	glu	6	6.73299	0.0247798	0.00592593	0.00343467	5.56267	0.467223	0.068	0.0480863	0.13518	0.100018	27.9333	3.50182	330724	21720.6	1218780	7663.45	19.9557	0.171564	30.693	2.29893	0.0391362	0.0129531	0.00582299	0.0286938	353.667	172.057	0.00755801	0.0173475	0.00312635	0.00699008	1.15991	0.0414848	239.04	143.228	649.737	154.53
glut30wals00p2os6v05	30	20000	3	glut	glu	6	6.67297	0.0114512	0.0325926	0.0361106	5.476	1.83687	0.0982222	0.107609	0.131484	0.109506	25.9733	4.9756	388848	73929.6	1263240	53863.7	21.3014	0.204926	36.6972	2.23697	0.0671638	0.013064	0.0213521	0.0683945	353.667	172.057	0.00696987	0.00914468	0.0025048	0.00326775	0.919547	0.035782	564.5	336.024	1098.05	540.087
glut35wals00p2cp6v05	35	20000	1	glut	glu	6	6.672	0.07123	0.00611111	0.00388889	5.974	0.05267	0.00733335	0.00733335	0.198332	0.055003	22.6	3.84	341121	33717	1214375	20555	21.6955	0.163298	33.9816	1.51216	0.0912046	0.00840875	0.0124645	0.0636509	353.667	172.057	0.0188532	0.0409019	0.00461495	0.00980855	1.13888	0.0231662	269.9	156.169	1091.58	178.212
glut35wals00p2op10v05	35	20000	2	glut	glu	10	6.69672	0.0427865	0.0114815	0.000523778	7.61644	0.754878	0.00222222	0.0031427	0.222965	0.0460851	23.2667	1.88024	349491	29476.4	1222130	21054	23.1123	0.299464	38.2046	2.11038	0.0803421	0.0119201	0.0101031	0.0497468	353.667	172.057	0.0319358	0.0342992	0.00582966	0.00625042	0.821066	0.0198941	165.867	80.0279	692.237	321.199
glut35wals00p2op6v05	35	20000	2	glut	glu	6	6.66831	0.0563197	0.0051111	0.00442215	5.53387	1.65205	0.0512001	0.0713682	0.19822	0.1957	24.648	6.45588	333847	42381.7	1208580	29551	22.2038	0.37797	33.8545	2.687	0.0766541	0.0155773	0.00483606	0.028243	353.667	172.057	0.0194641	0.0251674	0.00503471	0.00647335	0.912495	0.0264323	164.766	154.448	650.963	238.179
glut35wals00p2os10v05	35	20000	3	glut	glu	10	6.59807	0.0365176	0.0314815	0.0355131	6.056	0.824085	0.0511112	0.0521235	0.244065	0.139821	24.64	0.804653	319926	13114.3	1194910	10621.6	22.082	0.277952	33.845	2.81475	0.0589471	0.016147	0.13473	0.240177	353.667	172.057	0.0113607	0.0142118	0.00225681	0.00280818	0.896431	0.0212507	767.613	1041.09	1579.33	1788.36
glut35wals00p2os6v05	35	20000	3	glut	glu	6	6.59532	0.0668593	0.0240001	0.0457941	5.65147	1.36685	0.0165333	0.0155172	0.19377	0.0768004	25.352	3.19834	329978	23172.3	1208954	17619.9	21.0153	0.355275	31.2541	2.16984	0.0588266	0.0169181	0.00958929	0.0469886	353.667	172.057	0.0105889	0.0123475	0.00328921	0.00382362	0.861922	0.0309047	217.217	282.712	551.161	187.876
glut35wals00p4op10v05	35	40000	2	glut	glu	10	6.60157	0.107443	0.00851852	0.00188852	6.11867	0.303252	0.137778	0.0948469	0.278159	0.232143	23.2133	4.22997	338372	23477.4	1214580	13883.7	21.5293	0.291925	31.3754	2.20121	0.0673366	0.0139359	0.00821998	0.0451046	353.667	172.057	0.0268583	0.0343248	0.00349895	0.00444903	0.906833	0.0129531	188.17	130.518	757.25	478.526
glut35wals00p4op6v05	35	40000	2	glut	glu	6	6.71588	0.008115	0.0233333	0.02	6.07	0.33267	0.036	0.036	0.194446	0.084445	26.9	2.94	310020	30488	1187880	23240	22.8371	0.201801	34.7286	0.932658	0.1452	0.00695979	0.012313	0.0479663	353.667	172.057	0.0135968	0.0134353	0.0037452	0.00370167	0.779425	0.0284342	440.76	290.203	704.013	362.755
glut35wals00p4os10v05	35	40000	3	glut	glu	10	6.56044	0.068805	0.0177778	0.0122222	6.084	0.54533	0.106	0.0633332	0.381676	0.090557	23.32	3.64	337022	11216.5	1211825	10885	21.6049	0.340275	23.1369	1.52627	0.115345	0.0115638	0.0137487	0.0653413	353.667	172.057	0.00996219	0.0100721	0.00230766	0.00233258	0.790886	0.024019	374.495	325.245	778.98	495.78
glut35wals00p4os6v05	35	40000	3	glut	glu	6	6.52112	0.03943	0.00166666	0.000555555	5.98934	0.697335	0.392	0.392	0.044446	0.0166713	25.5	2.14	313394	16048.5	1197330	13690	21.8619	0.16541	41.8	1.72592	0.0874099	0.0102383	0.00889886	0.0663694	353.667	172.057	0.00324897	0.00482838	0.00151566	0.00223087	0.978497	0.0486265	350.477	180.215	565.01	343.5
glut35wals00p6op6v05	35	60000	2	glut	glu	6	6.70188	0	0.00111111	0	6.15333	0	0.153333	0	0.0322253	0	24.96	0	292968	0	1185870	0	20.8014	0.0562076	29.8042	0.562569	0.0313112	0.00342013	0	1	353.667	172.057	0.0158949	0.0199546	0.00306984	0.00383262	0.898161	0.0208928	346.425	277.805	1076.42	176.695
glut35wals00p6os6v05	35	60000	3	glut	glu	6	6.6946	0	0.00444444	0	6.32	0	0.012	0	0.0611133	0	32.56	0	278132	0	1178560	0	24.1503	0.079817	24.3492	0.366735	0.159054	0.00387256	0	1	353.667	172.057	0.00631025	0.00811341	0.00181949	0.00232584	0.909767	0.0302891	78.8633	37.0812	596.813	286.345
glut35wals00p7op6v05	35	70000	2	glut	glu	6	6.67843	0.0762465	0.0677779	0.0451701	6.70089	0.683473	0.0991111	0.0394081	0.277796	0.114173	23.2933	2.36876	351687	6457.57	1223330	2898.66	21.7634	0.426765	34.0522	3.36547	0.0897466	0.0180222	0.014712	0.0525638	353.667	172.057	0.0154078	0.0245086	0.00367253	0.00577913	1.00956	0.023818	360.013	113.502	1072.58	402.565
glut35wals00p7os6v05	35	70000	3	glut	glu	6	6.56051	0.00946321	0.0537037	0.03507	6.50578	0.974084	0.0546667	0.0631705	0.232221	0.0626815	25.1067	2.22047	334565	18029	1209400	16083.4	21.194	0.358564	34.9104	2.63642	0.128915	0.0125324	0.0268122	0.0741333	353.667	172.057	0.0059737	0.00625564	0.00184334	0.00192848	0.808449	0.0314808	1389.36	816.109	1789.1	607.742
glut40wals00p2op6v05	40	20000	2	glut	glu	6	6.60587	0.0348276	0.0303704	0.0277753	6.07956	0.34053	0.0155555	0.00166296	0.0618471	0.0269782	24.8533	2.11214	254366	12291.7	1133640	5559.31	21.8428	0.412124	32.6564	2.27341	0.092455	0.0136213	0.0147752	0.0478383	353.667	172.057	0.0418328	0.0448745	0.0116739	0.0125077	0.820465	0.0257391	225.76	135.716	611.193	128.882
glut40wals00p2os6v05	40	20000	3	glut	glu	6	6.49506	0.0562753	0.0181803	0.0121378	5.22956	0.625316	0.00900321	0.00902711	0.190862	0.053247	25.7988	4.14789	242414	15180.5	1131630	8015.39	20.9915	0.219797	36.1736	2.9734	0.0541109	0.0125022	0.015938	0.0612956	353.667	172.057	0.0102977	0.0119981	0.00428983	0.00498256	0.861512	0.0417281	301.375	291.595	500.59	249.98
rice35wals00p2op6v05	35	20000	2	rice	ric	6	5.81338	0.0249969	0.00287582	0.00133308	1.77022	0.091101	1.184	0.12914	0.224565	0.0903163	17.5867	0.919323	272323	2939.24	1011300	5082.17	21.1799	0.350116	41.8206	2.91364	0.085937	0.0172912	0.00930298	0.0479299	206.059	58.3423	0.0351709	0.0473474	0.0096631	0.012924	0.931903	0.0278552	287.21	83.5455	819.727	294.73
rice35wals00p2os6v05	35	20000	3	rice	ric	6	5.82974	0.0705872	0.0423529	0.0444828	2.25556	0.296965	1.13067	0.42761	0.195292	0.117833	19.2933	0.543895	243432	9287.54	983888	9931.77	20.8573	0.221333	44.8213	2.87762	0.09214	0.0168329	0.0127061	0.0459886	206.059	58.3423	0.00547236	0.01034	0.00219242	0.00408003	1.08403	0.0382274	307.893	219.531	1029.16	649.199
rice35wals00p4op6v05	35	40000	2	rice	ric	6	5.65954	0.0683239	0.060915	0.0391127	1.99956	0.181248	1.15511	0.187478	0.191622	0.0465593	21.0133	1.0685	236028	24834.9	988056	17053.3	21.1845	0.365469	41.265	2.85267	0.0960078	0.0173406	0.0111005	0.0314718	206.059	58.3423	0.0158078	0.0206547	0.00336674	0.00437143	0.917551	0.0224909	232.343	145.932	804.087	181.196
rice35wals00p4os6v05	35	40000	3	rice	ric	6	5.64034	0.0773245	0.0431371	0.0460857	2.30045	0.166006	1.31333	0.0910053	0.162078	0.0699073	18.9867	1.03812	262664	2560.54	1004710	3351.66	21.3797	0.338792	42.1679	2.66878	0.0485567	0.0147466	0.0186641	0.0518954	206.059	58.3423	0.00554545	0.00827927	0.00211124	0.00312159	0.980628	0.0395699	214.913	44.2419	947.763	130.535

## Sheet: without oscillations
ID	density [0.1 aa/nm^3]	period [ns]	type (0=no oscillations)	system	system (short)	ID (again)	coordination number	delta n_coord	mean nr of knots	delta nr_knots	mean nr of intra disul. bonds	delta intr_disul	mean nr of inter disul. Bonds	delta inter_disul	mean nr of entanglements	delta n_ent	mean nr of cavities	delta n_cav	maximum volume of a cavity	delta max cav_vol	total cavity volume	delta tot. cav_vol	<R_g>	delta R_g	<L>	delta L	<w>	delta w	<k> mean nr of knots per chain	delta k	<N>-2	delta N	W_max	delta W_max	W_max full	delta W_max full
corn35wals00p2st0v05	35	0	0	corn	cor	corn35wals00p2st0	5.49028	0.108314	0.0441667	0.0571757	5.66622	1.37102	1.87333	0.595462	0.265667	0.0546082	16.3175	2.18327	284466	25298.7	1024510	19292.6	21.426	0.322109	39.4469	3.1096	0.0746144	0.0159384	0.00775976	0.0279148	219	26.332	830.473	210.005	1563.42	247.711
corn35wals00p2st0v05	35	0	0	corn	cor	corn35wals00p2st0	5.49028	0.108314	0.0441667	0.0571757	5.66622	1.37102	1.87333	0.595462	0.265667	0.0546082	16.3175	2.18327	284466	25298.7	1024510	19292.6	21.426	0.322109	39.4469	3.1096	0.0746144	0.0159384	0.00775976	0.0279148	219	26.332	830.473	210.005	1563.42	247.711
corn35wals00p2st0v05	35	0	0	corn	cor	corn35wals00p2st0	5.49028	0.108314	0.0441667	0.0571757	5.66622	1.37102	1.87333	0.595462	0.265667	0.0546082	16.3175	2.18327	284466	25298.7	1024510	19292.6	21.426	0.322109	39.4469	3.1096	0.0746144	0.0159384	0.00775976	0.0279148	219	26.332	830.473	210.005	1563.42	247.711
corn35wals00p2st0v05	35	0	0	corn	cor	corn35wals00p2st0	5.49028	0.108314	0.0441667	0.0571757	5.66622	1.37102	1.87333	0.595462	0.265667	0.0546082	16.3175	2.18327	284466	25298.7	1024510	19292.6	21.426	0.322109	39.4469	3.1096	0.0746144	0.0159384	0.00775976	0.0279148	219	26.332	830.473	210.005	1563.42	247.711
glia35wals00p2st0v05	35	0	0	glia	gli	glia35wals00p2st0	6.87809	0.0304634	0.0229333	0.0320563	8.46311	0.142698	0.0848888	0.0806662	0.115549	0.0492942	26.0317	2.19583	334918	13899.2	1231920	6285.72	19.9887	0.23257	30.6847	1.7132	0.0449529	0.0115901	0.00693122	0.044433	288.133	36.236	1364.36	234.634	1675.66	197.891
glia35wals00p2st0v05	35	0	0	glia	gli	glia35wals00p2st0	6.87809	0.0304634	0.0229333	0.0320563	8.46311	0.142698	0.0848888	0.0806662	0.115549	0.0492942	26.0317	2.19583	334918	13899.2	1231920	6285.72	19.9887	0.23257	30.6847	1.7132	0.0449529	0.0115901	0.00693122	0.044433	288.133	36.236	1364.36	234.634	1675.66	197.891
glia35wals00p2st0v05	35	0	0	glia	gli	glia35wals00p2st0	6.87809	0.0304634	0.0229333	0.0320563	8.46311	0.142698	0.0848888	0.0806662	0.115549	0.0492942	26.0317	2.19583	334918	13899.2	1231920	6285.72	19.9887	0.23257	30.6847	1.7132	0.0449529	0.0115901	0.00693122	0.044433	288.133	36.236	1364.36	234.634	1675.66	197.891
glia35wals00p2st0v05	35	0	0	glia	gli	glia35wals00p2st0	6.87809	0.0304634	0.0229333	0.0320563	8.46311	0.142698	0.0848888	0.0806662	0.115549	0.0492942	26.0317	2.19583	334918	13899.2	1231920	6285.72	19.9887	0.23257	30.6847	1.7132	0.0449529	0.0115901	0.00693122	0.044433	288.133	36.236	1364.36	234.634	1675.66	197.891
glia35wals00p2st0v05	35	0	0	glia	gli	glia35wals00p2st0	6.87809	0.0304634	0.0229333	0.0320563	8.46311	0.142698	0.0848888	0.0806662	0.115549	0.0492942	26.0317	2.19583	334918	13899.2	1231920	6285.72	19.9887	0.23257	30.6847	1.7132	0.0449529	0.0115901	0.00693122	0.044433	288.133	36.236	1364.36	234.634	1675.66	197.891
glia35wals00p2st0v05	35	0	0	glia	gli	glia35wals00p2st0	6.87809	0.0304634	0.0229333	0.0320563	8.46311	0.142698	0.0848888	0.0806662	0.115549	0.0492942	26.0317	2.19583	334918	13899.2	1231920	6285.72	19.9887	0.23257	30.6847	1.7132	0.0449529	0.0115901	0.00693122	0.044433	288.133	36.236	1364.36	234.634	1675.66	197.891
glia35wals00p2st0v05	35	0	0	glia	gli	glia35wals00p2st0	6.87809	0.0304634	0.0229333	0.0320563	8.46311	0.142698	0.0848888	0.0806662	0.115549	0.0492942	26.0317	2.19583	334918	13899.2	1231920	6285.72	19.9887	0.23257	30.6847	1.7132	0.0449529	0.0115901	0.00693122	0.044433	288.133	36.236	1364.36	234.634	1675.66	197.891
glia35wals00p2st0v05	35	0	0	glia	gli	glia35wals00p2st0	6.87809	0.0304634	0.0229333	0.0320563	8.46311	0.142698	0.0848888	0.0806662	0.115549	0.0492942	26.0317	2.19583	334918	13899.2	1231920	6285.72	19.9887	0.23257	30.6847	1.7132	0.0449529	0.0115901	0.00693122	0.044433	288.133	36.236	1364.36	234.634	1675.66	197.891
glni35wals00p2st0v05	35	0	0	glni	gln	glni35wals00p2st0	6.55102	0.0755922	0.0106196	0.00541852	2.36489	0.480575	0.0679999	0.0547802	0.0870409	0.0344902	24.7857	1.38789	295863	14785.4	1126140	8409.09	20.801	0.215187	27.1597	1.78629	0.0525483	0.0125293	0.0087031	0.0350178	442.778	231.049	1319.2	387.769	1911.13	675.601
glni35wals00p2st0v05	35	0	0	glni	gln	glni35wals00p2st0	6.55102	0.0755922	0.0106196	0.00541852	2.36489	0.480575	0.0679999	0.0547802	0.0870409	0.0344902	24.7857	1.38789	295863	14785.4	1126140	8409.09	20.801	0.215187	27.1597	1.78629	0.0525483	0.0125293	0.0087031	0.0350178	442.778	231.049	1319.2	387.769	1911.13	675.601
glni35wals00p2st0v05	35	0	0	glni	gln	glni35wals00p2st0	6.55102	0.0755922	0.0106196	0.00541852	2.36489	0.480575	0.0679999	0.0547802	0.0870409	0.0344902	24.7857	1.38789	295863	14785.4	1126140	8409.09	20.801	0.215187	27.1597	1.78629	0.0525483	0.0125293	0.0087031	0.0350178	442.778	231.049	1319.2	387.769	1911.13	675.601
glni35wals00p2st0v05	35	0	0	glni	gln	glni35wals00p2st0	6.55102	0.0755922	0.0106196	0.00541852	2.36489	0.480575	0.0679999	0.0547802	0.0870409	0.0344902	24.7857	1.38789	295863	14785.4	1126140	8409.09	20.801	0.215187	27.1597	1.78629	0.0525483	0.0125293	0.0087031	0.0350178	442.778	231.049	1319.2	387.769	1911.13	675.601
glni35wals00p2st0v05	35	0	0	glni	gln	glni35wals00p2st0	6.55102	0.0755922	0.0106196	0.00541852	2.36489	0.480575	0.0679999	0.0547802	0.0870409	0.0344902	24.7857	1.38789	295863	14785.4	1126140	8409.09	20.801	0.215187	27.1597	1.78629	0.0525483	0.0125293	0.0087031	0.0350178	442.778	231.049	1319.2	387.769	1911.13	675.601
glni35wals00p2st0v05	35	0	0	glni	gln	glni35wals00p2st0	6.55102	0.0755922	0.0106196	0.00541852	2.36489	0.480575	0.0679999	0.0547802	0.0870409	0.0344902	24.7857	1.38789	295863	14785.4	1126140	8409.09	20.801	0.215187	27.1597	1.78629	0.0525483	0.0125293	0.0087031	0.0350178	442.778	231.049	1319.2	387.769	1911.13	675.601
glni35wals00p2st0v05	35	0	0	glni	gln	glni35wals00p2st0	6.55102	0.0755922	0.0106196	0.00541852	2.36489	0.480575	0.0679999	0.0547802	0.0870409	0.0344902	24.7857	1.38789	295863	14785.4	1126140	8409.09	20.801	0.215187	27.1597	1.78629	0.0525483	0.0125293	0.0087031	0.0350178	442.778	231.049	1319.2	387.769	1911.13	675.601
glni35wals00p2st0v05	35	0	0	glni	gln	glni35wals00p2st0	6.55102	0.0755922	0.0106196	0.00541852	2.36489	0.480575	0.0679999	0.0547802	0.0870409	0.0344902	24.7857	1.38789	295863	14785.4	1126140	8409.09	20.801	0.215187	27.1597	1.78629	0.0525483	0.0125293	0.0087031	0.0350178	442.778	231.049	1319.2	387.769	1911.13	675.601
glu235wals00p2st0v05	35	0	0	glu2	glu	glu235wals00p2st0	6.81748	0	0	0	3.58267	0	0.0666667	0	0.0148568	0	18.4048	0	132706	0	645644	0	22.6417	0.101124	34.9178	0.610526	0.369336	0.00478137	0	1	327.143	122.739	682.62	0	1063.63	0
glu235wals00p2st0v05	35	0	0	glu2	glu	glu235wals00p2st0	6.81748	0	0	0	3.58267	0	0.0666667	0	0.0148568	0	18.4048	0	132706	0	645644	0	22.6417	0.101124	34.9178	0.610526	0.369336	0.00478137	0	1	327.143	122.739	682.62	0	1063.63	0
glu535wals00p2st0v05	35	0	0	glu5	glu	glu535wals00p2st0	6.49857	0	0.0925714	0	5.836	0	0.0426667	0	0.107438	0	33.7857	0	440562	0	1536520	0	21.5809	0.0750379	37.9951	0.546151	0.10917	0.00415519	0.119695	0.0688376	382.5	202.22	2453.28	0	3503.3	0
glu535wals00p2st0v05	35	0	0	glu5	glu	glu535wals00p2st0	6.49857	0	0.0925714	0	5.836	0	0.0426667	0	0.107438	0	33.7857	0	440562	0	1536520	0	21.5809	0.0750379	37.9951	0.546151	0.10917	0.00415519	0.119695	0.0688376	382.5	202.22	2453.28	0	3503.3	0
glut35wals00p2st0v05	35	0	0	glut	glu	glut35wals00p2st0	6.64855	0.0656463	0.047619	0.04726	5.65352	1.48003	0.0375238	0.0453021	0.166094	0.164156	26.5408	3.5722	315430	20459.2	1197630	11853.9	21.033	0.491062	35.7433	3.70246	0.0676081	0.021973	0.00715119	0.0259114	353.667	172.057	1066.68	342.476	1461.78	435.259
glut35wals00p2st0v05	35	0	0	glut	glu	glut35wals00p2st0	6.64855	0.0656463	0.047619	0.04726	5.65352	1.48003	0.0375238	0.0453021	0.166094	0.164156	26.5408	3.5722	315430	20459.2	1197630	11853.9	21.033	0.491062	35.7433	3.70246	0.0676081	0.021973	0.00715119	0.0259114	353.667	172.057	1066.68	342.476	1461.78	435.259
glut35wals00p2st0v05	35	0	0	glut	glu	glut35wals00p2st0	6.64855	0.0656463	0.047619	0.04726	5.65352	1.48003	0.0375238	0.0453021	0.166094	0.164156	26.5408	3.5722	315430	20459.2	1197630	11853.9	21.033	0.491062	35.7433	3.70246	0.0676081	0.021973	0.00715119	0.0259114	353.667	172.057	1066.68	342.476	1461.78	435.259
glut35wals00p2st0v05	35	0	0	glut	glu	glut35wals00p2st0	6.64855	0.0656463	0.047619	0.04726	5.65352	1.48003	0.0375238	0.0453021	0.166094	0.164156	26.5408	3.5722	315430	20459.2	1197630	11853.9	21.033	0.491062	35.7433	3.70246	0.0676081	0.021973	0.00715119	0.0259114	353.667	172.057	1066.68	342.476	1461.78	435.259
glut35wals00p2st0v05	35	0	0	glut	glu	glut35wals00p2st0	6.64855	0.0656463	0.047619	0.04726	5.65352	1.48003	0.0375238	0.0453021	0.166094	0.164156	26.5408	3.5722	315430	20459.2	1197630	11853.9	21.033	0.491062	35.7433	3.70246	0.0676081	0.021973	0.00715119	0.0259114	353.667	172.057	1066.68	342.476	1461.78	435.259
glut35wals00p2st0v05	35	0	0	glut	glu	glut35wals00p2st0	6.64855	0.0656463	0.047619	0.04726	5.65352	1.48003	0.0375238	0.0453021	0.166094	0.164156	26.5408	3.5722	315430	20459.2	1197630	11853.9	21.033	0.491062	35.7433	3.70246	0.0676081	0.021973	0.00715119	0.0259114	353.667	172.057	1066.68	342.476	1461.78	435.259
glut35wals00p2st0v05	35	0	0	glut	glu	glut35wals00p2st0	6.64855	0.0656463	0.047619	0.04726	5.65352	1.48003	0.0375238	0.0453021	0.166094	0.164156	26.5408	3.5722	315430	20459.2	1197630	11853.9	21.033	0.491062	35.7433	3.70246	0.0676081	0.021973	0.00715119	0.0259114	353.667	172.057	1066.68	342.476	1461.78	435.259
glut35wals00p2st0v05	35	0	0	glut	glu	glut35wals00p2st0	6.64855	0.0656463	0.047619	0.04726	5.65352	1.48003	0.0375238	0.0453021	0.166094	0.164156	26.5408	3.5722	315430	20459.2	1197630	11853.9	21.033	0.491062	35.7433	3.70246	0.0676081	0.021973	0.00715119	0.0259114	353.667	172.057	1066.68	342.476	1461.78	435.259
glut35wals00p2st0v05	35	0	0	glut	glu	glut35wals00p2st0	6.64855	0.0656463	0.047619	0.04726	5.65352	1.48003	0.0375238	0.0453021	0.166094	0.164156	26.5408	3.5722	315430	20459.2	1197630	11853.9	21.033	0.491062	35.7433	3.70246	0.0676081	0.021973	0.00715119	0.0259114	353.667	172.057	1066.68	342.476	1461.78	435.259
glut35wals00p2st0v05	35	0	0	glut	glu	glut35wals00p2st0	6.64855	0.0656463	0.047619	0.04726	5.65352	1.48003	0.0375238	0.0453021	0.166094	0.164156	26.5408	3.5722	315430	20459.2	1197630	11853.9	21.033	0.491062	35.7433	3.70246	0.0676081	0.021973	0.00715119	0.0259114	353.667	172.057	1066.68	342.476	1461.78	435.259
glut35wals00p2st0v05	35	0	0	glut	glu	glut35wals00p2st0	6.64855	0.0656463	0.047619	0.04726	5.65352	1.48003	0.0375238	0.0453021	0.166094	0.164156	26.5408	3.5722	315430	20459.2	1197630	11853.9	21.033	0.491062	35.7433	3.70246	0.0676081	0.021973	0.00715119	0.0259114	353.667	172.057	1066.68	342.476	1461.78	435.259
glut35wals00p2st0v05	35	0	0	glut	glu	glut35wals00p2st0	6.64855	0.0656463	0.047619	0.04726	5.65352	1.48003	0.0375238	0.0453021	0.166094	0.164156	26.5408	3.5722	315430	20459.2	1197630	11853.9	21.033	0.491062	35.7433	3.70246	0.0676081	0.021973	0.00715119	0.0259114	353.667	172.057	1066.68	342.476	1461.78	435.259
glut35wals00p2st0v05	35	0	0	glut	glu	glut35wals00p2st0	6.64855	0.0656463	0.047619	0.04726	5.65352	1.48003	0.0375238	0.0453021	0.166094	0.164156	26.5408	3.5722	315430	20459.2	1197630	11853.9	21.033	0.491062	35.7433	3.70246	0.0676081	0.021973	0.00715119	0.0259114	353.667	172.057	1066.68	342.476	1461.78	435.259
glut35wals00p2st0v05	35	0	0	glut	glu	glut35wals00p2st0	6.64855	0.0656463	0.047619	0.04726	5.65352	1.48003	0.0375238	0.0453021	0.166094	0.164156	26.5408	3.5722	315430	20459.2	1197630	11853.9	21.033	0.491062	35.7433	3.70246	0.0676081	0.021973	0.00715119	0.0259114	353.667	172.057	1066.68	342.476	1461.78	435.259
glut35wals00p2st0v05	35	0	0	glut	glu	glut35wals00p2st0	6.64855	0.0656463	0.047619	0.04726	5.65352	1.48003	0.0375238	0.0453021	0.166094	0.164156	26.5408	3.5722	315430	20459.2	1197630	11853.9	21.033	0.491062	35.7433	3.70246	0.0676081	0.021973	0.00715119	0.0259114	353.667	172.057	1066.68	342.476	1461.78	435.259
glut35wals00p2st0v05	35	0	0	glut	glu	glut35wals00p2st0	6.64855	0.0656463	0.047619	0.04726	5.65352	1.48003	0.0375238	0.0453021	0.166094	0.164156	26.5408	3.5722	315430	20459.2	1197630	11853.9	21.033	0.491062	35.7433	3.70246	0.0676081	0.021973	0.00715119	0.0259114	353.667	172.057	1066.68	342.476	1461.78	435.259
glut35wals00p2st0v05	35	0	0	glut	glu	glut35wals00p2st0	6.64855	0.0656463	0.047619	0.04726	5.65352	1.48003	0.0375238	0.0453021	0.166094	0.164156	26.5408	3.5722	315430	20459.2	1197630	11853.9	21.033	0.491062	35.7433	3.70246	0.0676081	0.021973	0.00715119	0.0259114	353.667	172.057	1066.68	342.476	1461.78	435.259
glut35wals00p2st0v05	35	0	0	glut	glu	glut35wals00p2st0	6.64855	0.0656463	0.047619	0.04726	5.65352	1.48003	0.0375238	0.0453021	0.166094	0.164156	26.5408	3.5722	315430	20459.2	1197630	11853.9	21.033	0.491062	35.7433	3.70246	0.0676081	0.021973	0.00715119	0.0259114	353.667	172.057	1066.68	342.476	1461.78	435.259
glut35wals00p2st0v05	35	0	0	glut	glu	glut35wals00p2st0	6.64855	0.0656463	0.047619	0.04726	5.65352	1.48003	0.0375238	0.0453021	0.166094	0.164156	26.5408	3.5722	315430	20459.2	1197630	11853.9	21.033	0.491062	35.7433	3.70246	0.0676081	0.021973	0.00715119	0.0259114	353.667	172.057	1066.68	342.476	1461.78	435.259
rice35wals00p2st0v05	35	0	0	rice	ric	rice35wals00p2st0	5.62343	0.0861624	0.0070227	0.00474951	2.21111	0.0871663	0.716889	0.0296413	0.092711	0.0484747	17.6667	1.02517	268330	6715.18	1014940	3798.77	20.1548	0.250893	39.4107	3.17319	0.0743194	0.0173485	0.00588364	0.0287379	206.059	58.3423	1213.87	211.141	1772.41	624.088
rice35wals00p2st0v05	35	0	0	rice	ric	rice35wals00p2st0	5.62343	0.0861624	0.0070227	0.00474951	2.21111	0.0871663	0.716889	0.0296413	0.092711	0.0484747	17.6667	1.02517	268330	6715.18	1014940	3798.77	20.1548	0.250893	39.4107	3.17319	0.0743194	0.0173485	0.00588364	0.0287379	206.059	58.3423	1213.87	211.141	1772.41	624.088
rice35wals00p2st0v05	35	0	0	rice	ric	rice35wals00p2st0	5.62343	0.0861624	0.0070227	0.00474951	2.21111	0.0871663	0.716889	0.0296413	0.092711	0.0484747	17.6667	1.02517	268330	6715.18	1014940	3798.77	20.1548	0.250893	39.4107	3.17319	0.0743194	0.0173485	0.00588364	0.0287379	206.059	58.3423	1213.87	211.141	1772.41	624.088
rice35wals00p2st0v05	35	0	0	rice	ric	rice35wals00p2st0	5.62343	0.0861624	0.0070227	0.00474951	2.21111	0.0871663	0.716889	0.0296413	0.092711	0.0484747	17.6667	1.02517	268330	6715.18	1014940	3798.77	20.1548	0.250893	39.4107	3.17319	0.0743194	0.0173485	0.00588364	0.0287379	206.059	58.3423	1213.87	211.141	1772.41	624.088
