# Supplementary material for: Viscoelastic properties of wheat gluten in a molecular dynamics study
Source: PLoS Comput Biol. 2021 Mar 24;17(3):e1008840. doi: 10.1371/journal.pcbi.1008840 (PMC8021197; doi:10.1371/journal.pcbi.1008840)
Supplement: S1 DSB Model — (GZ) [file pcbi.1008840.s009.tar.gz]

Archive with 28 entries (25 files):
- example1
- example1/cg.f
- example1/inputfile1
- example1/1ubq.pdb
- example2
- example2/cg.f
- example2/9AAC.txt
- example2/inputfile2
- example2/parametersMD05.txt
- example3
- example3/agli.map
- example3/inputfile3
- example3/glut.txt
- example3/lmwc.map
- example3/yhmn.map
- example3/xhmn.map
- example3/cg.f
- example3/xhmc.map
- example3/ygli.map
- example3/yhmc.map
- example3/parameters.txt
- backbone.txt
- cg.f
- parameters.txt
- parametersMD05.txt
- parametersMDCG.txt
- parametersMJ96.txt
- README.txt
