# Supplementary material for: Viscoelastic properties of wheat gluten in a molecular dynamics study
Source: PLoS Comput Biol. 2021 Mar 24;17(3):e1008840. doi: 10.1371/journal.pcbi.1008840 (PMC8021197; doi:10.1371/journal.pcbi.1008840)
Supplement: S1 DSB Model — (GZ) [file pcbi.1008840.s009.tar.gz › example1/inputfile1]

klenstr 5
file test1
ntraj 10
mstep 15000
lpdb T
pdbfile 1ubq.pdb
lconftm T
lallatom T
lcpot F
lnatend T
lparam F
cut 4.0
cntfct 1.5
