# Supplementary material for: Viscoelastic properties of wheat gluten in a molecular dynamics study
Source: PLoS Comput Biol. 2021 Mar 24;17(3):e1008840. doi: 10.1371/journal.pcbi.1008840 (PMC8021197; doi:10.1371/journal.pcbi.1008840)
Supplement: S1 DSB Model — (GZ) [file pcbi.1008840.s009.tar.gz › example1/1ubq.pdb]

HEADER    CHROMOSOMAL PROTEIN                     02-JAN-87   1UBQ              
TITLE     STRUCTURE OF UBIQUITIN REFINED AT 1.8 ANGSTROMS RESOLUTION            
COMPND    MOL_ID: 1;                                                            
COMPND   2 MOLECULE: UBIQUITIN;                                                 
COMPND   3 CHAIN: A;                                                            
COMPND   4 ENGINEERED: YES                                                      
SOURCE    MOL_ID: 1;                                                            
SOURCE   2 ORGANISM_SCIENTIFIC: HOMO SAPIENS;                                   
SOURCE   3 ORGANISM_COMMON: HUMAN;                                              
SOURCE   4 ORGANISM_TAXID: 9606                                                 
KEYWDS    CHROMOSOMAL PROTEIN                                                   
EXPDTA    X-RAY DIFFRACTION                                                     
AUTHOR    S.VIJAY-KUMAR,C.E.BUGG,W.J.COOK                                       
REVDAT   5   09-MAR-11 1UBQ    1       REMARK                                   
REVDAT   4   24-FEB-09 1UBQ    1       VERSN                                    
REVDAT   3   01-APR-03 1UBQ    1       JRNL                                     
REVDAT   2   16-JUL-87 1UBQ    1       JRNL   REMARK                            
REVDAT   1   16-APR-87 1UBQ    0                                                
JRNL        AUTH   S.VIJAY-KUMAR,C.E.BUGG,W.J.COOK                              
JRNL        TITL   STRUCTURE OF UBIQUITIN REFINED AT 1.8 A RESOLUTION.          
JRNL        REF    J.MOL.BIOL.                   V. 194   531 1987              
JRNL        REFN                   ISSN 0022-2836                               
JRNL        PMID   3041007                                                      
JRNL        DOI    10.1016/0022-2836(87)90679-6                                 
REMARK   1                                                                      
REMARK   1 REFERENCE 1                                                          
REMARK   1  AUTH   S.VIJAY-KUMAR,C.E.BUGG,K.D.WILKINSON,R.D.VIERSTRA,           
REMARK   1  AUTH 2 P.M.HATFIELD,W.J.COOK                                        
REMARK   1  TITL   COMPARISON OF THE THREE-DIMENSIONAL STRUCTURES OF HUMAN,     
REMARK   1  TITL 2 YEAST, AND OAT UBIQUITIN                                     
REMARK   1  REF    J.BIOL.CHEM.                  V. 262  6396 1987              
REMARK   1  REFN                   ISSN 0021-9258                               
REMARK   1 REFERENCE 2                                                          
REMARK   1  AUTH   S.VIJAY-KUMAR,C.E.BUGG,K.D.WILKINSON,W.J.COOK                
REMARK   1  TITL   THREE-DIMENSIONAL STRUCTURE OF UBIQUITIN AT 2.8 ANGSTROMS    
REMARK   1  TITL 2 RESOLUTION                                                   
REMARK   1  REF    PROC.NATL.ACAD.SCI.USA        V.  82  3582 1985              
REMARK   1  REFN                   ISSN 0027-8424                               
REMARK   1 REFERENCE 3                                                          
REMARK   1  AUTH   W.J.COOK,F.L.SUDDATH,C.E.BUGG,G.GOLDSTEIN                    
REMARK   1  TITL   CRYSTALLIZATION AND PRELIMINARY X-RAY INVESTIGATION OF       
REMARK   1  TITL 2 UBIQUITIN, A NON-HISTONE CHROMOSOMAL PROTEIN                 
REMARK   1  REF    J.MOL.BIOL.                   V. 130   353 1979              
REMARK   1  REFN                   ISSN 0022-2836                               
REMARK   1 REFERENCE 4                                                          
REMARK   1  AUTH   D.H.SCHLESINGER,G.GOLDSTEIN                                  
REMARK   1  TITL   MOLECULAR CONSERVATION OF 74 AMINO ACID SEQUENCE OF          
REMARK   1  TITL 2 UBIQUITIN BETWEEN CATTLE AND MAN                             
REMARK   1  REF    NATURE                        V. 255   423 1975              
REMARK   1  REFN                   ISSN 0028-0836                               
REMARK   2                                                                      
REMARK   2 RESOLUTION.    1.80 ANGSTROMS.                                       
REMARK   3                                                                      
REMARK   3 REFINEMENT.                                                          
REMARK   3   PROGRAM     : PROLSQ                                               
REMARK   3   AUTHORS     : KONNERT,HENDRICKSON                                  
REMARK   3                                                                      
REMARK   3  DATA USED IN REFINEMENT.                                            
REMARK   3   RESOLUTION RANGE HIGH (ANGSTROMS) : 1.80                           
REMARK   3   RESOLUTION RANGE LOW  (ANGSTROMS) : NULL                           
REMARK   3   DATA CUTOFF            (SIGMA(F)) : NULL                           
REMARK   3   COMPLETENESS FOR RANGE        (%) : NULL                           
REMARK   3   NUMBER OF REFLECTIONS             : NULL                           
REMARK   3                                                                      
REMARK   3  FIT TO DATA USED IN REFINEMENT.                                     
REMARK   3   CROSS-VALIDATION METHOD          : NULL                            
REMARK   3   FREE R VALUE TEST SET SELECTION  : NULL                            
REMARK   3   R VALUE     (WORKING + TEST SET) : 0.176                           
REMARK   3   R VALUE            (WORKING SET) : NULL                            
REMARK   3   FREE R VALUE                     : NULL                            
REMARK   3   FREE R VALUE TEST SET SIZE   (%) : NULL                            
REMARK   3   FREE R VALUE TEST SET COUNT      : NULL                            
REMARK   3                                                                      
REMARK   3  FIT/AGREEMENT OF MODEL WITH ALL DATA.                               
REMARK   3   R VALUE   (WORKING + TEST SET, NO CUTOFF) : NULL                   
REMARK   3   R VALUE          (WORKING SET, NO CUTOFF) : NULL                   
REMARK   3   FREE R VALUE                  (NO CUTOFF) : NULL                   
REMARK   3   FREE R VALUE TEST SET SIZE (%, NO CUTOFF) : NULL                   
REMARK   3   FREE R VALUE TEST SET COUNT   (NO CUTOFF) : NULL                   
REMARK   3   TOTAL NUMBER OF REFLECTIONS   (NO CUTOFF) : NULL                   
REMARK   3                                                                      
REMARK   3  NUMBER OF NON-HYDROGEN ATOMS USED IN REFINEMENT.                    
REMARK   3   PROTEIN ATOMS            : 602                                     
REMARK   3   NUCLEIC ACID ATOMS       : 0                                       
REMARK   3   HETEROGEN ATOMS          : 0                                       
REMARK   3   SOLVENT ATOMS            : 58                                      
REMARK   3                                                                      
REMARK   3  B VALUES.                                                           
REMARK   3   FROM WILSON PLOT           (A**2) : NULL                           
REMARK   3   MEAN B VALUE      (OVERALL, A**2) : NULL                           
REMARK   3   OVERALL ANISOTROPIC B VALUE.                                       
REMARK   3    B11 (A**2) : NULL                                                 
REMARK   3    B22 (A**2) : NULL                                                 
REMARK   3    B33 (A**2) : NULL                                                 
REMARK   3    B12 (A**2) : NULL                                                 
REMARK   3    B13 (A**2) : NULL                                                 
REMARK   3    B23 (A**2) : NULL                                                 
REMARK   3                                                                      
REMARK   3  ESTIMATED COORDINATE ERROR.                                         
REMARK   3   ESD FROM LUZZATI PLOT        (A) : NULL                            
REMARK   3   ESD FROM SIGMAA              (A) : NULL                            
REMARK   3   LOW RESOLUTION CUTOFF        (A) : NULL                            
REMARK   3                                                                      
REMARK   3  RMS DEVIATIONS FROM IDEAL VALUES.                                   
REMARK   3   DISTANCE RESTRAINTS.                    RMS    SIGMA               
REMARK   3    BOND LENGTH                     (A) : 0.016 ; NULL                
REMARK   3    ANGLE DISTANCE                  (A) : NULL  ; NULL                
REMARK   3    INTRAPLANAR 1-4 DISTANCE        (A) : NULL  ; NULL                
REMARK   3    H-BOND OR METAL COORDINATION    (A) : NULL  ; NULL                
REMARK   3                                                                      
REMARK   3   PLANE RESTRAINT                  (A) : NULL  ; NULL                
REMARK   3   CHIRAL-CENTER RESTRAINT       (A**3) : NULL  ; NULL                
REMARK   3                                                                      
REMARK   3   NON-BONDED CONTACT RESTRAINTS.                                     
REMARK   3    SINGLE TORSION                  (A) : NULL  ; NULL                
REMARK   3    MULTIPLE TORSION                (A) : NULL  ; NULL                
REMARK   3    H-BOND (X...Y)                  (A) : NULL  ; NULL                
REMARK   3    H-BOND (X-H...Y)                (A) : NULL  ; NULL                
REMARK   3                                                                      
REMARK   3   CONFORMATIONAL TORSION ANGLE RESTRAINTS.                           
REMARK   3    SPECIFIED                 (DEGREES) : NULL  ; NULL                
REMARK   3    PLANAR                    (DEGREES) : NULL  ; NULL                
REMARK   3    STAGGERED                 (DEGREES) : NULL  ; NULL                
REMARK   3    TRANSVERSE                (DEGREES) : NULL  ; NULL                
REMARK   3                                                                      
REMARK   3  ISOTROPIC THERMAL FACTOR RESTRAINTS.    RMS    SIGMA                
REMARK   3   MAIN-CHAIN BOND               (A**2) : NULL  ; NULL                
REMARK   3   MAIN-CHAIN ANGLE              (A**2) : NULL  ; NULL                
REMARK   3   SIDE-CHAIN BOND               (A**2) : NULL  ; NULL                
REMARK   3   SIDE-CHAIN ANGLE              (A**2) : NULL  ; NULL                
REMARK   3                                                                      
REMARK   3  OTHER REFINEMENT REMARKS: NULL                                      
REMARK   4                                                                      
REMARK   4 1UBQ COMPLIES WITH FORMAT V. 3.15, 01-DEC-08                         
REMARK 100                                                                      
REMARK 100 THIS ENTRY HAS BEEN PROCESSED BY BNL.                                
REMARK 200                                                                      
REMARK 200 EXPERIMENTAL DETAILS                                                 
REMARK 200  EXPERIMENT TYPE                : X-RAY DIFFRACTION                  
REMARK 200  DATE OF DATA COLLECTION        : NULL                               
REMARK 200  TEMPERATURE           (KELVIN) : NULL                               
REMARK 200  PH                             : NULL                               
REMARK 200  NUMBER OF CRYSTALS USED        : NULL                               
REMARK 200                                                                      
REMARK 200  SYNCHROTRON              (Y/N) : NULL                               
REMARK 200  RADIATION SOURCE               : NULL                               
REMARK 200  BEAMLINE                       : NULL                               
REMARK 200  X-RAY GENERATOR MODEL          : NULL                               
REMARK 200  MONOCHROMATIC OR LAUE    (M/L) : NULL                               
REMARK 200  WAVELENGTH OR RANGE        (A) : NULL                               
REMARK 200  MONOCHROMATOR                  : NULL                               
REMARK 200  OPTICS                         : NULL                               
REMARK 200                                                                      
REMARK 200  DETECTOR TYPE                  : NULL                               
REMARK 200  DETECTOR MANUFACTURER          : NULL                               
REMARK 200  INTENSITY-INTEGRATION SOFTWARE : NULL                               
REMARK 200  DATA SCALING SOFTWARE          : NULL                               
REMARK 200                                                                      
REMARK 200  NUMBER OF UNIQUE REFLECTIONS   : NULL                               
REMARK 200  RESOLUTION RANGE HIGH      (A) : NULL                               
REMARK 200  RESOLUTION RANGE LOW       (A) : NULL                               
REMARK 200  REJECTION CRITERIA  (SIGMA(I)) : NULL                               
REMARK 200                                                                      
REMARK 200 OVERALL.                                                             
REMARK 200  COMPLETENESS FOR RANGE     (%) : NULL                               
REMARK 200  DATA REDUNDANCY                : NULL                               
REMARK 200  R MERGE                    (I) : NULL                               
REMARK 200  R SYM                      (I) : NULL                               
REMARK 200  <I/SIGMA(I)> FOR THE DATA SET  : NULL                               
REMARK 200                                                                      
REMARK 200 IN THE HIGHEST RESOLUTION SHELL.                                     
REMARK 200  HIGHEST RESOLUTION SHELL, RANGE HIGH (A) : NULL                     
REMARK 200  HIGHEST RESOLUTION SHELL, RANGE LOW  (A) : NULL                     
REMARK 200  COMPLETENESS FOR SHELL     (%) : NULL                               
REMARK 200  DATA REDUNDANCY IN SHELL       : NULL                               
REMARK 200  R MERGE FOR SHELL          (I) : NULL                               
REMARK 200  R SYM FOR SHELL            (I) : NULL                               
REMARK 200  <I/SIGMA(I)> FOR SHELL         : NULL                               
REMARK 200                                                                      
REMARK 200 DIFFRACTION PROTOCOL: NULL                                           
REMARK 200 METHOD USED TO DETERMINE THE STRUCTURE: NULL                         
REMARK 200 SOFTWARE USED: NULL                                                  
REMARK 200 STARTING MODEL: NULL                                                 
REMARK 200                                                                      
REMARK 200 REMARK: NULL                                                         
REMARK 280                                                                      
REMARK 280 CRYSTAL                                                              
REMARK 280 SOLVENT CONTENT, VS   (%): 32.94                                     
REMARK 280 MATTHEWS COEFFICIENT, VM (ANGSTROMS**3/DA): 1.83                     
REMARK 280                                                                      
REMARK 280 CRYSTALLIZATION CONDITIONS: NULL                                     
REMARK 290                                                                      
REMARK 290 CRYSTALLOGRAPHIC SYMMETRY                                            
REMARK 290 SYMMETRY OPERATORS FOR SPACE GROUP: P 21 21 21                       
REMARK 290                                                                      
REMARK 290      SYMOP   SYMMETRY                                                
REMARK 290     NNNMMM   OPERATOR                                                
REMARK 290       1555   X,Y,Z                                                   
REMARK 290       2555   -X+1/2,-Y,Z+1/2                                         
REMARK 290       3555   -X,Y+1/2,-Z+1/2                                         
REMARK 290       4555   X+1/2,-Y+1/2,-Z                                         
REMARK 290                                                                      
REMARK 290     WHERE NNN -> OPERATOR NUMBER                                     
REMARK 290           MMM -> TRANSLATION VECTOR                                  
REMARK 290                                                                      
REMARK 290 CRYSTALLOGRAPHIC SYMMETRY TRANSFORMATIONS                            
REMARK 290 THE FOLLOWING TRANSFORMATIONS OPERATE ON THE ATOM/HETATM             
REMARK 290 RECORDS IN THIS ENTRY TO PRODUCE CRYSTALLOGRAPHICALLY                
REMARK 290 RELATED MOLECULES.                                                   
REMARK 290   SMTRY1   1  1.000000  0.000000  0.000000        0.00000            
REMARK 290   SMTRY2   1  0.000000  1.000000  0.000000        0.00000            
REMARK 290   SMTRY3   1  0.000000  0.000000  1.000000        0.00000            
REMARK 290   SMTRY1   2 -1.000000  0.000000  0.000000       25.42000            
REMARK 290   SMTRY2   2  0.000000 -1.000000  0.000000        0.00000            
REMARK 290   SMTRY3   2  0.000000  0.000000  1.000000       14.47500            
REMARK 290   SMTRY1   3 -1.000000  0.000000  0.000000        0.00000            
REMARK 290   SMTRY2   3  0.000000  1.000000  0.000000       21.38500            
REMARK 290   SMTRY3   3  0.000000  0.000000 -1.000000       14.47500            
REMARK 290   SMTRY1   4  1.000000  0.000000  0.000000       25.42000            
REMARK 290   SMTRY2   4  0.000000 -1.000000  0.000000       21.38500            
REMARK 290   SMTRY3   4  0.000000  0.000000 -1.000000        0.00000            
REMARK 290                                                                      
REMARK 290 REMARK: NULL                                                         
REMARK 300                                                                      
REMARK 300 BIOMOLECULE: 1                                                       
REMARK 300 SEE REMARK 350 FOR THE AUTHOR PROVIDED AND/OR PROGRAM                
REMARK 300 GENERATED ASSEMBLY INFORMATION FOR THE STRUCTURE IN                  
REMARK 300 THIS ENTRY. THE REMARK MAY ALSO PROVIDE INFORMATION ON               
REMARK 300 BURIED SURFACE AREA.                                                 
REMARK 350                                                                      
REMARK 350 COORDINATES FOR A COMPLETE MULTIMER REPRESENTING THE KNOWN           
REMARK 350 BIOLOGICALLY SIGNIFICANT OLIGOMERIZATION STATE OF THE                
REMARK 350 MOLECULE CAN BE GENERATED BY APPLYING BIOMT TRANSFORMATIONS          
REMARK 350 GIVEN BELOW.  BOTH NON-CRYSTALLOGRAPHIC AND                          
REMARK 350 CRYSTALLOGRAPHIC OPERATIONS ARE GIVEN.                               
REMARK 350                                                                      
REMARK 350 BIOMOLECULE: 1                                                       
REMARK 350 AUTHOR DETERMINED BIOLOGICAL UNIT: MONOMERIC                         
REMARK 350 APPLY THE FOLLOWING TO CHAINS: A                                     
REMARK 350   BIOMT1   1  1.000000  0.000000  0.000000        0.00000            
REMARK 350   BIOMT2   1  0.000000  1.000000  0.000000        0.00000            
REMARK 350   BIOMT3   1  0.000000  0.000000  1.000000        0.00000            
REMARK 500                                                                      
REMARK 500 GEOMETRY AND STEREOCHEMISTRY                                         
REMARK 500 SUBTOPIC: CLOSE CONTACTS                                             
REMARK 500                                                                      
REMARK 500 THE FOLLOWING ATOMS THAT ARE RELATED BY CRYSTALLOGRAPHIC             
REMARK 500 SYMMETRY ARE IN CLOSE CONTACT.  AN ATOM LOCATED WITHIN 0.15          
REMARK 500 ANGSTROMS OF A SYMMETRY RELATED ATOM IS ASSUMED TO BE ON A           
REMARK 500 SPECIAL POSITION AND IS, THEREFORE, LISTED IN REMARK 375             
REMARK 500 INSTEAD OF REMARK 500.  ATOMS WITH NON-BLANK ALTERNATE               
REMARK 500 LOCATION INDICATORS ARE NOT INCLUDED IN THE CALCULATIONS.            
REMARK 500                                                                      
REMARK 500 DISTANCE CUTOFF:                                                     
REMARK 500 2.2 ANGSTROMS FOR CONTACTS NOT INVOLVING HYDROGEN ATOMS              
REMARK 500 1.6 ANGSTROMS FOR CONTACTS INVOLVING HYDROGEN ATOMS                  
REMARK 500                                                                      
REMARK 500  ATM1  RES C  SSEQI   ATM2  RES C  SSEQI  SSYMOP   DISTANCE          
REMARK 500   OE2  GLU A    16     NH1  ARG A    72     1554     2.02            
REMARK 500   NZ   LYS A    48     OXT  GLY A    76     4467     2.16            
REMARK 500                                                                      
REMARK 500 REMARK: NULL                                                         
REMARK 500                                                                      
REMARK 500 GEOMETRY AND STEREOCHEMISTRY                                         
REMARK 500 SUBTOPIC: COVALENT BOND ANGLES                                       
REMARK 500                                                                      
REMARK 500 THE STEREOCHEMICAL PARAMETERS OF THE FOLLOWING RESIDUES              
REMARK 500 HAVE VALUES WHICH DEVIATE FROM EXPECTED VALUES BY MORE               
REMARK 500 THAN 6*RMSD (M=MODEL NUMBER; RES=RESIDUE NAME; C=CHAIN               
REMARK 500 IDENTIFIER; SSEQ=SEQUENCE NUMBER; I=INSERTION CODE).                 
REMARK 500                                                                      
REMARK 500 STANDARD TABLE:                                                      
REMARK 500 FORMAT: (10X,I3,1X,A3,1X,A1,I4,A1,3(1X,A4,2X),12X,F5.1)              
REMARK 500                                                                      
REMARK 500 EXPECTED VALUES PROTEIN: ENGH AND HUBER, 1999                        
REMARK 500 EXPECTED VALUES NUCLEIC ACID: CLOWNEY ET AL 1996                     
REMARK 500                                                                      
REMARK 500  M RES CSSEQI ATM1   ATM2   ATM3                                     
REMARK 500    LEU A  15   CA  -  CB  -  CG  ANGL. DEV. =  14.0 DEGREES          
REMARK 500    ARG A  54   CD  -  NE  -  CZ  ANGL. DEV. =  12.4 DEGREES          
REMARK 500    ARG A  54   NE  -  CZ  -  NH1 ANGL. DEV. =   5.5 DEGREES          
REMARK 500                                                                      
REMARK 500 REMARK: NULL                                                         
REMARK 525                                                                      
REMARK 525 SOLVENT                                                              
REMARK 525                                                                      
REMARK 525 THE SOLVENT MOLECULES HAVE CHAIN IDENTIFIERS THAT                    
REMARK 525 INDICATE THE POLYMER CHAIN WITH WHICH THEY ARE MOST                  
REMARK 525 CLOSELY ASSOCIATED. THE REMARK LISTS ALL THE SOLVENT                 
REMARK 525 MOLECULES WHICH ARE MORE THAN 5A AWAY FROM THE                       
REMARK 525 NEAREST POLYMER CHAIN (M = MODEL NUMBER;                             
REMARK 525 RES=RESIDUE NAME; C=CHAIN IDENTIFIER; SSEQ=SEQUENCE                  
REMARK 525 NUMBER; I=INSERTION CODE):                                           
REMARK 525                                                                      
REMARK 525  M RES CSSEQI                                                        
REMARK 525    HOH A  93        DISTANCE =  5.65 ANGSTROMS                       
REMARK 525    HOH A 114        DISTANCE =  5.45 ANGSTROMS                       
REMARK 525    HOH A 126        DISTANCE =  5.71 ANGSTROMS                       
DBREF  1UBQ A    1    76  UNP    P62988   UBIQ_HUMAN       1     76             
SEQRES   1 A   76  MET GLN ILE PHE VAL LYS THR LEU THR GLY LYS THR ILE          
SEQRES   2 A   76  THR LEU GLU VAL GLU PRO SER ASP THR ILE GLU ASN VAL          
SEQRES   3 A   76  LYS ALA LYS ILE GLN ASP LYS GLU GLY ILE PRO PRO ASP          
SEQRES   4 A   76  GLN GLN ARG LEU ILE PHE ALA GLY LYS GLN LEU GLU ASP          
SEQRES   5 A   76  GLY ARG THR LEU SER ASP TYR ASN ILE GLN LYS GLU SER          
SEQRES   6 A   76  THR LEU HIS LEU VAL LEU ARG LEU ARG GLY GLY                  
FORMUL   2  HOH   *58(H2 O)                                                     
HELIX    1  H1 ILE A   23  GLU A   34  1                                  12    
HELIX    2  H2 LEU A   56  TYR A   59  5                                   4    
SHEET    1 BET 5 GLY A  10  VAL A  17  0                                        
SHEET    2 BET 5 MET A   1  THR A   7 -1                                        
SHEET    3 BET 5 GLU A  64  ARG A  72  1                                        
SHEET    4 BET 5 GLN A  40  PHE A  45 -1                                        
SHEET    5 BET 5 LYS A  48  LEU A  50 -1                                        
CRYST1   50.840   42.770   28.950  90.00  90.00  90.00 P 21 21 21    4          
ORIGX1      1.000000  0.000000  0.000000        0.00000                         
ORIGX2      0.000000  1.000000  0.000000        0.00000                         
ORIGX3      0.000000  0.000000  1.000000        0.00000                         
SCALE1      0.019670  0.000000  0.000000        0.00000                         
SCALE2      0.000000  0.023381  0.000000        0.00000                         
SCALE3      0.000000  0.000000  0.034542        0.00000                         
ATOM      1  N   MET A   1      27.340  24.430   2.614  1.00  9.67           N  
ATOM      2  CA  MET A   1      26.266  25.413   2.842  1.00 10.38           C  
ATOM      3  C   MET A   1      26.913  26.639   3.531  1.00  9.62           C  
ATOM      4  O   MET A   1      27.886  26.463   4.263  1.00  9.62           O  
ATOM      5  CB  MET A   1      25.112  24.880   3.649  1.00 13.77           C  
ATOM      6  CG  MET A   1      25.353  24.860   5.134  1.00 16.29           C  
ATOM      7  SD  MET A   1      23.930  23.959   5.904  1.00 17.17           S  
ATOM      8  CE  MET A   1      24.447  23.984   7.620  1.00 16.11           C  
ATOM      9  N   GLN A   2      26.335  27.770   3.258  1.00  9.27           N  
ATOM     10  CA  GLN A   2      26.850  29.021   3.898  1.00  9.07           C  
ATOM     11  C   GLN A   2      26.100  29.253   5.202  1.00  8.72           C  
ATOM     12  O   GLN A   2      24.865  29.024   5.330  1.00  8.22           O  
ATOM     13  CB  GLN A   2      26.733  30.148   2.905  1.00 14.46           C  
ATOM     14  CG  GLN A   2      26.882  31.546   3.409  1.00 17.01           C  
ATOM     15  CD  GLN A   2      26.786  32.562   2.270  1.00 20.10           C  
ATOM     16  OE1 GLN A   2      27.783  33.160   1.870  1.00 21.89           O  
ATOM     17  NE2 GLN A   2      25.562  32.733   1.806  1.00 19.49           N  
ATOM     18  N   ILE A   3      26.849  29.656   6.217  1.00  5.87           N  
ATOM     19  CA  ILE A   3      26.235  30.058   7.497  1.00  5.07           C  
ATOM     20  C   ILE A   3      26.882  31.428   7.862  1.00  4.01           C  
ATOM     21  O   ILE A   3      27.906  31.711   7.264  1.00  4.61           O  
ATOM     22  CB  ILE A   3      26.344  29.050   8.645  1.00  6.55           C  
ATOM     23  CG1 ILE A   3      27.810  28.748   8.999  1.00  4.72           C  
ATOM     24  CG2 ILE A   3      25.491  27.771   8.287  1.00  5.58           C  
ATOM     25  CD1 ILE A   3      27.967  28.087  10.417  1.00 10.83           C  
ATOM     26  N   PHE A   4      26.214  32.097   8.771  1.00  4.55           N  
ATOM     27  CA  PHE A   4      26.772  33.436   9.197  1.00  4.68           C  
ATOM     28  C   PHE A   4      27.151  33.362  10.650  1.00  5.30           C  
ATOM     29  O   PHE A   4      26.350  32.778  11.395  1.00  5.58           O  
ATOM     30  CB  PHE A   4      25.695  34.498   8.946  1.00  4.83           C  
ATOM     31  CG  PHE A   4      25.288  34.609   7.499  1.00  7.97           C  
ATOM     32  CD1 PHE A   4      24.147  33.966   7.038  1.00  6.69           C  
ATOM     33  CD2 PHE A   4      26.136  35.346   6.640  1.00  8.34           C  
ATOM     34  CE1 PHE A   4      23.812  34.031   5.677  1.00  9.10           C  
ATOM     35  CE2 PHE A   4      25.810  35.392   5.267  1.00 10.61           C  
ATOM     36  CZ  PHE A   4      24.620  34.778   4.853  1.00  8.90           C  
ATOM     37  N   VAL A   5      28.260  33.943  11.096  1.00  4.44           N  
ATOM     38  CA  VAL A   5      28.605  33.965  12.503  1.00  3.87           C  
ATOM     39  C   VAL A   5      28.638  35.461  12.900  1.00  4.93           C  
ATOM     40  O   VAL A   5      29.522  36.103  12.320  1.00  6.84           O  
ATOM     41  CB  VAL A   5      29.963  33.317  12.814  1.00  2.99           C  
ATOM     42  CG1 VAL A   5      30.211  33.394  14.304  1.00  5.28           C  
ATOM     43  CG2 VAL A   5      29.957  31.838  12.352  1.00  9.13           C  
ATOM     44  N   LYS A   6      27.751  35.867  13.740  1.00  6.04           N  
ATOM     45  CA  LYS A   6      27.691  37.315  14.143  1.00  6.12           C  
ATOM     46  C   LYS A   6      28.469  37.475  15.420  1.00  6.57           C  
ATOM     47  O   LYS A   6      28.213  36.753  16.411  1.00  5.76           O  
ATOM     48  CB  LYS A   6      26.219  37.684  14.307  1.00  7.45           C  
ATOM     49  CG  LYS A   6      25.884  39.139  14.615  1.00 11.12           C  
ATOM     50  CD  LYS A   6      24.348  39.296  14.642  1.00 14.54           C  
ATOM     51  CE  LYS A   6      23.865  40.723  14.749  1.00 18.84           C  
ATOM     52  NZ  LYS A   6      22.375  40.720  14.907  1.00 20.55           N  
ATOM     53  N   THR A   7      29.426  38.430  15.446  1.00  7.41           N  
ATOM     54  CA  THR A   7      30.225  38.643  16.662  1.00  7.48           C  
ATOM     55  C   THR A   7      29.664  39.839  17.434  1.00  8.75           C  
ATOM     56  O   THR A   7      28.850  40.565  16.859  1.00  8.58           O  
ATOM     57  CB  THR A   7      31.744  38.879  16.299  1.00  9.61           C  
ATOM     58  OG1 THR A   7      31.737  40.257  15.824  1.00 11.78           O  
ATOM     59  CG2 THR A   7      32.260  37.969  15.171  1.00  9.17           C  
ATOM     60  N   LEU A   8      30.132  40.069  18.642  1.00  9.84           N  
ATOM     61  CA  LEU A   8      29.607  41.180  19.467  1.00 14.15           C  
ATOM     62  C   LEU A   8      30.075  42.538  18.984  1.00 17.37           C  
ATOM     63  O   LEU A   8      29.586  43.570  19.483  1.00 17.01           O  
ATOM     64  CB  LEU A   8      29.919  40.890  20.938  1.00 16.63           C  
ATOM     65  CG  LEU A   8      29.183  39.722  21.581  1.00 18.88           C  
ATOM     66  CD1 LEU A   8      29.308  39.750  23.095  1.00 19.31           C  
ATOM     67  CD2 LEU A   8      27.700  39.721  21.228  1.00 18.59           C  
ATOM     68  N   THR A   9      30.991  42.571  17.998  1.00 18.33           N  
ATOM     69  CA  THR A   9      31.422  43.940  17.553  1.00 19.24           C  
ATOM     70  C   THR A   9      30.755  44.351  16.277  1.00 19.48           C  
ATOM     71  O   THR A   9      31.207  45.268  15.566  1.00 23.14           O  
ATOM     72  CB  THR A   9      32.979  43.918  17.445  1.00 18.97           C  
ATOM     73  OG1 THR A   9      33.174  43.067  16.265  1.00 20.24           O  
ATOM     74  CG2 THR A   9      33.657  43.319  18.672  1.00 19.70           C  
ATOM     75  N   GLY A  10      29.721  43.673  15.885  1.00 19.43           N  
ATOM     76  CA  GLY A  10      28.978  43.960  14.678  1.00 18.74           C  
ATOM     77  C   GLY A  10      29.604  43.507  13.393  1.00 17.62           C  
ATOM     78  O   GLY A  10      29.219  43.981  12.301  1.00 19.74           O  
ATOM     79  N   LYS A  11      30.563  42.623  13.495  1.00 13.56           N  
ATOM     80  CA  LYS A  11      31.191  42.012  12.331  1.00 11.91           C  
ATOM     81  C   LYS A  11      30.459  40.666  12.130  1.00 10.18           C  
ATOM     82  O   LYS A  11      30.253  39.991  13.133  1.00  9.10           O  
ATOM     83  CB  LYS A  11      32.672  41.717  12.505  1.00 13.43           C  
ATOM     84  CG  LYS A  11      33.280  41.086  11.227  1.00 16.69           C  
ATOM     85  CD  LYS A  11      34.762  40.799  11.470  1.00 17.92           C  
ATOM     86  CE  LYS A  11      35.614  40.847  10.240  1.00 20.81           C  
ATOM     87  NZ  LYS A  11      35.100  40.073   9.101  1.00 21.93           N  
ATOM     88  N   THR A  12      30.163  40.338  10.886  1.00  9.63           N  
ATOM     89  CA  THR A  12      29.542  39.020  10.653  1.00  9.85           C  
ATOM     90  C   THR A  12      30.494  38.261   9.729  1.00 11.66           C  
ATOM     91  O   THR A  12      30.849  38.850   8.706  1.00 12.33           O  
ATOM     92  CB  THR A  12      28.113  39.049  10.015  1.00 10.85           C  
ATOM     93  OG1 THR A  12      27.280  39.722  10.996  1.00 10.91           O  
ATOM     94  CG2 THR A  12      27.588  37.635   9.715  1.00  9.63           C  
ATOM     95  N   ILE A  13      30.795  37.015  10.095  1.00 10.42           N  
ATOM     96  CA  ILE A  13      31.720  36.289   9.176  1.00 11.84           C  
ATOM     97  C   ILE A  13      30.955  35.211   8.459  1.00 10.55           C  
ATOM     98  O   ILE A  13      30.025  34.618   9.040  1.00 11.92           O  
ATOM     99  CB  ILE A  13      32.995  35.883   9.934  1.00 14.86           C  
ATOM    100  CG1 ILE A  13      33.306  34.381   9.840  1.00 14.87           C  
ATOM    101  CG2 ILE A  13      33.109  36.381  11.435  1.00 17.08           C  
ATOM    102  CD1 ILE A  13      34.535  34.028  10.720  1.00 16.46           C  
ATOM    103  N   THR A  14      31.244  34.986   7.197  1.00  9.39           N  
ATOM    104  CA  THR A  14      30.505  33.884   6.512  1.00  9.63           C  
ATOM    105  C   THR A  14      31.409  32.680   6.446  1.00 11.20           C  
ATOM    106  O   THR A  14      32.619  32.812   6.125  1.00 11.63           O  
ATOM    107  CB  THR A  14      30.091  34.393   5.078  1.00 10.38           C  
ATOM    108  OG1 THR A  14      31.440  34.513   4.487  1.00 16.30           O  
ATOM    109  CG2 THR A  14      29.420  35.756   5.119  1.00 11.66           C  
ATOM    110  N   LEU A  15      30.884  31.485   6.666  1.00  8.29           N  
ATOM    111  CA  LEU A  15      31.677  30.275   6.639  1.00  9.03           C  
ATOM    112  C   LEU A  15      31.022  29.288   5.665  1.00  8.59           C  
ATOM    113  O   LEU A  15      29.809  29.395   5.545  1.00  7.79           O  
ATOM    114  CB  LEU A  15      31.562  29.686   8.045  1.00 11.08           C  
ATOM    115  CG  LEU A  15      32.631  29.444   9.060  1.00 15.79           C  
ATOM    116  CD1 LEU A  15      33.814  30.390   9.030  1.00 15.88           C  
ATOM    117  CD2 LEU A  15      31.945  29.449  10.436  1.00 15.27           C  
ATOM    118  N   GLU A  16      31.834  28.412   5.125  1.00 11.04           N  
ATOM    119  CA  GLU A  16      31.220  27.341   4.275  1.00 11.50           C  
ATOM    120  C   GLU A  16      31.440  26.079   5.080  1.00 10.13           C  
ATOM    121  O   GLU A  16      32.576  25.802   5.461  1.00  9.83           O  
ATOM    122  CB  GLU A  16      31.827  27.262   2.894  1.00 17.22           C  
ATOM    123  CG  GLU A  16      31.363  28.410   1.962  1.00 23.33           C  
ATOM    124  CD  GLU A  16      31.671  28.291   0.498  1.00 26.99           C  
ATOM    125  OE1 GLU A  16      30.869  28.621  -0.366  1.00 28.86           O  
ATOM    126  OE2 GLU A  16      32.835  27.861   0.278  1.00 28.90           O  
ATOM    127  N   VAL A  17      30.310  25.458   5.384  1.00  8.99           N  
ATOM    128  CA  VAL A  17      30.288  24.245   6.193  1.00  8.85           C  
ATOM    129  C   VAL A  17      29.279  23.227   5.641  1.00  8.04           C  
ATOM    130  O   VAL A  17      28.478  23.522   4.725  1.00  8.99           O  
ATOM    131  CB  VAL A  17      29.903  24.590   7.665  1.00  9.78           C  
ATOM    132  CG1 VAL A  17      30.862  25.496   8.389  1.00 12.05           C  
ATOM    133  CG2 VAL A  17      28.476  25.135   7.705  1.00 10.54           C  
ATOM    134  N   GLU A  18      29.380  22.057   6.232  1.00  7.29           N  
ATOM    135  CA  GLU A  18      28.468  20.940   5.980  1.00  7.08           C  
ATOM    136  C   GLU A  18      27.819  20.609   7.316  1.00  6.45           C  
ATOM    137  O   GLU A  18      28.449  20.674   8.360  1.00  5.28           O  
ATOM    138  CB  GLU A  18      29.213  19.697   5.506  1.00 10.28           C  
ATOM    139  CG  GLU A  18      29.728  19.755   4.060  1.00 12.65           C  
ATOM    140  CD  GLU A  18      28.754  20.061   2.978  1.00 14.15           C  
ATOM    141  OE1 GLU A  18      27.546  19.992   2.985  1.00 14.33           O  
ATOM    142  OE2 GLU A  18      29.336  20.423   1.904  1.00 18.17           O  
ATOM    143  N   PRO A  19      26.559  20.220   7.288  1.00  7.24           N  
ATOM    144  CA  PRO A  19      25.829  19.825   8.494  1.00  7.07           C  
ATOM    145  C   PRO A  19      26.541  18.732   9.251  1.00  6.65           C  
ATOM    146  O   PRO A  19      26.333  18.536  10.457  1.00  6.37           O  
ATOM    147  CB  PRO A  19      24.469  19.332   7.952  1.00  7.61           C  
ATOM    148  CG  PRO A  19      24.299  20.134   6.704  1.00  8.16           C  
ATOM    149  CD  PRO A  19      25.714  20.108   6.073  1.00  7.49           C  
ATOM    150  N   SER A  20      27.361  17.959   8.559  1.00  6.80           N  
ATOM    151  CA  SER A  20      28.054  16.835   9.210  1.00  6.28           C  
ATOM    152  C   SER A  20      29.258  17.318   9.984  1.00  8.45           C  
ATOM    153  O   SER A  20      29.930  16.477  10.606  1.00  7.26           O  
ATOM    154  CB  SER A  20      28.523  15.820   8.182  1.00  8.57           C  
ATOM    155  OG  SER A  20      28.946  16.445   6.967  1.00 11.13           O  
ATOM    156  N   ASP A  21      29.599  18.599   9.828  1.00  7.50           N  
ATOM    157  CA  ASP A  21      30.796  19.083  10.566  1.00  7.70           C  
ATOM    158  C   ASP A  21      30.491  19.162  12.040  1.00  7.08           C  
ATOM    159  O   ASP A  21      29.367  19.523  12.441  1.00  8.11           O  
ATOM    160  CB  ASP A  21      31.155  20.515  10.048  1.00 11.00           C  
ATOM    161  CG  ASP A  21      31.923  20.436   8.755  1.00 15.32           C  
ATOM    162  OD1 ASP A  21      32.493  19.374   8.456  1.00 18.03           O  
ATOM    163  OD2 ASP A  21      31.838  21.402   7.968  1.00 14.36           O  
ATOM    164  N   THR A  22      31.510  18.936  12.852  1.00  5.37           N  
ATOM    165  CA  THR A  22      31.398  19.064  14.286  1.00  6.01           C  
ATOM    166  C   THR A  22      31.593  20.553  14.655  1.00  8.01           C  
ATOM    167  O   THR A  22      32.159  21.311  13.861  1.00  8.11           O  
ATOM    168  CB  THR A  22      32.492  18.193  14.995  1.00  8.92           C  
ATOM    169  OG1 THR A  22      33.778  18.739  14.516  1.00 10.22           O  
ATOM    170  CG2 THR A  22      32.352  16.700  14.630  1.00  9.65           C  
ATOM    171  N   ILE A  23      31.113  20.863  15.860  1.00  8.32           N  
ATOM    172  CA  ILE A  23      31.288  22.201  16.417  1.00  9.92           C  
ATOM    173  C   ILE A  23      32.776  22.519  16.577  1.00 10.01           C  
ATOM    174  O   ILE A  23      33.233  23.659  16.384  1.00  8.71           O  
ATOM    175  CB  ILE A  23      30.520  22.300  17.764  1.00 10.78           C  
ATOM    176  CG1 ILE A  23      29.006  22.043  17.442  1.00 11.38           C  
ATOM    177  CG2 ILE A  23      30.832  23.699  18.358  1.00 10.90           C  
ATOM    178  CD1 ILE A  23      28.407  22.948  16.366  1.00 12.30           C  
ATOM    179  N   GLU A  24      33.548  21.526  16.950  1.00  9.54           N  
ATOM    180  CA  GLU A  24      35.031  21.722  17.069  1.00 11.81           C  
ATOM    181  C   GLU A  24      35.615  22.190  15.759  1.00 11.14           C  
ATOM    182  O   GLU A  24      36.532  23.046  15.724  1.00 10.62           O  
ATOM    183  CB  GLU A  24      35.667  20.383  17.447  1.00 19.24           C  
ATOM    184  CG  GLU A  24      37.128  20.293  17.872  1.00 27.76           C  
ATOM    185  CD  GLU A  24      37.561  18.851  18.082  1.00 32.92           C  
ATOM    186  OE1 GLU A  24      37.758  18.024  17.195  1.00 34.80           O  
ATOM    187  OE2 GLU A  24      37.628  18.599  19.313  1.00 36.51           O  
ATOM    188  N   ASN A  25      35.139  21.624  14.662  1.00  9.43           N  
ATOM    189  CA  ASN A  25      35.590  21.945  13.302  1.00 10.96           C  
ATOM    190  C   ASN A  25      35.238  23.382  12.920  1.00  9.68           C  
ATOM    191  O   ASN A  25      36.066  24.109  12.333  1.00  9.33           O  
ATOM    192  CB  ASN A  25      35.064  20.957  12.255  1.00 16.78           C  
ATOM    193  CG  ASN A  25      35.541  21.418  10.871  1.00 22.31           C  
ATOM    194  OD1 ASN A  25      36.772  21.623  10.676  1.00 25.66           O  
ATOM    195  ND2 ASN A  25      34.628  21.595   9.920  1.00 24.70           N  
ATOM    196  N   VAL A  26      34.007  23.745  13.250  1.00  6.52           N  
ATOM    197  CA  VAL A  26      33.533  25.097  12.978  1.00  5.53           C  
ATOM    198  C   VAL A  26      34.441  26.099  13.684  1.00  4.42           C  
ATOM    199  O   VAL A  26      34.883  27.090  13.093  1.00  3.40           O  
ATOM    200  CB  VAL A  26      32.060  25.257  13.364  1.00  3.86           C  
ATOM    201  CG1 VAL A  26      31.684  26.749  13.342  1.00  7.25           C  
ATOM    202  CG2 VAL A  26      31.152  24.421  12.477  1.00  8.12           C  
ATOM    203  N   LYS A  27      34.734  25.822  14.949  1.00  2.64           N  
ATOM    204  CA  LYS A  27      35.596  26.715  15.736  1.00  4.14           C  
ATOM    205  C   LYS A  27      36.975  26.826  15.107  1.00  5.58           C  
ATOM    206  O   LYS A  27      37.579  27.926  15.159  1.00  4.11           O  
ATOM    207  CB  LYS A  27      35.715  26.203  17.172  1.00  3.97           C  
ATOM    208  CG  LYS A  27      34.343  26.445  17.898  1.00  7.45           C  
ATOM    209  CD  LYS A  27      34.509  26.077  19.360  1.00  9.02           C  
ATOM    210  CE  LYS A  27      33.206  26.311  20.122  1.00 12.90           C  
ATOM    211  NZ  LYS A  27      33.455  25.910  21.546  1.00 15.47           N  
ATOM    212  N   ALA A  28      37.499  25.743  14.571  1.00  6.61           N  
ATOM    213  CA  ALA A  28      38.794  25.761  13.880  1.00  7.74           C  
ATOM    214  C   ALA A  28      38.728  26.591  12.611  1.00  9.17           C  
ATOM    215  O   ALA A  28      39.704  27.346  12.277  1.00 11.45           O  
ATOM    216  CB  ALA A  28      39.285  24.336  13.566  1.00  7.68           C  
ATOM    217  N   LYS A  29      37.633  26.543  11.867  1.00  8.96           N  
ATOM    218  CA  LYS A  29      37.471  27.391  10.668  1.00  7.90           C  
ATOM    219  C   LYS A  29      37.441  28.882  11.052  1.00  6.92           C  
ATOM    220  O   LYS A  29      38.020  29.772  10.382  1.00  6.87           O  
ATOM    221  CB  LYS A  29      36.193  27.058   9.911  1.00 10.28           C  
ATOM    222  CG  LYS A  29      36.153  25.620   9.409  1.00 14.94           C  
ATOM    223  CD  LYS A  29      34.758  25.280   8.900  1.00 19.69           C  
ATOM    224  CE  LYS A  29      34.793  24.264   7.767  1.00 22.63           C  
ATOM    225  NZ  LYS A  29      34.914  24.944   6.441  1.00 24.98           N  
ATOM    226  N   ILE A  30      36.811  29.170  12.192  1.00  4.57           N  
ATOM    227  CA  ILE A  30      36.731  30.570  12.645  1.00  5.58           C  
ATOM    228  C   ILE A  30      38.148  30.981  13.069  1.00  7.26           C  
ATOM    229  O   ILE A  30      38.544  32.150  12.856  1.00  9.46           O  
ATOM    230  CB  ILE A  30      35.708  30.776  13.806  1.00  5.36           C  
ATOM    231  CG1 ILE A  30      34.228  30.630  13.319  1.00  2.94           C  
ATOM    232  CG2 ILE A  30      35.874  32.138  14.512  1.00  2.78           C  
ATOM    233  CD1 ILE A  30      33.284  30.504  14.552  1.00  2.00           C  
ATOM    234  N   GLN A  31      38.883  30.110  13.713  1.00  7.06           N  
ATOM    235  CA  GLN A  31      40.269  30.508  14.115  1.00  8.67           C  
ATOM    236  C   GLN A  31      41.092  30.808  12.851  1.00 10.90           C  
ATOM    237  O   GLN A  31      41.828  31.808  12.681  1.00  9.63           O  
ATOM    238  CB  GLN A  31      40.996  29.399  14.865  1.00  9.12           C  
ATOM    239  CG  GLN A  31      42.445  29.848  15.182  1.00 10.76           C  
ATOM    240  CD  GLN A  31      43.090  28.828  16.095  1.00 13.78           C  
ATOM    241  OE1 GLN A  31      42.770  27.655  15.906  1.00 14.48           O  
ATOM    242  NE2 GLN A  31      43.898  29.252  17.050  1.00 14.76           N  
ATOM    243  N   ASP A  32      41.001  29.878  11.931  1.00 10.93           N  
ATOM    244  CA  ASP A  32      41.718  30.022  10.643  1.00 14.01           C  
ATOM    245  C   ASP A  32      41.399  31.338   9.967  1.00 14.04           C  
ATOM    246  O   ASP A  32      42.260  32.036   9.381  1.00 13.39           O  
ATOM    247  CB  ASP A  32      41.398  28.780   9.810  1.00 18.01           C  
ATOM    248  CG  ASP A  32      42.626  28.557   8.928  1.00 24.33           C  
ATOM    249  OD1 ASP A  32      43.666  28.262   9.539  1.00 26.29           O  
ATOM    250  OD2 ASP A  32      42.430  28.812   7.728  1.00 25.17           O  
ATOM    251  N   LYS A  33      40.117  31.750   9.988  1.00 14.22           N  
ATOM    252  CA  LYS A  33      39.808  32.994   9.233  1.00 14.00           C  
ATOM    253  C   LYS A  33      39.837  34.271   9.995  1.00 12.37           C  
ATOM    254  O   LYS A  33      40.164  35.323   9.345  1.00 12.17           O  
ATOM    255  CB  LYS A  33      38.615  32.801   8.320  1.00 18.62           C  
ATOM    256  CG  LYS A  33      37.220  32.822   8.827  1.00 24.00           C  
ATOM    257  CD  LYS A  33      36.351  33.613   7.838  1.00 27.61           C  
ATOM    258  CE  LYS A  33      36.322  32.944   6.477  1.00 27.64           C  
ATOM    259  NZ  LYS A  33      35.768  33.945   5.489  1.00 30.06           N  
ATOM    260  N   GLU A  34      39.655  34.335  11.285  1.00 10.11           N  
ATOM    261  CA  GLU A  34      39.676  35.547  12.072  1.00 10.07           C  
ATOM    262  C   GLU A  34      40.675  35.527  13.200  1.00  9.32           C  
ATOM    263  O   GLU A  34      40.814  36.528  13.911  1.00 11.61           O  
ATOM    264  CB  GLU A  34      38.290  35.814  12.698  1.00 14.77           C  
ATOM    265  CG  GLU A  34      37.156  35.985  11.688  1.00 18.75           C  
ATOM    266  CD  GLU A  34      37.192  37.361  11.033  1.00 22.28           C  
ATOM    267  OE1 GLU A  34      37.519  38.360  11.645  1.00 21.95           O  
ATOM    268  OE2 GLU A  34      36.861  37.320   9.822  1.00 25.19           O  
ATOM    269  N   GLY A  35      41.317  34.393  13.432  1.00  7.22           N  
ATOM    270  CA  GLY A  35      42.345  34.269  14.431  1.00  6.29           C  
ATOM    271  C   GLY A  35      41.949  34.076  15.842  1.00  6.93           C  
ATOM    272  O   GLY A  35      42.829  34.000  16.739  1.00  7.41           O  
ATOM    273  N   ILE A  36      40.642  33.916  16.112  1.00  5.86           N  
ATOM    274  CA  ILE A  36      40.226  33.716  17.509  1.00  6.07           C  
ATOM    275  C   ILE A  36      40.449  32.278  17.945  1.00  6.36           C  
ATOM    276  O   ILE A  36      39.936  31.336  17.315  1.00  6.18           O  
ATOM    277  CB  ILE A  36      38.693  34.106  17.595  1.00  7.47           C  
ATOM    278  CG1 ILE A  36      38.471  35.546  17.045  1.00  8.52           C  
ATOM    279  CG2 ILE A  36      38.146  33.932  19.027  1.00  7.36           C  
ATOM    280  CD1 ILE A  36      36.958  35.746  16.680  1.00  9.49           C  
ATOM    281  N   PRO A  37      41.189  32.085  19.031  1.00  8.65           N  
ATOM    282  CA  PRO A  37      41.461  30.751  19.594  1.00  9.18           C  
ATOM    283  C   PRO A  37      40.168  30.026  19.918  1.00  9.85           C  
ATOM    284  O   PRO A  37      39.264  30.662  20.521  1.00  8.51           O  
ATOM    285  CB  PRO A  37      42.195  31.142  20.913  1.00 11.42           C  
ATOM    286  CG  PRO A  37      42.904  32.414  20.553  1.00  9.27           C  
ATOM    287  CD  PRO A  37      41.822  33.188  19.813  1.00  8.33           C  
ATOM    288  N   PRO A  38      40.059  28.758  19.607  1.00  8.71           N  
ATOM    289  CA  PRO A  38      38.817  28.020  19.889  1.00  9.08           C  
ATOM    290  C   PRO A  38      38.421  28.048  21.341  1.00  9.28           C  
ATOM    291  O   PRO A  38      37.213  28.036  21.704  1.00  6.50           O  
ATOM    292  CB  PRO A  38      39.090  26.629  19.325  1.00 10.31           C  
ATOM    293  CG  PRO A  38      40.082  26.904  18.198  1.00 10.81           C  
ATOM    294  CD  PRO A  38      41.035  27.909  18.879  1.00 12.00           C  
ATOM    295  N   ASP A  39      39.374  28.090  22.240  1.00 11.20           N  
ATOM    296  CA  ASP A  39      39.063  28.063  23.695  1.00 14.96           C  
ATOM    297  C   ASP A  39      38.365  29.335  24.159  1.00 13.99           C  
ATOM    298  O   ASP A  39      37.684  29.390  25.221  1.00 13.75           O  
ATOM    299  CB  ASP A  39      40.340  27.692  24.468  1.00 24.16           C  
ATOM    300  CG  ASP A  39      40.559  28.585  25.675  1.00 31.06           C  
ATOM    301  OD1 ASP A  39      40.716  29.809  25.456  1.00 35.55           O  
ATOM    302  OD2 ASP A  39      40.549  28.090  26.840  1.00 34.22           O  
ATOM    303  N   GLN A  40      38.419  30.373  23.341  1.00 11.60           N  
ATOM    304  CA  GLN A  40      37.738  31.637  23.712  1.00 10.76           C  
ATOM    305  C   GLN A  40      36.334  31.742  23.087  1.00  8.01           C  
ATOM    306  O   GLN A  40      35.574  32.618  23.483  1.00  8.96           O  
ATOM    307  CB  GLN A  40      38.528  32.854  23.182  1.00 11.14           C  
ATOM    308  CG  GLN A  40      39.919  32.854  23.840  1.00 14.85           C  
ATOM    309  CD  GLN A  40      40.760  34.036  23.394  1.00 16.11           C  
ATOM    310  OE1 GLN A  40      41.975  34.008  23.624  1.00 20.52           O  
ATOM    311  NE2 GLN A  40      40.140  35.007  22.775  1.00 18.16           N  
ATOM    312  N   GLN A  41      36.000  30.860  22.172  1.00  6.52           N  
ATOM    313  CA  GLN A  41      34.738  30.875  21.473  1.00  3.87           C  
ATOM    314  C   GLN A  41      33.589  30.189  22.181  1.00  4.79           C  
ATOM    315  O   GLN A  41      33.580  29.009  22.499  1.00  6.34           O  
ATOM    316  CB  GLN A  41      34.876  30.237  20.066  1.00  4.20           C  
ATOM    317  CG  GLN A  41      36.012  30.860  19.221  1.00  3.20           C  
ATOM    318  CD  GLN A  41      36.083  30.194  17.875  1.00  4.89           C  
ATOM    319  OE1 GLN A  41      35.048  29.702  17.393  1.00  5.21           O  
ATOM    320  NE2 GLN A  41      37.228  30.126  17.233  1.00  7.13           N  
ATOM    321  N   ARG A  42      32.478  30.917  22.269  1.00  5.73           N  
ATOM    322  CA  ARG A  42      31.200  30.329  22.780  1.00  6.97           C  
ATOM    323  C   ARG A  42      30.210  30.509  21.650  1.00  7.15           C  
ATOM    324  O   ARG A  42      29.978  31.726  21.269  1.00  7.33           O  
ATOM    325  CB  ARG A  42      30.847  30.931  24.118  1.00 13.23           C  
ATOM    326  CG  ARG A  42      29.412  30.796  24.598  1.00 21.27           C  
ATOM    327  CD  ARG A  42      29.271  31.314  26.016  1.00 26.14           C  
ATOM    328  NE  ARG A  42      27.875  31.317  26.443  1.00 32.26           N  
ATOM    329  CZ  ARG A  42      27.132  32.423  26.574  1.00 34.32           C  
ATOM    330  NH1 ARG A  42      27.630  33.656  26.461  1.00 35.30           N  
ATOM    331  NH2 ARG A  42      25.810  32.299  26.732  1.00 36.39           N  
ATOM    332  N   LEU A  43      29.694  29.436  21.054  1.00  4.65           N  
ATOM    333  CA  LEU A  43      28.762  29.573  19.906  1.00  3.51           C  
ATOM    334  C   LEU A  43      27.331  29.317  20.364  1.00  5.56           C  
ATOM    335  O   LEU A  43      27.101  28.346  21.097  1.00  4.19           O  
ATOM    336  CB  LEU A  43      29.151  28.655  18.755  1.00  3.74           C  
ATOM    337  CG  LEU A  43      30.416  28.912  17.980  1.00  6.32           C  
ATOM    338  CD1 LEU A  43      30.738  27.693  17.122  1.00  9.55           C  
ATOM    339  CD2 LEU A  43      30.205  30.168  17.129  1.00  6.41           C  
ATOM    340  N   ILE A  44      26.436  30.232  20.004  1.00  4.58           N  
ATOM    341  CA  ILE A  44      25.034  30.170  20.401  1.00  5.55           C  
ATOM    342  C   ILE A  44      24.101  30.149  19.196  1.00  5.46           C  
ATOM    343  O   ILE A  44      24.196  30.948  18.287  1.00  6.04           O  
ATOM    344  CB  ILE A  44      24.639  31.426  21.286  1.00  6.80           C  
ATOM    345  CG1 ILE A  44      25.646  31.670  22.421  1.00 10.31           C  
ATOM    346  CG2 ILE A  44      23.181  31.309  21.824  1.00  7.39           C  
ATOM    347  CD1 ILE A  44      25.778  30.436  23.356  1.00 13.90           C  
ATOM    348  N   PHE A  45      23.141  29.187  19.241  1.00  6.75           N  
ATOM    349  CA  PHE A  45      22.126  29.062  18.183  1.00  4.70           C  
ATOM    350  C   PHE A  45      20.835  28.629  18.904  1.00  6.34           C  
ATOM    351  O   PHE A  45      20.821  27.734  19.749  1.00  5.45           O  
ATOM    352  CB  PHE A  45      22.494  28.057  17.109  1.00  5.51           C  
ATOM    353  CG  PHE A  45      21.447  27.869  16.026  1.00  5.98           C  
ATOM    354  CD1 PHE A  45      21.325  28.813  15.005  1.00  6.86           C  
ATOM    355  CD2 PHE A  45      20.638  26.735  16.053  1.00  5.87           C  
ATOM    356  CE1 PHE A  45      20.369  28.648  14.001  1.00  6.68           C  
ATOM    357  CE2 PHE A  45      19.677  26.539  15.051  1.00  6.64           C  
ATOM    358  CZ  PHE A  45      19.593  27.465  14.021  1.00  6.84           C  
ATOM    359  N   ALA A  46      19.810  29.378  18.578  1.00  6.53           N  
ATOM    360  CA  ALA A  46      18.443  29.143  19.083  1.00  7.15           C  
ATOM    361  C   ALA A  46      18.453  28.941  20.591  1.00  9.00           C  
ATOM    362  O   ALA A  46      17.860  27.994  21.128  1.00 11.15           O  
ATOM    363  CB  ALA A  46      17.864  27.977  18.346  1.00  8.99           C  
ATOM    364  N   GLY A  47      19.172  29.808  21.243  1.00  9.35           N  
ATOM    365  CA  GLY A  47      19.399  29.894  22.655  1.00 11.68           C  
ATOM    366  C   GLY A  47      20.083  28.729  23.321  1.00 11.14           C  
ATOM    367  O   GLY A  47      19.991  28.584  24.561  1.00 13.93           O  
ATOM    368  N   LYS A  48      20.801  27.931  22.578  1.00 10.47           N  
ATOM    369  CA  LYS A  48      21.550  26.796  23.133  1.00  8.82           C  
ATOM    370  C   LYS A  48      23.046  27.087  22.913  1.00  7.68           C  
ATOM    371  O   LYS A  48      23.383  27.627  21.870  1.00  6.47           O  
ATOM    372  CB  LYS A  48      21.242  25.519  22.391  1.00  9.74           C  
ATOM    373  CG  LYS A  48      19.762  25.077  22.455  1.00 14.14           C  
ATOM    374  CD  LYS A  48      19.634  23.885  21.531  1.00 16.32           C  
ATOM    375  CE  LYS A  48      18.791  24.221  20.313  1.00 20.04           C  
ATOM    376  NZ  LYS A  48      17.440  24.655  20.827  1.00 23.92           N  
ATOM    377  N   GLN A  49      23.880  26.727  23.851  1.00  8.89           N  
ATOM    378  CA  GLN A  49      25.349  26.872  23.643  1.00  7.18           C  
ATOM    379  C   GLN A  49      25.743  25.586  22.922  1.00  8.23           C  
ATOM    380  O   GLN A  49      25.325  24.489  23.378  1.00  9.70           O  
ATOM    381  CB  GLN A  49      26.070  27.025  24.960  1.00 11.67           C  
ATOM    382  CG  GLN A  49      27.553  27.356  24.695  1.00 15.82           C  
ATOM    383  CD  GLN A  49      28.262  27.576  26.020  1.00 20.21           C  
ATOM    384  OE1 GLN A  49      29.189  26.840  26.335  1.00 23.23           O  
ATOM    385  NE2 GLN A  49      27.777  28.585  26.739  1.00 20.67           N  
ATOM    386  N   LEU A  50      26.465  25.689  21.833  1.00  6.51           N  
ATOM    387  CA  LEU A  50      26.826  24.521  21.012  1.00  7.41           C  
ATOM    388  C   LEU A  50      27.994  23.781  21.643  1.00  8.27           C  
ATOM    389  O   LEU A  50      28.904  24.444  22.098  1.00  8.34           O  
ATOM    390  CB  LEU A  50      27.043  24.992  19.571  1.00  7.13           C  
ATOM    391  CG  LEU A  50      25.931  25.844  18.959  1.00  7.53           C  
ATOM    392  CD1 LEU A  50      26.203  26.083  17.471  1.00  8.14           C  
ATOM    393  CD2 LEU A  50      24.577  25.190  19.079  1.00  9.11           C  
ATOM    394  N   GLU A  51      27.942  22.448  21.648  1.00  9.43           N  
ATOM    395  CA  GLU A  51      29.015  21.657  22.288  1.00 11.90           C  
ATOM    396  C   GLU A  51      29.942  21.106  21.240  1.00 11.49           C  
ATOM    397  O   GLU A  51      29.470  20.677  20.190  1.00  9.88           O  
ATOM    398  CB  GLU A  51      28.348  20.540  23.066  1.00 16.56           C  
ATOM    399  CG  GLU A  51      29.247  19.456  23.705  1.00 26.06           C  
ATOM    400  CD  GLU A  51      28.722  19.047  25.066  1.00 29.86           C  
ATOM    401  OE1 GLU A  51      29.139  18.132  25.746  1.00 32.13           O  
ATOM    402  OE2 GLU A  51      27.777  19.842  25.367  1.00 33.44           O  
ATOM    403  N   ASP A  52      31.233  21.090  21.459  1.00 12.71           N  
ATOM    404  CA  ASP A  52      32.262  20.670  20.514  1.00 16.56           C  
ATOM    405  C   ASP A  52      32.128  19.364  19.750  1.00 15.83           C  
ATOM    406  O   ASP A  52      32.546  19.317  18.558  1.00 17.21           O  
ATOM    407  CB  ASP A  52      33.638  20.716  21.242  1.00 21.05           C  
ATOM    408  CG  ASP A  52      34.174  22.129  21.354  1.00 25.12           C  
ATOM    409  OD1 ASP A  52      35.252  22.322  21.958  1.00 28.37           O  
ATOM    410  OD2 ASP A  52      33.544  23.086  20.883  1.00 25.82           O  
ATOM    411  N   GLY A  53      31.697  18.311  20.406  1.00 15.00           N  
ATOM    412  CA  GLY A  53      31.568  16.962  19.825  1.00 11.77           C  
ATOM    413  C   GLY A  53      30.320  16.698  19.051  1.00 11.10           C  
ATOM    414  O   GLY A  53      30.198  15.657  18.366  1.00 11.25           O  
ATOM    415  N   ARG A  54      29.340  17.594  19.076  1.00  8.53           N  
ATOM    416  CA  ARG A  54      28.108  17.439  18.276  1.00  9.05           C  
ATOM    417  C   ARG A  54      28.375  17.999  16.887  1.00  8.96           C  
ATOM    418  O   ARG A  54      29.326  18.786  16.690  1.00 11.60           O  
ATOM    419  CB  ARG A  54      26.926  18.191  18.892  1.00  7.97           C  
ATOM    420  CG  ARG A  54      26.621  17.799  20.352  1.00  9.62           C  
ATOM    421  CD  ARG A  54      26.010  16.370  20.280  1.00 12.20           C  
ATOM    422  NE  ARG A  54      26.975  15.521  20.942  1.00 18.23           N  
ATOM    423  CZ  ARG A  54      27.603  14.423  20.655  1.00 22.08           C  
ATOM    424  NH1 ARG A  54      27.479  13.733  19.537  1.00 23.38           N  
ATOM    425  NH2 ARG A  54      28.519  13.967  21.550  1.00 25.50           N  
ATOM    426  N   THR A  55      27.510  17.689  15.954  1.00  9.05           N  
ATOM    427  CA  THR A  55      27.574  18.192  14.563  1.00  9.03           C  
ATOM    428  C   THR A  55      26.482  19.280  14.432  1.00  8.15           C  
ATOM    429  O   THR A  55      25.609  19.388  15.287  1.00  5.91           O  
ATOM    430  CB  THR A  55      27.299  17.055  13.533  1.00 11.15           C  
ATOM    431  OG1 THR A  55      25.925  16.611  13.913  1.00 11.95           O  
ATOM    432  CG2 THR A  55      28.236  15.864  13.558  1.00 11.71           C  
ATOM    433  N   LEU A  56      26.585  20.063  13.378  1.00  6.91           N  
ATOM    434  CA  LEU A  56      25.594  21.109  13.072  1.00  8.29           C  
ATOM    435  C   LEU A  56      24.241  20.436  12.857  1.00  8.05           C  
ATOM    436  O   LEU A  56      23.264  20.951  13.329  1.00 10.17           O  
ATOM    437  CB  LEU A  56      26.084  21.888  11.833  1.00  6.60           C  
ATOM    438  CG  LEU A  56      27.426  22.616  11.902  1.00  7.73           C  
ATOM    439  CD1 LEU A  56      27.718  23.341  10.578  1.00  9.85           C  
ATOM    440  CD2 LEU A  56      27.380  23.721  12.955  1.00  8.64           C  
ATOM    441  N   SER A  57      24.240  19.233  12.246  1.00  8.92           N  
ATOM    442  CA  SER A  57      22.924  18.583  12.025  1.00  9.00           C  
ATOM    443  C   SER A  57      22.229  18.244  13.325  1.00  9.44           C  
ATOM    444  O   SER A  57      20.963  18.253  13.395  1.00 10.91           O  
ATOM    445  CB  SER A  57      23.059  17.326  11.154  1.00 10.32           C  
ATOM    446  OG  SER A  57      23.914  16.395  11.755  1.00 13.59           O  
ATOM    447  N   ASP A  58      22.997  17.978  14.366  1.00  9.11           N  
ATOM    448  CA  ASP A  58      22.418  17.638  15.693  1.00  7.91           C  
ATOM    449  C   ASP A  58      21.460  18.737  16.163  1.00  9.12           C  
ATOM    450  O   ASP A  58      20.497  18.506  16.900  1.00  8.61           O  
ATOM    451  CB  ASP A  58      23.461  17.331  16.741  1.00  8.41           C  
ATOM    452  CG  ASP A  58      24.184  16.016  16.619  1.00 11.50           C  
ATOM    453  OD1 ASP A  58      25.303  15.894  17.152  1.00 10.05           O  
ATOM    454  OD2 ASP A  58      23.572  15.107  15.975  1.00 11.70           O  
ATOM    455  N   TYR A  59      21.846  19.954  15.905  1.00  7.97           N  
ATOM    456  CA  TYR A  59      21.079  21.149  16.251  1.00  8.45           C  
ATOM    457  C   TYR A  59      20.142  21.590  15.149  1.00 10.98           C  
ATOM    458  O   TYR A  59      19.499  22.645  15.321  1.00 12.95           O  
ATOM    459  CB  TYR A  59      22.085  22.254  16.581  1.00  7.94           C  
ATOM    460  CG  TYR A  59      22.945  21.951  17.785  1.00  6.91           C  
ATOM    461  CD1 TYR A  59      24.272  21.544  17.644  1.00  4.59           C  
ATOM    462  CD2 TYR A  59      22.437  22.157  19.065  1.00  6.98           C  
ATOM    463  CE1 TYR A  59      25.052  21.285  18.776  1.00  5.39           C  
ATOM    464  CE2 TYR A  59      23.204  21.907  20.192  1.00  6.52           C  
ATOM    465  CZ  TYR A  59      24.517  21.470  20.030  1.00  6.76           C  
ATOM    466  OH  TYR A  59      25.248  21.302  21.191  1.00  7.63           O  
ATOM    467  N   ASN A  60      19.993  20.884  14.049  1.00 12.38           N  
ATOM    468  CA  ASN A  60      19.065  21.352  12.999  1.00 13.94           C  
ATOM    469  C   ASN A  60      19.442  22.745  12.510  1.00 14.16           C  
ATOM    470  O   ASN A  60      18.571  23.610  12.289  1.00 14.26           O  
ATOM    471  CB  ASN A  60      17.586  21.282  13.461  1.00 19.23           C  
ATOM    472  CG  ASN A  60      16.576  21.258  12.315  1.00 22.65           C  
ATOM    473  OD1 ASN A  60      15.440  21.819  12.378  1.00 25.45           O  
ATOM    474  ND2 ASN A  60      16.924  20.586  11.216  1.00 24.09           N  
ATOM    475  N   ILE A  61      20.717  22.964  12.260  1.00 11.08           N  
ATOM    476  CA  ILE A  61      21.184  24.263  11.690  1.00 11.78           C  
ATOM    477  C   ILE A  61      21.110  24.111  10.173  1.00 13.74           C  
ATOM    478  O   ILE A  61      21.841  23.198   9.686  1.00 14.60           O  
ATOM    479  CB  ILE A  61      22.650  24.516  12.172  1.00 11.80           C  
ATOM    480  CG1 ILE A  61      22.662  24.819  13.699  1.00 11.56           C  
ATOM    481  CG2 ILE A  61      23.376  25.645  11.409  1.00 13.29           C  
ATOM    482  CD1 ILE A  61      24.123  24.981  14.195  1.00 11.42           C  
ATOM    483  N   GLN A  62      20.291  24.875   9.507  1.00 13.97           N  
ATOM    484  CA  GLN A  62      20.081  24.773   8.033  1.00 15.52           C  
ATOM    485  C   GLN A  62      20.822  25.914   7.332  1.00 13.94           C  
ATOM    486  O   GLN A  62      21.323  26.830   8.008  1.00 12.15           O  
ATOM    487  CB  GLN A  62      18.599  24.736   7.727  1.00 19.53           C  
ATOM    488  CG  GLN A  62      17.819  23.434   7.900  1.00 26.38           C  
ATOM    489  CD  GLN A  62      16.509  23.529   7.116  1.00 30.61           C  
ATOM    490  OE1 GLN A  62      15.446  22.980   7.433  1.00 33.23           O  
ATOM    491  NE2 GLN A  62      16.539  24.293   6.009  1.00 32.71           N  
ATOM    492  N   LYS A  63      20.924  25.862   6.006  1.00 11.73           N  
ATOM    493  CA  LYS A  63      21.656  26.847   5.240  1.00 11.97           C  
ATOM    494  C   LYS A  63      21.127  28.240   5.574  1.00 10.41           C  
ATOM    495  O   LYS A  63      19.958  28.465   5.842  1.00  9.59           O  
ATOM    496  CB  LYS A  63      21.631  26.642   3.731  1.00 13.73           C  
ATOM    497  CG  LYS A  63      20.210  26.423   3.175  1.00 16.98           C  
ATOM    498  CD  LYS A  63      20.268  26.589   1.656  1.00 20.19           C  
ATOM    499  CE  LYS A  63      19.202  25.857   0.891  1.00 23.42           C  
ATOM    500  NZ  LYS A  63      17.884  26.544   1.075  1.00 25.97           N  
ATOM    501  N   GLU A  64      22.099  29.163   5.605  1.00 10.04           N  
ATOM    502  CA  GLU A  64      21.907  30.563   5.881  1.00 10.94           C  
ATOM    503  C   GLU A  64      21.466  30.953   7.261  1.00  9.74           C  
ATOM    504  O   GLU A  64      21.066  32.112   7.533  1.00  9.42           O  
ATOM    505  CB  GLU A  64      21.023  31.223   4.784  1.00 18.31           C  
ATOM    506  CG  GLU A  64      21.861  31.342   3.474  1.00 24.16           C  
ATOM    507  CD  GLU A  64      21.156  30.726   2.311  1.00 29.00           C  
ATOM    508  OE1 GLU A  64      19.942  30.793   2.170  1.00 31.72           O  
ATOM    509  OE2 GLU A  64      21.954  30.152   1.535  1.00 32.61           O  
ATOM    510  N   SER A  65      21.674  30.034   8.191  1.00  6.85           N  
ATOM    511  CA  SER A  65      21.419  30.253   9.620  1.00  6.90           C  
ATOM    512  C   SER A  65      22.504  31.228  10.136  1.00  4.72           C  
ATOM    513  O   SER A  65      23.579  31.321   9.554  1.00  3.91           O  
ATOM    514  CB  SER A  65      21.637  28.923  10.353  1.00  7.28           C  
ATOM    515  OG  SER A  65      20.544  28.047  10.059  1.00 10.56           O  
ATOM    516  N   THR A  66      22.241  31.873  11.241  1.00  4.48           N  
ATOM    517  CA  THR A  66      23.212  32.762  11.891  1.00  3.80           C  
ATOM    518  C   THR A  66      23.509  32.224  13.290  1.00  4.60           C  
ATOM    519  O   THR A  66      22.544  31.942  14.034  1.00  5.33           O  
ATOM    520  CB  THR A  66      22.699  34.267  11.985  1.00  2.85           C  
ATOM    521  OG1 THR A  66      22.495  34.690  10.589  1.00  2.15           O  
ATOM    522  CG2 THR A  66      23.727  35.131  12.722  1.00  3.40           C  
ATOM    523  N   LEU A  67      24.790  32.021  13.618  1.00  4.17           N  
ATOM    524  CA  LEU A  67      25.149  31.609  14.980  1.00  3.85           C  
ATOM    525  C   LEU A  67      25.698  32.876  15.669  1.00  3.80           C  
ATOM    526  O   LEU A  67      26.158  33.730  14.894  1.00  5.54           O  
ATOM    527  CB  LEU A  67      26.310  30.594  14.967  1.00  7.18           C  
ATOM    528  CG  LEU A  67      26.290  29.480  13.960  1.00  9.67           C  
ATOM    529  CD1 LEU A  67      27.393  28.442  14.229  1.00  8.12           C  
ATOM    530  CD2 LEU A  67      24.942  28.807  13.952  1.00 11.66           C  
ATOM    531  N   HIS A  68      25.621  32.945  16.950  1.00  2.94           N  
ATOM    532  CA  HIS A  68      26.179  34.127  17.650  1.00  4.17           C  
ATOM    533  C   HIS A  68      27.475  33.651  18.304  1.00  5.32           C  
ATOM    534  O   HIS A  68      27.507  32.587  18.958  1.00  7.70           O  
ATOM    535  CB  HIS A  68      25.214  34.565  18.780  1.00  5.57           C  
ATOM    536  CG  HIS A  68      23.978  35.121  18.126  1.00  9.95           C  
ATOM    537  ND1 HIS A  68      23.853  36.432  17.781  1.00 13.74           N  
ATOM    538  CD2 HIS A  68      22.824  34.514  17.782  1.00 12.79           C  
ATOM    539  CE1 HIS A  68      22.674  36.627  17.200  1.00 14.75           C  
ATOM    540  NE2 HIS A  68      22.045  35.455  17.173  1.00 16.30           N  
ATOM    541  N   LEU A  69      28.525  34.447  18.189  1.00  5.29           N  
ATOM    542  CA  LEU A  69      29.801  34.145  18.829  1.00  3.97           C  
ATOM    543  C   LEU A  69      30.052  35.042  20.004  1.00  5.07           C  
ATOM    544  O   LEU A  69      30.105  36.305  19.788  1.00  4.34           O  
ATOM    545  CB  LEU A  69      30.925  34.304  17.753  1.00  6.08           C  
ATOM    546  CG  LEU A  69      32.345  34.183  18.358  1.00  7.37           C  
ATOM    547  CD1 LEU A  69      32.555  32.783  18.870  1.00  6.87           C  
ATOM    548  CD2 LEU A  69      33.361  34.491  17.245  1.00  9.96           C  
ATOM    549  N   VAL A  70      30.124  34.533  21.191  1.00  4.29           N  
ATOM    550  CA  VAL A  70      30.479  35.369  22.374  1.00  6.26           C  
ATOM    551  C   VAL A  70      31.901  34.910  22.728  1.00  9.22           C  
ATOM    552  O   VAL A  70      32.190  33.696  22.635  1.00  9.36           O  
ATOM    553  CB  VAL A  70      29.472  35.181  23.498  1.00  8.69           C  
ATOM    554  CG1 VAL A  70      29.821  35.957  24.765  1.00  9.76           C  
ATOM    555  CG2 VAL A  70      28.049  35.454  23.071  1.00  8.54           C  
ATOM    556  N   LEU A  71      32.763  35.831  23.090  1.00 12.71           N  
ATOM    557  CA  LEU A  71      34.145  35.472  23.481  1.00 16.06           C  
ATOM    558  C   LEU A  71      34.239  35.353  24.979  1.00 18.09           C  
ATOM    559  O   LEU A  71      33.707  36.197  25.728  1.00 19.26           O  
ATOM    560  CB  LEU A  71      35.114  36.564  22.907  1.00 17.10           C  
ATOM    561  CG  LEU A  71      35.926  35.979  21.737  1.00 19.37           C  
ATOM    562  CD1 LEU A  71      35.003  35.084  20.920  1.00 17.51           C  
ATOM    563  CD2 LEU A  71      36.533  37.087  20.917  1.00 19.57           C  
ATOM    564  N   ARG A  72      34.930  34.384  25.451  1.00 21.47           N  
ATOM    565  CA  ARG A  72      35.161  34.174  26.896  1.00 25.83           C  
ATOM    566  C   ARG A  72      36.671  34.296  27.089  1.00 27.74           C  
ATOM    567  O   ARG A  72      37.305  33.233  26.795  1.00 30.65           O  
ATOM    568  CB  ARG A  72      34.717  32.760  27.286  1.00 28.49           C  
ATOM    569  CG  ARG A  72      35.752  32.054  28.160  1.00 31.79           C  
ATOM    570  CD  ARG A  72      35.612  30.577  28.044  1.00 34.05           C  
ATOM    571  NE  ARG A  72      35.040  30.252  26.730  1.00 35.08           N  
ATOM    572  CZ  ARG A  72      34.338  29.103  26.650  1.00 34.67           C  
ATOM    573  NH1 ARG A  72      34.110  28.437  27.768  1.00 35.02           N  
ATOM    574  NH2 ARG A  72      34.014  28.657  25.457  1.00 34.97           N  
ATOM    575  N   LEU A  73      37.197  35.397  27.513  0.45 28.93           N  
ATOM    576  CA  LEU A  73      38.668  35.502  27.680  0.45 30.76           C  
ATOM    577  C   LEU A  73      39.076  34.931  29.031  0.45 32.18           C  
ATOM    578  O   LEU A  73      38.297  34.946  29.996  0.45 32.31           O  
ATOM    579  CB  LEU A  73      39.080  36.941  27.406  0.45 30.53           C  
ATOM    580  CG  LEU A  73      39.502  37.340  26.002  0.45 30.16           C  
ATOM    581  CD1 LEU A  73      38.684  36.647  24.923  0.45 29.57           C  
ATOM    582  CD2 LEU A  73      39.337  38.854  25.862  0.45 29.11           C  
ATOM    583  N   ARG A  74      40.294  34.412  29.045  0.45 33.82           N  
ATOM    584  CA  ARG A  74      40.873  33.802  30.253  0.45 35.33           C  
ATOM    585  C   ARG A  74      41.765  34.829  30.944  0.45 36.22           C  
ATOM    586  O   ARG A  74      42.945  34.994  30.583  0.45 36.70           O  
ATOM    587  CB  ARG A  74      41.651  32.529  29.923  0.45 36.91           C  
ATOM    588  CG  ARG A  74      41.608  31.444  30.989  0.45 38.62           C  
ATOM    589  CD  ARG A  74      41.896  30.080  30.456  0.45 39.75           C  
ATOM    590  NE  ARG A  74      43.311  29.735  30.563  0.45 41.13           N  
ATOM    591  CZ  ARG A  74      44.174  29.905  29.554  0.45 41.91           C  
ATOM    592  NH1 ARG A  74      43.754  30.312  28.356  0.45 42.75           N  
ATOM    593  NH2 ARG A  74      45.477  29.726  29.763  0.45 41.93           N  
ATOM    594  N   GLY A  75      41.165  35.531  31.898  0.25 36.31           N  
ATOM    595  CA  GLY A  75      41.845  36.550  32.686  0.25 36.07           C  
ATOM    596  C   GLY A  75      41.251  37.941  32.588  0.25 36.16           C  
ATOM    597  O   GLY A  75      41.102  38.523  31.500  0.25 36.26           O  
ATOM    598  N   GLY A  76      40.946  38.472  33.757  0.25 36.05           N  
ATOM    599  CA  GLY A  76      40.373  39.813  33.944  0.25 36.19           C  
ATOM    600  C   GLY A  76      40.031  39.992  35.432  0.25 36.20           C  
ATOM    601  O   GLY A  76      38.933  40.525  35.687  0.25 36.13           O  
ATOM    602  OXT GLY A  76      40.862  39.575  36.251  0.25 36.27           O  
TER     603      GLY A  76                                                      
HETATM  604  O   HOH A  77      45.747  30.081  19.708  1.00 12.43           O  
HETATM  605  O   HOH A  78      19.168  31.868  17.050  1.00 12.65           O  
HETATM  606  O   HOH A  79      32.010  38.387  19.636  1.00 12.83           O  
HETATM  607  O   HOH A  80      42.084  27.361  21.953  1.00 22.27           O  
HETATM  608  O   HOH A  81      21.314  20.644   8.719  1.00 18.33           O  
HETATM  609  O   HOH A  82      31.965  38.637   3.699  1.00 31.69           O  
HETATM  610  O   HOH A  83      27.707  15.908   4.653  1.00 20.30           O  
HETATM  611  O   HOH A  84      19.969  32.720  14.769  1.00 10.14           O  
HETATM  612  O   HOH A  85      29.847  13.577  10.864  1.00 29.65           O  
HETATM  613  O   HOH A  86      23.893  27.864   1.501  1.00 23.48           O  
HETATM  614  O   HOH A  87      19.638  23.312   4.775  1.00 18.40           O  
HETATM  615  O   HOH A  88      34.628  29.369   4.779  1.00 26.17           O  
HETATM  616  O   HOH A  89      42.240  24.744  25.707  1.00 31.34           O  
HETATM  617  O   HOH A  90      30.290  42.500   8.820  1.00 16.49           O  
HETATM  618  O   HOH A  91      24.512  39.162  10.841  1.00 13.14           O  
HETATM  619  O   HOH A  92      26.557  43.450  19.940  1.00 19.38           O  
HETATM  620  O   HOH A  93      42.535  22.385  13.872  1.00 29.35           O  
HETATM  621  O   HOH A  94      42.440  26.381  12.686  1.00 29.46           O  
HETATM  622  O   HOH A  95      22.651  14.457  13.085  1.00 22.07           O  
HETATM  623  O   HOH A  96      35.325  26.551  23.202  1.00 15.20           O  
HETATM  624  O   HOH A  97      23.629  20.940   3.146  1.00 15.45           O  
HETATM  625  O   HOH A  98      25.928  21.774   2.325  1.00 13.70           O  
HETATM  626  O   HOH A  99      33.388  21.973   5.659  1.00 24.89           O  
HETATM  627  O   HOH A 100      18.326  23.911  17.697  1.00 24.10           O  
HETATM  628  O   HOH A 101      18.160  27.072  10.662  1.00 20.76           O  
HETATM  629  O   HOH A 102      34.746  17.167  18.219  1.00 32.86           O  
HETATM  630  O   HOH A 103      19.801  32.364  20.210  1.00 21.09           O  
HETATM  631  O   HOH A 104      30.285  26.829  22.191  1.00  8.56           O  
HETATM  632  O   HOH A 105      44.612  32.306  16.961  1.00  7.69           O  
HETATM  633  O   HOH A 106      16.287  25.999  13.142  0.78 28.90           O  
HETATM  634  O   HOH A 107      27.101  42.135  15.494  0.51 23.36           O  
HETATM  635  O   HOH A 108      37.209  23.795  21.367  0.74 27.88           O  
HETATM  636  O   HOH A 109      19.582  32.034  -0.685  0.49 22.24           O  
HETATM  637  O   HOH A 110      28.824  25.094   0.886  0.77 36.99           O  
HETATM  638  O   HOH A 111      25.146  19.162  25.323  0.87 36.70           O  
HETATM  639  O   HOH A 112      20.747  37.769  14.674  0.85 29.64           O  
HETATM  640  O   HOH A 113      16.035  17.841   8.765  0.61 23.89           O  
HETATM  641  O   HOH A 114      35.712  46.814  12.926  0.48 27.11           O  
HETATM  642  O   HOH A 115      15.570  27.475   7.482  0.51 24.18           O  
HETATM  643  O   HOH A 116      33.447  21.075   2.918  0.59 26.03           O  
HETATM  644  O   HOH A 117      41.116  39.021  13.061  0.63 22.39           O  
HETATM  645  O   HOH A 118      32.346  13.689  18.912  0.48 24.09           O  
HETATM  646  O   HOH A 119      31.197  13.048   7.920  0.71 29.54           O  
HETATM  647  O   HOH A 120      42.853  39.375  29.308  0.64 46.90           O  
HETATM  648  O   HOH A 121      39.646  23.959   9.699  0.41 18.25           O  
HETATM  649  O   HOH A 122      34.405  45.181  13.420  0.87 26.13           O  
HETATM  650  O   HOH A 123      26.517  24.300  27.592  0.41 21.02           O  
HETATM  651  O   HOH A 124      40.740  38.734   9.602  0.45 16.60           O  
HETATM  652  O   HOH A 125      31.494  18.276  23.170  0.67 26.53           O  
HETATM  653  O   HOH A 126      37.752  30.947   1.059  0.87 32.52           O  
HETATM  654  O   HOH A 127      31.771  16.941   7.511  0.64 15.94           O  
HETATM  655  O   HOH A 128      41.628  24.537  10.145  0.57 22.53           O  
HETATM  656  O   HOH A 129      28.988  22.175  -1.744  0.56 29.32           O  
HETATM  657  O   HOH A 130      14.882  16.539  10.692  0.53 24.82           O  
HETATM  658  O   HOH A 131      32.589  40.385   7.523  0.36 26.01           O  
HETATM  659  O   HOH A 132      38.363  30.369   5.579  0.49 35.45           O  
HETATM  660  O   HOH A 133      27.841  46.062  17.589  0.81 32.15           O  
HETATM  661  O   HOH A 134      37.667  43.421  17.000  0.50 33.32           O  
MASTER      274    0    0    2    5    0    0    6  660    1    0    6          
END                                                                             
