# Supplementary material for: Viscoelastic properties of wheat gluten in a molecular dynamics study
Source: PLoS Comput Biol. 2021 Mar 24;17(3):e1008840. doi: 10.1371/journal.pcbi.1008840 (PMC8021197; doi:10.1371/journal.pcbi.1008840)
Supplement: S1 DSB Model — (GZ) [file pcbi.1008840.s009.tar.gz › example2/inputfile2]

klenstr 5
seqfile 9AAC.txt
file test2
temp 0.38
ntraj 5
lvelo T
iseed 77977
kteql 7500
mstep 100000
paramfile parametersMD05.txt
lii4 F
lsink T
lmj T
lpid T
lcoilang T
lcoildih T
HH1 0.06
epsbb 0.1
