# Supplementary material for: Viscoelastic properties of wheat gluten in a molecular dynamics study
Source: PLoS Comput Biol. 2021 Mar 24;17(3):e1008840. doi: 10.1371/journal.pcbi.1008840 (PMC8021197; doi:10.1371/journal.pcbi.1008840)
Supplement: S1 DSB Model — (GZ) [file pcbi.1008840.s009.tar.gz › example2/parametersMD05.txt]

simple bending angle potential parameters
1.5 1.5 1.5 5.0 7.5 6.58 6.58
bending angle potential parameters
20872.75597 -63260.52963 79318.301 -52680.17088 19554.21897 -3847.670279 313.6716916
8222.83155 -25178.89003 31841.70634 -21290.04519 7941.501624 -1567.87285 128.0761621
20872.75597 -63260.52963 79318.301 -52680.17088 19554.21897 -3847.670279 313.6716916
34646.70029 -109957.2324 144423.9036 -100525.9874 39127.31928 -8079.214542 691.8417699
10744.12043 -34148.94233 44818.66284 -31110.67875 12060.69185 -2479.723349 211.6367439
34646.70029 -109957.2324 144423.9036 -100525.9874 39127.31928 -8079.214542 691.8417699
15883.02041 -48923.1471 62360.6974 -42110.86572 15891.78309 -3178.490602 263.2916319
16912.27207 -53570.09757 70150.19389 -48602.41198 18791.04978 -3844.690523 325.3085829
15883.02041 -48923.1471 62360.6974 -42110.86572 15891.78309 -3178.490602 263.2916319
dihedral angle potential parameters
0.133672207 -0.007576316 0.003786907 -0.124627339 0.425373566 -0.060606303 
0.935285048 0.928786712 -0.18516837 0.015857805 0.2861951 0.072728001
0.210489196 -0.00606094 0.202709724 -0.160512736 0.461339767 0.13333598
0.233402207 -0.101516187 0.109235732 0.14906496 0.151803103 -0.742423775
1.810497634 1.171212546 0.091084321 -0.254152251 0.557619284 -1.569694253
0.661379307 0.115151794 0.428904959 0.200723546 0.100490651 -0.803028162
0.198889776 0.018181703 -0.070746181 0.122076238 0.178719533 -0.624241103
1.254229713 0.739393723 0.686217752 0.219188398 0.083115678 -0.790909154
0.275933756 0.00606063 0.257226522 0.15460117 0.146208844 -0.448484074
GLY PRO GLN CYS ALA SER VAL THR ILE LEU ASN ASP LYS GLU MET HIS PHE ARG TYR TRP
0   0   2   1   1   2   1   2   1   1   2   4   5   4   1   2   1   5   1   1   
0   0   3   5   4   2   6   3   7   7   3   2   3   2   7   4   7   4   7   8 
0   0   0   2   1   0   4   0   4   4   0   0   0   0   1   0   4   0   2   4   
0   0   2   2   1   2   1   2   2   2   2   2   2   2   1   2   2   2   2   3 
amino acid radii
3.15 3.7 3.9 3.7 3.35 3.3 4.0 3.6 4.5 4.6 3.65 3.5 3.65 3.65 4.5 4.0 4.6 3.95 4.5 4.7
amino acid pair distances and energies
GLY GLY 0.000000 0.00555
GLY PRO 0.000000 0.0078
GLY GLN 0.000000 0.0102
GLY CYS 0.000000 0.00615
GLY ALA 0.000000 0.00585
GLY SER 0.000000 0.00555
GLY VAL 0.000000 0.0093
GLY THR 0.000000 0.00525
GLY ILE 0.000000 0.009
GLY LEU 0.000000 0.0087
GLY ASN 0.000000 0.0087
GLY ASP 0.000000 0
GLY LYS 0.000000 0.0084
GLY GLU 0.000000 0
GLY MET 0.000000 0.0111
GLY HIS 0.000000 0.0075
GLY PHE 0.000000 0.00855
GLY ARG 0.000000 0.0072
GLY TYR 0.000000 0.012
GLY TRP 0.000000 0.0102
PRO PRO 7.415160 0.00795
PRO GLN 7.906120 0.01275
PRO CYS 7.526330 0.00705
PRO ALA 6.845090 0.00645
PRO SER 7.044050 0.00585
PRO VAL 7.476550 0.0096
PRO THR 7.317670 0.00585
PRO ILE 7.875390 0.00975
PRO LEU 8.010340 0.00705
PRO ASN 7.551520 0.0114
PRO ASP 7.235150 0
PRO LYS 7.805720 0.01005
PRO GLU 7.532810 0
PRO MET 8.285350 0.01035
PRO HIS 7.909230 0.0099
PRO PHE 8.354950 0.01185
PRO ARG 8.696700 0.00555
PRO TYR 8.600350 0.01575
PRO TRP 8.730090 0.01785
GLN GLN 8.633900 0.0186
GLN CYS 7.722320 0.0129
GLN ALA 7.390720 0.0102
GLN SER 7.638110 0.00945
GLN VAL 7.812100 0.01455
GLN THR 7.768030 0.01065
GLN ILE 8.244920 0.01635
GLN LEU 8.437260 0.015
GLN ASN 8.188510 0.01695
GLN ASP 8.154410 0
GLN LYS 8.685540 0.0165
GLN GLU 8.406260 0.0012
GLN MET 8.838750 0.01635
GLN HIS 8.643660 0.0162
GLN PHE 8.953510 0.0225
GLN ARG 9.259890 0.0144
GLN TYR 9.270350 0.0222
GLN TRP 9.580920 0.02745
CYS CYS 7.557330 0.0078
CYS ALA 6.968940 0.0066
CYS SER 6.970790 0.0066
CYS VAL 7.558180 0.0096
CYS THR 7.401700 0.00675
CYS ILE 7.947190 0.0078
CYS LEU 8.074060 0.00555
CYS ASN 7.492170 0.0117
CYS ASP 7.175920 0
CYS LYS 7.831170 0.0099
CYS GLU 7.448780 0
CYS MET 8.291320 0.00885
CYS HIS 8.167900 0.00945
CYS PHE 8.496790 0.0105
CYS ARG 8.241420 0.0069
CYS TYR 8.255760 0.0153
CYS TRP 8.945580 0.0153
ALA ALA 6.415960 0.00795
ALA SER 6.529790 0.0057
ALA VAL 7.061640 0.009
ALA THR 6.940890 0.00585
ALA ILE 7.451500 0.00975
ALA LEU 7.645710 0.006
ALA ASN 7.024810 0.01065
ALA ASP 6.730040 0
ALA LYS 7.256360 0.00975
ALA GLU 7.035130 0
ALA MET 7.906350 0.0093
ALA HIS 7.498070 0.00765
ALA PHE 8.167000 0.00975
ALA ARG 7.992540 0.00585
ALA TYR 8.015580 0.0099
ALA TRP 8.648900 0.01245
SER SER 6.645070 0.0033
SER VAL 7.166280 0.00645
SER THR 6.969180 0.00345
SER ILE 7.520210 0.00675
SER LEU 7.684980 0.0063
SER ASN 7.180180 0.00705
SER ASP 6.993050 0
SER LYS 7.734880 0.0081
SER GLU 7.406810 0
SER MET 7.941130 0.00945
SER HIS 7.877480 0.0069
SER PHE 8.243450 0.00765
SER ARG 8.274470 0.0054
SER TYR 8.358460 0.0099
SER TRP 8.753000 0.00975
VAL VAL 7.646020 0.01125
VAL THR 7.540350 0.00735
VAL ILE 8.062460 0.01095
VAL LEU 8.292020 0.00825
VAL ASN 7.537050 0.01455
VAL ASP 7.222670 0
VAL LYS 7.687420 0.01155
VAL GLU 7.495670 0
VAL MET 8.480890 0.01305
VAL HIS 7.916660 0.00975
VAL PHE 8.687310 0.01515
VAL ARG 8.314880 0.0075
VAL TYR 8.387770 0.0171
VAL TRP 9.221710 0.01785
THR THR 7.300310 0.0036
THR ILE 7.928810 0.00735
THR LEU 8.123740 0.0063
THR ASN 7.457430 0.00975
THR ASP 7.193390 0
THR LYS 7.794240 0.00885
THR GLU 7.508720 0
THR MET 8.330460 0.009
THR HIS 7.978560 0.00675
THR PHE 8.583960 0.01005
THR ARG 8.496440 0.006
THR TYR 8.578300 0.01335
THR TRP 9.139560 0.01395
ILE ILE 8.526300 0.0129
ILE LEU 8.771930 0.00855
ILE ASN 7.955090 0.0153
ILE ASP 7.652580 0
ILE LYS 8.158910 0.012
ILE GLU 7.972750 0
ILE MET 8.947200 0.01365
ILE HIS 8.366910 0.0108
ILE PHE 9.111180 0.0153
ILE ARG 8.755170 0.00435
ILE TYR 8.775210 0.0186
ILE TRP 9.572590 0.0195
LEU LEU 8.932370 0
LEU ASN 8.139660 0.01485
LEU ASP 7.858390 0.0135
LEU LYS 8.392610 0.00795
LEU GLU 8.198230 0.0147
LEU MET 9.143970 0.00825
LEU HIS 8.566780 0.01155
LEU PHE 9.335070 0.01065
LEU ARG 8.983630 0
LEU TYR 9.016610 0.0156
LEU TRP 9.785080 0.0162
ASN ASN 7.744780 0.0162
ASN ASP 7.497380 0
ASN LYS 8.114610 0.0153
ASN GLU 7.997310 0.0021
ASN MET 8.489180 0.01635
ASN HIS 8.364040 0.0132
ASN PHE 8.648590 0.0201
ASN ARG 8.870540 0.01515
ASN TYR 8.961060 0.02085
ASN TRP 9.108470 0.024
ASP ASP 7.395800 0
ASP LYS 8.585820 0
ASP GLU 7.814570 0
ASP MET 8.148840 0
ASP HIS 8.499480 0
ASP PHE 8.513400 0
ASP ARG 9.124390 0.0171
ASP TYR 9.346040 0.0015
ASP TRP 9.103070 0.00015
LYS LYS 8.931920 0.01335
LYS GLU 8.904610 0
LYS MET 8.797870 0.01275
LYS HIS 8.578140 0.0111
LYS PHE 8.793410 0.01635
LYS ARG 9.492150 0.0057
LYS TYR 9.037340 0.021
LYS TRP 9.209680 0.02025
GLU GLU 8.375240 0
GLU MET 8.610450 0
GLU HIS 8.844300 0
GLU PHE 8.745170 0
GLU ARG 9.518250 0.01635
GLU TYR 9.477610 0.00405
GLU TRP 9.479190 0.00315
MET MET 9.290130 0.0135
MET HIS 8.926700 0.0114
MET PHE 9.554930 0.01695
MET ARG 9.272520 0.00765
MET TYR 9.281020 0.02115
MET TRP 10.021900 0.0222
HIS HIS 8.826740 0.01125
HIS PHE 8.975020 0.0183
HIS ARG 9.229300 0.0087
HIS TYR 9.383430 0.01935
HIS TRP 9.657460 0.02205
PHE PHE 9.730680 0.0198
PHE ARG 9.257800 0.01575
PHE TYR 9.561810 0.02415
PHE TRP 10.168000 0.02655
ARG ARG 10.022200 0
ARG TYR 9.509220 0.01695
ARG TRP 9.821990 0.0255
TYR TYR 9.340990 0.0285
TYR TRP 10.082900 0.03
TRP TRP 10.845600 0.0342
