# Supplementary material for: Viscoelastic properties of wheat gluten in a molecular dynamics study
Source: PLoS Comput Biol. 2021 Mar 24;17(3):e1008840. doi: 10.1371/journal.pcbi.1008840 (PMC8021197; doi:10.1371/journal.pcbi.1008840)
Supplement: S1 DSB Model — (GZ) [file pcbi.1008840.s009.tar.gz › example3/agli.map]

         130
         157
         420
           1           4  0.96935808651703526     
           1           5   1.1433796925295709     
           2           5   1.0227203602383352     
           2           6   1.0097819905518566     
           2          50   1.2402550824521490     
           2          54   1.1678540483909723     
           2          58   1.4141762120142123     
           3           6  0.88798801201636002     
           3           7   1.1498494947015012     
           4           7  0.92620507851540557     
           4           8   1.1355465936081837     
           5           8  0.89142793297561584     
           5           9  0.99359104254177344     
           5          46   1.2308783978837945     
           5          50   1.3045653306539740     
           6           9  0.93809570616767923     
           6          10   1.0347725523259506     
           6          58   1.0290943510120747     
           6          61   1.3914103753757601     
           7          10  0.99450581368661095     
           7          11   1.1888120715161701     
           7          99   1.3082355988839998     
           7         100   1.0983228045368676     
           7         102   1.3353210583967730     
           8          11   1.0092699941689551     
           8          12   1.3358684381730273     
           8          46   1.3992443014838680     
           9          12   1.0073877112325007     
           9          13   1.1227266263954783     
           9          42   1.4252299201301868     
           9          43   1.0760488330638112     
           9          46  0.94323640824102828     
           9          47   1.2467730803345993     
           9          58   1.4021958029585493     
          10          13  0.87715202202201459     
          10          14   1.0008929232332717     
          10          43   1.3707244458732375     
          10          58   1.2605520745206082     
          10          59   1.3766644490453732     
          10          61   1.2496507101217147     
          10          62  0.87894682320492601     
          10          65   1.3608499353637598     
          11          14  0.91924352677945098     
          11          15   1.0900699164462018     
          11          62   1.3906310312597183     
          12          15  0.89150683405703879     
          12          16   1.0678156242426780     
          12          39   1.0962726761240182     
          12          40   1.3509794140981544     
          12          42   1.1498913239819872     
          12          43  0.96573823758093358     
          13          16  0.88251939568508819     
          13          17   1.1017033513493613     
          13          39   1.3549550759129338     
          13          40   1.2933926817624943     
          13          62   1.1046547905177706     
          13         134   1.4104741255879054     
          14          17  0.91754978581449875     
          14          18   1.1159165334657839     
          14          62   1.0325284153381433     
          14          63   1.3559533863845405     
          14          65   1.2236618138858204     
          14          66  0.91261474809405996     
          15          18  0.93606329372643016     
          15          19   1.0839800880362918     
          15          39   1.3460609812271349     
          16          19  0.89398665603947303     
          16          20   1.0952013578608533     
          16          36   1.2453232506319869     
          16          39   1.0539321593648867     
          16          40   1.1345831311938768     
          16         130   1.4039761174697112     
          17          20  0.88120982276284043     
          17          21   1.1452948323788550     
          17          66   1.2484117930285383     
          17         126   1.2699072957150355     
          17         127   1.3238917302772439     
          17         130   1.0044594281075432     
          17         131   1.3954120770617346     
          18          21  0.90101132481716306     
          18          22   1.1349872606851292     
          18          66   1.2759880647864659     
          18          70   1.3411620076552926     
          19          22  0.93490835075208023     
          19          23   1.0337689144365669     
          19          24   1.4207502833607277     
          19          36   1.3451220304089859     
          20          23  0.88411844380289784     
          20          24  0.94216456367675749     
          20         126   1.2682718251476428     
          20         130   1.2155450448740757     
          21          24  0.84039794050388161     
          21          25   1.3885902266859524     
          21         126   1.0645333088497171     
          22          25   1.2568248322436166     
          23          26   1.1715215029186807     
          23          27  0.87398922417324298     
          23          28   1.3179552395051857     
          23          29   1.2532854248863574     
          23          32   1.4203997102947883     
          24          27   1.1136112243688039     
          24          29   1.1420418679377820     
          24         126   1.4211122752250529     
          25          29   1.2816429325073948     
          26          29  0.73747640194026265     
          26          30   1.4146069138394171     
          27          32   1.2218989499927222     
          28          31  0.94362468130339894     
          28          32  0.83484642905864692     
          28          33   1.3494492142687669     
          29          32   1.2749723488124836     
          31          36  0.97404966534680426     
          31          37   1.1803456026477575     
          32          35   1.0829196374821017     
          32          36  0.95391442532559390     
          32          37   1.3178012425590555     
          33          36   1.0318598022590044     
          33          37   1.0162330902624446     
          34          37  0.88359952868964864     
          34          38   1.0188002696046423     
          35          38   1.0131487143614590     
          35          39   1.1402843194399090     
          36          39  0.95336521681781605     
          36          40   1.0615116510624023     
          37          40  0.88990697003771113     
          37          41   1.0610959936954552     
          38          41  0.89721017062170283     
          38          42   1.0984163400814362     
          39          42  0.92824089728347325     
          39          43   1.1443608842356441     
          40          43  0.91636555073452775     
          40          44   1.0789888693590763     
          40         134   1.2514014988649882     
          40         137   1.3852501976711769     
          40         138   1.3869054112955346     
          41          44  0.84041176690629715     
          41          45   1.0587592846600580     
          41         138   1.2712274610979093     
          42          45  0.89265330807539678     
          42          46   1.1266314207077841     
          43          46  0.90688432771614313     
          43          47   1.0490797365486042     
          43         134   1.3554451882826368     
          44          47  0.89154844528806898     
          44          48   1.0347133973608491     
          44         134   1.2763433053886282     
          44         135   1.3737808102639026     
          44         137   1.3490847960520851     
          44         140   1.3862591432863989     
          45          48  0.95150812576339583     
          45          49   1.1043335143658120     
          45         138   1.3855543974736646     
          46          49  0.90343181602111344     
          46          50   1.1620558452254361     
          47          50  0.92722151791693619     
          47          51   1.4102548057053361     
          47          55   1.0922848319867555     
          47          58   1.3296487724238357     
          47         138   1.3674454428504550     
          47         140   1.2944140800873623     
          48          51   1.2312024311207637     
          48          55   1.3948796876997283     
          48         138   1.3135168274959967     
          48         140   1.0617488273838394     
          50          54   1.1207802742088200     
          50          55  0.98494974150612513     
          50          58   1.4155571118130181     
          51          54   1.0204604834632864     
          51          55   1.0350356558360918     
          52          55  0.87532875076043426     
          52          56   1.2174391078701965     
          52         140   1.3471642063888087     
          52         141   1.1466528115852266     
          52         142   1.0895290374633302     
          52         143   1.0542943912596765     
          53          56   1.0793551048791190     
          53          57   1.3029817691863121     
          53         143   1.1879787896196081     
          53         145   1.3308920752894764     
          54          57  0.86816267640349531     
          54          58   1.0671168928998376     
          55          58  0.86214827822104967     
          55          59   1.1060992922907720     
          55         142   1.2325231361211839     
          56          59  0.92725878735657508     
          56          60   1.1245212301161702     
          56         142   1.1217442426008566     
          56         143   1.2783640529675024     
          56         145   1.0862832810476710     
          56         147   1.4191499368332228     
          56         148   1.3779393125666406     
          57          60  0.89843529212786588     
          57          61   1.1126680157084694     
          57         146   1.3231867580080292     
          58          61  0.93178292400733309     
          58          62   1.1077421477710399     
          59          62  0.87135085012141911     
          59          63   1.0771269243651502     
          59         131   1.2533798077539644     
          59         148   1.2874146280155929     
          60          63  0.87307027110938162     
          60          64   1.0871003305787759     
          60         146   1.3474205979058758     
          60         148  0.97127943776594816     
          60         149   1.1360593180617824     
          61          64  0.88099020616420243     
          61          65   1.0490795549721839     
          61         102   1.2959703234240847     
          62          65  0.92681823765217619     
          62          66   1.0722236522126558     
          63          66  0.97522105185613861     
          63          67   1.1078514090837359     
          63         127   1.1697943778122131     
          63         131   1.3087906680940384     
          63         148   1.3046798999411384     
          64          67  0.94277268063295405     
          64          68   1.1036909116212090     
          64         111   1.3348156486449922     
          64         113   1.1922727358902792     
          64         115   1.2232668787921652     
          65          68  0.91004086095837644     
          65          69   1.0902367739689010     
          65         102   1.1046302748385834     
          66          69  0.85802210872673523     
          66          70   1.0358076004777255     
          67          70  0.85629629275340136     
          67          71   1.1145956493553231     
          67         115   1.1155745526322167     
          67         123   1.2972782826054357     
          67         127   1.4042821614984933     
          68          71  0.95341505047122499     
          68          72   1.1165808749092774     
          68         115   1.3308750429301328     
          69          72  0.86752555330159165     
          69          73   1.0177453828236196     
          70          73  0.82017612745426083     
          70          74   1.0944330869767418     
          70         123   1.3979259705346754     
          71          74  0.86127115554031830     
          71          75   1.1129973546645935     
          72          75  0.88818992064221836     
          72          76   1.0631345066200277     
          73          76  0.91826057568697372     
          73          77  0.98113639960430354     
          73          83   1.1849687752462821     
          73          84   1.2013763763684149     
          73          88   1.4140694028960106     
          74          77  0.83982343371893464     
          74          78   1.1137396645795523     
          74          80   1.4068941900146548     
          75          78  0.91570656262194994     
          75          79   1.3599392064667659     
          76          79  0.96975253194763544     
          76          80   1.2394146208816803     
          76          83   1.1104098865256364     
          76          84  0.91716106650010076     
          77          80  0.64809562373145135     
          77          81   1.0988301884169851     
          77          82   1.4138953928351881     
          77          83  0.99212303673660096     
          77          84   1.2351004831141115     
          79          82   1.2512549533258572     
          79          83   1.2273755632937198     
          79          84   1.3828345890585871     
          80          83   1.0357840299749090     
          81          84   1.2865496859636421     
          81          85   1.2271674230584886     
          81          86   1.2794255518312854     
          82          85  0.65599553243837816     
          82          86  0.94363692791468212     
          82          87   1.4039261872208293     
          83          86  0.89517380841946947     
          83          87   1.2278642411039178     
          83          88   1.2717076013150870     
          84          87   1.1331793240824721     
          84          88  0.93569407337013177     
          84          89   1.0257085594585231     
          84          90   1.2447418562919903     
          85          88   1.1026360003304967     
          85          89   1.1685623270462895     
          85          90  0.99194711667515312     
          85          91   1.3999402393695424     
          86          90   1.2308853103828379     
          86          91   1.4003669539881072     
          87          90  0.74611835253082581     
          87          91  0.74598243251762542     
          87          92   1.3248393413134365     
          88          91  0.66571946359129919     
          88          92   1.2023318515643291     
          88          94   1.0278206579169213     
          88          95   1.2888064423817542     
          89          92  0.89120422620009199     
          89          93   1.3902803648502799     
          89          94   1.0137577813316121     
          89          95  0.86475681471543020     
          90          93   1.3384522320165255     
          90          94   1.2610889845428956     
          90          95   1.2273174267547919     
          91          94  0.76165423575973501     
          91          95   1.0703561231107017     
          92          95  0.70560370831086106     
          92          96   1.0891410817298379     
          92          98   1.4180842671301428     
          93          96  0.96342237194348357     
          93          98   1.2131485184942254     
          93          99   1.0307843699280526     
          94          97   1.2202959979083094     
          94          98  0.73993278610678426     
          94          99  0.99019761130698547     
          95          98  0.94256270946473619     
          95          99   1.2191584357613361     
          96          99  0.71854856066878281     
          96         100   1.2076769341702229     
          96         101   1.3399594622604523     
          97         100   1.0299973638962263     
          97         101  0.88838070499254174     
          98         101  0.77554949627337200     
          98         102   1.2708987567606169     
         100         103   1.1967338720108669     
         100         104   1.1064803696175138     
         100         105   1.4198007769719705     
         101         104   1.1426769065157125     
         101         105   1.3360900005071386     
         102         105   1.3967329285420969     
         103         106  0.84738991028902555     
         103         109   1.1007151693495112     
         103         110   1.1886229669902189     
         103         111   1.2661091628935783     
         104         107   1.4169917613555245     
         104         109   1.3813297028545251     
         106         109  0.83566404237894065     
         106         110   1.1321890029360275     
         109         112   1.2436941765617116     
         111         114   1.3180025973259319     
         112         115   1.3521274654697120     
         113         149   1.3698240830746446     
         113         150   1.3611655009721599     
         114         117   1.4157212187052657     
         114         150   1.3218803210645687     
         116         119   1.2810230034910961     
         116         120   1.4219446195402730     
         117         120  0.83275663407174783     
         117         121   1.3910347885997527     
         117         123   1.1303721531447519     
         117         124   1.0988008331803159     
         119         122   1.1630744148798366     
         119         123   1.1517308458606266     
         120         123  0.99003225217619006     
         120         124   1.0458056469399772     
         121         124  0.98176684642565970     
         121         125   1.0099668121647605     
         122         125  0.99836115373550860     
         122         126   1.1107817965745219     
         123         126  0.94234310660989828     
         123         127   1.1175135082342225     
         124         127  0.92252071428984128     
         124         128   1.0803250917427010     
         125         128  0.91438894972921914     
         125         129   1.0426087935228325     
         126         129  0.94640844681546799     
         126         130   1.0385256607382520     
         127         130  0.95862949163705469     
         127         131   1.0553984803140617     
         128         131   1.0163572651935051     
         128         132   1.0321438111903118     
         129         132  0.93666594913122736     
         129         133   1.1045978115633042     
         130         133  0.93469447306645670     
         130         134   1.0806213796650415     
         131         134  0.89488171795032045     
         131         135   1.1796235005986295     
         132         135   1.0761781867025948     
         132         136   1.2258012441285822     
         133         136  0.95158463092793588     
         133         137  0.99402486692772141     
         134         137  0.95500606055732051     
         134         138   1.0698193288547557     
         135         138  0.91773579853815723     
         135         139   1.0585454024659378     
         135         140   1.0007201628493778     
         135         141   1.2852238548181094     
         135         142   1.2035335932437141     
         136         139  0.84000146796398656     
         136         140   1.1781516011264139     
         136         141   1.4058755402759557     
         142         145   1.1932558015016752     
         143         146   1.4017766321164271     
         143         155   1.2645153413565893     
         144         147   1.3903030062594075     
         144         154   1.2283257409681221     
         144         155  0.73452418224241423     
         144         156   1.2244211468650150     
         144         157   1.1126902856776766     
         145         152   1.4020400763905339     
         145         153   1.0850488652625030     
         145         154  0.68981081345665907     
         145         155  0.65140962002246017     
         145         156   1.2062414121254446     
         146         149   1.0539281077596663     
         146         151   1.4148122748136374     
         146         152  0.88649837521172692     
         146         153  0.65303896979759735     
         146         154  0.78609528628259573     
         146         155   1.0112692086357489     
         146         156   1.2309843508825928     
         147         151   1.0085166463090447     
         147         152  0.75348554255056421     
         147         153   1.0543817004366205     
         147         154   1.3352348453921132     
         147         155   1.2970929858669091     
         147         156   1.2328808706028642     
         148         151  0.95422353019568928     
         148         152  0.92354713858121784     
         148         153   1.1256831726798977     
         149         152  0.79169150035547353     
         149         153  0.84897405116558067     
         150         153   1.3080423521248559     
         152         155   1.3263414436180896     
         152         156   1.0356222709738394     
         153         156   1.1524566920518924     
   0.00000000       0.00000000    
   1.4548209270618715        0.00000000    
   1.7375875062960806        1.0033177770629400     
   1.7420141165390828       0.69375950614173498     
   1.4767122242319326       0.76292975865531942     
   1.5626639831919109        1.0679753870698261     
   1.6653158068879381       0.74233600397711985     
   1.6481049056986983       0.73812035847276236     
   1.7474187609579908       0.77515313869085556     
   1.5241686525939040        1.0278174358855230     
   1.6483728664165573        1.1160812865382528     
   1.5910618325257098       0.64783088563767366     
   1.5920661632519597       0.86717195665435298     
   1.5704767801845172       0.82352333804068467     
   1.5610289215327140       0.84888270370721042     
   1.6131612160204118       0.88159473469081073     
   1.6194327809685056       0.85464850205166809     
   1.5580002143741480       0.82406165519368346     
   1.5317649638722153       0.90666456587391342     
   1.5621464428270779       0.93884071048801809     
   1.6612267536533700       0.85799633720214774     
   1.5723194590535832       0.71219726844835529     
   1.5698929231094969       0.71449494275722114     
   1.5693719780868280        1.7560995054211492     
   1.5491484628159908        1.5577938218436684     
   1.5142352911199555       -1.4763358604440016     
   1.6613953918017001        2.7948655665658468     
   1.4074783229402825      -0.55560867165174788     
   1.6999344586551293       -2.6794211789541293     
   1.6667280213961431       0.65783046175796467     
   2.3681944460191975      -0.42622358692455425     
   1.4998273099178376       -2.3152144813520232     
   1.9944498232954735       -2.0630062715950803     
   1.7335246939098075       0.20336071340827930     
   1.6448537949975268       0.90138155532527886     
   1.6674167499935217       0.58381729948686423     
   1.6722912026843173       0.91561341678370955     
   1.6227232557704414       0.80661129922023356     
   1.5547795319719317       0.81027662028304515     
   1.6137211422978133       0.83424203889213389     
   1.5748350524185442       0.88196535473768056     
   1.5624477078745902       0.92520629453975478     
   1.5466556558167843       0.77896273334400590     
   1.5634133619022248       0.90768570629704126     
   1.5964399100388746       0.89528748781429535     
   1.6553451497377363       0.71490610670059640     
   1.6040307487151946       0.85897175093840894     
   1.5706897655108558       0.85197266743769262     
   1.5266529038340524        1.0012317338301633     
   1.9705100695180797        1.3258589433769834     
   2.0671945092605140       -1.9535157379947741     
   1.6143533591490102       -1.7509629826016220     
   1.7259480921869033       0.93254886325626640     
   1.5550979982257915       0.60389916300983248     
   1.5655308215718056        1.3392430863069693     
   1.5426304659864296       0.85918120460096314     
   1.5685671186087995       0.82927316615377344     
   1.5833587738315538       0.93785768974268602     
   1.5956237874498582       0.82968502786336951     
   1.5786336895903001       0.92184145242195237     
   1.5591882408157767       0.82326654621571549     
   1.5219199964836008       0.89215682703382648     
   1.6185681394158251       0.85027496415367532     
   1.6759101500292801       0.75650712678756016     
   1.6382172376396109       0.85321023117190320     
   1.6292698646722341       0.82774942048269151     
   1.5386999372989696       0.88213072361980682     
   1.5546327703231073       0.84276259533775832     
   1.5676841802741985       0.78857475485981299     
   1.5900692360379562       0.98421729243646328     
   1.5742996793227291       0.76962116633914635     
   1.4465905559118823       0.83804091166335015     
   1.5749314423326066       0.93567659115003188     
   1.5584995956518162       0.85060147736327429     
   1.6714881163265232       0.79488463277974131     
   1.4857404105206529       0.69954827360097460     
   1.4972226752335374        1.0960420071315382     
   1.1640851823858542        1.5088677001411068     
   1.5524297417817838       0.79179885196491251     
   1.6733862420781540       -2.7619943577069419     
   2.3278149414008440       0.54868653516137400     
   1.1600699614005894        1.1097454360014825     
   1.5363014353912414       -2.5479188005008822     
   1.2853676056901233      -0.70187079239314021     
   1.9387127787436458      -0.79609985046373277     
   1.3764568512606963       -1.3265156974249226     
   2.1400875135138873        1.0723678124256453     
   1.7828596850293059       -1.8848362797477658     
   1.4329252628218199      -0.22544194203892010     
   1.3059586962884031      -0.85090201384386532     
   1.2884612040666958       -1.4318585732543117     
   1.4794024328810569       -2.8724758713364809     
   1.2745322385852276       -1.0251685057723940     
   1.5769829754743279      -0.77913123434558007     
   1.4493333142488689       -1.1852591220703868     
   1.7097821956684227       -1.7609236025643307     
   1.2275175757377590        1.3050086881008864     
   1.5171724554572554       0.90982773224991431     
   1.4258152577284124        1.3857823319058311     
   1.8537786698757841      -0.10744433880074945     
   1.4869552937263597        2.3112418661738068     
   1.3514753494032319        1.9945400578815771     
   1.5236400009709787       -1.7953604421009000     
   1.4355310866896678        2.6057977539421238     
   1.4556990670389767        1.0574863027225625     
   1.9451457534628098        2.1730582543057682     
   1.3662441417667335        2.9524584995379022     
   1.9449287162016122       0.52339924088110679     
   1.6610156332582864       -2.0876981966834172     
   1.3492645384898241       -2.8190002372072258     
   1.6778066891525085        1.9115490092742464     
   1.3705476565491719       -2.9966989238174584     
   1.4692771924969770       -2.4015387743783094     
   1.7361413807218076        2.1316143459435279     
   1.7631258729923971       -2.7818827280935023     
   1.7136507947052086       -1.9446758569058533     
   1.5525332798807252        3.0952185544868751     
   1.6031245954766336        1.7885289915849552     
   1.3178095680911970       0.98370979254926816     
   2.1998657656546201        3.0133542894457017     
   1.6146227990221782       0.68616317393930382     
   1.7093926506216268       0.89357366434592345     
   1.7457108562096950       0.60575550398371691     
   1.6307917237768834       0.81031779117612235     
   1.6202581789776380       0.85012604548207926     
   1.5703175792557169       0.88181437059921530     
   1.6728471844572479       0.79004274244567052     
   1.6389344125428449       0.77576131194954701     
   1.6975931601898713       0.75608667011527619     
   1.7405066714688089       0.76336355232931707     
   1.5866069378447916       0.72140795148534920     
   1.5684861543857760       0.96773430816654515     
   1.6916328675695702       0.69551751176468501     
   1.5876832462495181        1.1601062402700131     
   1.7851394690946170       0.71880259034673644     
   1.5920648138900098       0.70540379038972656     
   1.5414478034841195       0.92116290902127773     
   1.5844265994596198       0.74925105150723237     
   1.5289926164569929       -2.3933236036146894     
   1.9553034292498892        2.6286966916121655     
   1.8670581665702435       -2.0544990715407185     
   1.7448733930944136       -2.6335940163039702     
   1.9497570834500531       -2.2000891555908093     
   1.3483730571862063       -1.5438236113916597     
   2.2426781370877760        2.0743679978355174     
   2.0126286191712457       -8.2045501200996768E-002
   1.4352450404149768       -2.7891823558652389     
   1.8867582095982414       -1.0793812154077049     
   1.9325284253351023       -1.5641266732853081     
   1.4787592432708736       0.62696301862394677     
   1.5454929117500451       0.76121574748222220     
   2.5754255238035308      -0.55910598363485486     
   2.1801210932365063       -2.8126111709899124     
   1.9758171207903892        3.0668010012597745E-002
   1.7947810576560039      -0.59440413624873523     
   1.5229847052959493        3.1180566473666840     
   0.00000000       0.00000000    
