# Supplementary material for: Viscoelastic properties of wheat gluten in a molecular dynamics study
Source: PLoS Comput Biol. 2021 Mar 24;17(3):e1008840. doi: 10.1371/journal.pcbi.1008840 (PMC8021197; doi:10.1371/journal.pcbi.1008840)
Supplement: S1 DSB Model — (GZ) [file pcbi.1008840.s009.tar.gz › example3/inputfile3]

klenstr 5
seqfile glut.txt
file test3
lwritemap T
lwall T
lwalls F
ldens T
densvelo 0.01
tdens 0.002
loscillate T
lshear F
ntraj 1
iseed 4359
lsselj T
wallmindist 5.0
ktrest 75000
lnowal T
lpbc T
krst 5000
kteql 125000
paramfile parameters.txt
