# Supplementary material for: Viscoelastic properties of wheat gluten in a molecular dynamics study
Source: PLoS Comput Biol. 2021 Mar 24;17(3):e1008840. doi: 10.1371/journal.pcbi.1008840 (PMC8021197; doi:10.1371/journal.pcbi.1008840)
Supplement: S1 DSB Model — (GZ) [file pcbi.1008840.s009.tar.gz › example3/lmwc.map]

         114
         170
         520
           1           4  0.94004954600386448     
           1           5   1.0581570682413102     
           1           6   1.2753691085967982     
           2           5   1.2375958399355305     
           2           6   1.0725183004140473     
           2          59   1.0794584308922848     
           3           6   1.0023412910147984     
           3           7   1.1616230615428367     
           3          63   1.3511751784441399     
           4           7  0.92807638649803303     
           4           8   1.2065352499551005     
           5           8  0.90041579843416819     
           5           9   1.1368923267547133     
           6           9  0.94656821193830920     
           6          10   1.1074326325723074     
           6          55   1.2769697949640153     
           6          63   1.1185622506861366     
           7          10  0.89358324549353230     
           7          11   1.1866642774641281     
           7          63   1.2756752084635310     
           7          66   1.2209877928293331     
           7          67   1.2931649946725667     
           7         108   1.3387515443281688     
           8          11  0.95634446513403382     
           8         103   1.4027442235482517     
           8         108   1.2247009925563199     
           9          12   1.1304100129023207     
           9          13   1.3197633245425955     
           9          48   1.4043056397175711     
           9          51   1.0869858874445417     
          10          13  0.80238793914835960     
          10          14   1.0969972612113872     
          10          48   1.2451791003476986     
          10          51   1.3133412914614284     
          10          63   1.3474189839029829     
          10          67   1.1088568953773468     
          11          14  0.88565008254321298     
          11          15   1.1459502321082160     
          11         108   1.4095479237195372     
          12          15  0.90333374812069611     
          12          16   1.0996825640458145     
          12          44   1.2896491553832350     
          12          47   1.2329359766948647     
          12          48   1.0940618584024604     
          13          16  0.87072275062857818     
          13          17   1.1479249170214418     
          13          44   1.4193548306224060     
          13          45   1.3363276220193896     
          13          47   1.3838969370891223     
          13          67   1.2268726137266925     
          14          17   1.0026797957807809     
          14          18   1.1032086707572459     
          14          67   1.1540946139995771     
          14          68   1.4217661248177069     
          14          70   1.3571585327390925     
          14          71  0.99940149376385157     
          15          18  0.90212247592027661     
          15          19   1.0492768646086745     
          15          44   1.4161720306920200     
          15          93   1.3959063843267263     
          15          97   1.3797516968008392     
          16          19  0.80400594020019767     
          16          20   1.1244078427674702     
          16          41   1.3199954670792731     
          16          44   1.0587830183617333     
          16          45   1.0809097295048369     
          16          48   1.3375648591408049     
          17          20  0.89703888958247868     
          17          21   1.0743558599539491     
          17          71   1.4240065918037152     
          17         134   1.3467201039185410     
          17         135   1.1533565445993790     
          17         138   1.1078637889645999     
          17         139   1.4093958815670005     
          18          21  0.86088416695168446     
          18          22   1.1443313097996268     
          18          71   1.4174716448532028     
          19          22  0.92399584496194265     
          19          23   1.0242683600882867     
          19          41   1.1966345304597239     
          20          23  0.97454845158068981     
          20          24   1.1741431869564158     
          20          36   1.3008202156370623     
          20          41   1.3037013566806395     
          20         134   1.3077837147724305     
          20         138   1.2883164965876837     
          21          24   1.0948920525491725     
          21          25   1.3491030928404297     
          21         131   1.3363109915519429     
          21         134   1.0802104892254987     
          21         135   1.4200961225417277     
          22          25  0.95795061098683931     
          22          26   1.2924051502561167     
          23          26   1.3675488011591415     
          23          27   1.2827005917732837     
          23          31   1.3907883206413489     
          23          32   1.0267359392793616     
          23          33   1.2426151079668879     
          23          36   1.1955283226201325     
          23          41   1.2970626349151206     
          24          27  0.78882909349046637     
          24          28   1.2557704462124206     
          24          31   1.2539357397207769     
          24          32   1.1641187657634848     
          26          31   1.3998111155046860     
          27          30   1.1907833851004301     
          27          31  0.82828595453340581     
          27          32   1.0789476310265502     
          27          35   1.3768756882009598     
          28          31  0.93722089535554531     
          28          35   1.2918184032299993     
          29          35   1.0304530795254279     
          29          36   1.4077172822482000     
          30          34   1.2230996102144511     
          30          35  0.72658586264006642     
          30          36   1.3488397834408792     
          31          34   1.0593843844758735     
          31          35  0.65302769083136714     
          31          36   1.0878290406597861     
          32          35   1.0110703066098845     
          32          36   1.0944895508479506     
          32          40   1.4099263023339363     
          33          36  0.75585212355318321     
          33          37   1.1156016024856559     
          33          38   1.2395583273889799     
          33          39  0.86789247933670788     
          33          40  0.86204302790015064     
          33          41   1.1943494543272715     
          34          37  0.94502456005811508     
          34          38  0.97726290947184302     
          34          39  0.94489500918079672     
          34          40   1.3399308286379810     
          35          38   1.3350450430384080     
          35          39   1.4099338907123338     
          36          39   1.1619948231436377     
          36          40   1.1755376143465051     
          36          41   1.0756575649880722     
          36          42   1.2992937400033120     
          37          40   1.3701055816959573     
          37          41   1.3398795069360987     
          37          42   1.1790876349750035     
          38          42   1.1043971043952541     
          39          42  0.98821777235298958     
          39          43   1.4222359594626570     
          40          43   1.1815148913763494     
          40          44   1.4211526211661145     
          41          44  0.94466356412479646     
          41          45   1.0708717919080240     
          42          45  0.89867934940753214     
          42          46   1.0684064832493487     
          43          46  0.88731567713287529     
          43          47   1.1362358515734456     
          44          47  0.92144920109817041     
          44          48   1.1844647587620576     
          45          48  0.93191278166791747     
          45          49   1.1269285072238242     
          45         142   1.2422450853636890     
          45         145   1.3926378872241145     
          46          49  0.85783351035350741     
          46          50   1.0813698107389031     
          46         145   1.3556937024789366     
          47          50  0.89716735342750376     
          47          51   1.1139194645445447     
          48          51  0.90773418134338701     
          48          52   1.0728001573134442     
          48         142   1.3023080548551893     
          49          52  0.91045486798266761     
          49          53   1.1244432351905289     
          49         142   1.1878231766054510     
          49         143   1.3446552014220838     
          49         145   1.1564641474300321     
          50          53   1.0194451067465560     
          50          54   1.1341680387145523     
          50         146   1.3410037508287127     
          51          54  0.91130675688584961     
          51          55   1.1632618730814961     
          52          55  0.91429882828848053     
          52          60   1.0722671329020765     
          52          63   1.3697294376932490     
          52         146   1.2641050159898051     
          52         148   1.3710237175622637     
          53          56   1.2391624762964391     
          53          57   1.3721996411936572     
          53          60   1.3212688788459235     
          53         146   1.1970895185199444     
          53         148   1.1901034304388831     
          55          59   1.1042739600752971     
          55          60  0.99921112756678310     
          55          63   1.4044628217660851     
          56          59  0.92096862576620242     
          56          60   1.0390936235286092     
          57          60  0.85547900774250274     
          57          61   1.2188088642651278     
          57         148   1.3241869493264702     
          57         149   1.1999347455099256     
          57         150   1.2072803332399964     
          58          61  0.99205537025031043     
          58          62   1.1604108161848310     
          58         150   1.3602083613912404     
          58         154   1.3771807465396935     
          59          62  0.88939357402240027     
          59          63   1.0160656565669655     
          60          63  0.84540482759489388     
          60          64   1.1064775720658808     
          60         148   1.3802587084848035     
          60         150   1.1773993153108255     
          61          64  0.93673063495233788     
          61          65   1.1335310060109867     
          61         150  0.98492820953451776     
          61         151   1.2921511470526530     
          61         154  0.96218399547743227     
          61         155   1.3802562588228524     
          61         156   1.3546717180193160     
          61         163   1.1893617473875904     
          61         164   1.3918794511639681     
          61         170   1.2588773399684476     
          62          65  0.88089875817285013     
          62          66   1.1162770954129901     
          62         154   1.4151212587473918     
          62         156   1.3660241702978340     
          62         163   1.4142432007319079     
          62         170   1.3452870950135101     
          63          66  0.91652906330983408     
          63          67   1.1069664623564404     
          64          67  0.85660055830976378     
          64          68   1.1475288713301381     
          64         139   1.2526966887267088     
          64         163   1.0416876378064497     
          65          68  0.94852248971672570     
          65          69   1.0788806429619597     
          65         156   1.3375776882181831     
          65         160   1.2906982738962174     
          65         161  0.99906519901357538     
          65         162   1.2882852734913370     
          65         163  0.93103159866470386     
          66          69  0.89239895784848733     
          66          70   1.0413557155730133     
          67          70  0.91789678422919729     
          67          71   1.0758250642659750     
          68          71  0.93535680011736333     
          68          72   1.0404870472918628     
          68         135   1.2164584910279936     
          68         139   1.3594680775569554     
          68         161   1.0993321831656573     
          68         162   1.2478693267451262     
          68         163   1.3114934281936992     
          69          72  0.97276984218829965     
          69          73   1.0752987504524518     
          69         117   1.2970285259616749     
          69         120   1.3027879502486941     
          69         161   1.1426710440977486     
          70          73  0.88812809815119320     
          70          74   1.0347361178083974     
          70         112   1.3222905572727266     
          71          74  0.87629837714637127     
          71          75   1.0383808697951527     
          72          75  0.93813624926694339     
          72          76   1.0548668957142537     
          72          77   1.3840547164986221     
          72         122   1.1369992894557714     
          72         123   1.2389852462955586     
          73          76  0.85821910007871782     
          73         110   1.4225442459627944     
          73         112   1.2905184163455461     
          73         117   1.0486424094136841     
          74          78   1.3567555283328372     
          74         107   1.2849110235190202     
          74         110   1.2308487227033913     
          75          78  0.74757517153351982     
          75          79   1.1461987841148775     
          76         123   1.0827865151844589     
          77          80   1.0886228535446656     
          77          81   1.1750082613764461     
          77         123   1.0578379368606230     
          77         128   1.3962944282156791     
          78          81  0.75659680509122751     
          78          82   1.2490149659131402     
          78          83   1.2573952995341946     
          79          82   1.0408253013588256     
          79          83   1.3209202764059484     
          79         131   1.2551664853156141     
          80         127   1.3662300019698670     
          81          84   1.3558832719484719     
          83          86  0.98389708937445897     
          83          87   1.0083069682602608     
          84          87  0.93895616032090012     
          84          88   1.0760989301255905     
          85          88  0.70307426175101073     
          85          89   1.0111741424301546     
          85          90   1.3613747374541294     
          85          92   1.3787967754615300     
          86          89  0.92455791543390664     
          86          90   1.0933440827930434     
          86          91   1.2122242236529996     
          86          92  0.77522877698927184     
          86          93   1.0299211193936624     
          87          90  0.79217096917165608     
          87          91   1.2748187007009260     
          87          92   1.1398455672895200     
          87          93   1.0185161557024509     
          88          91   1.3667022727463061     
          88          92   1.3951608641146640     
          89          92   1.0033732327289062     
          89          93   1.3088279877626305     
          89          94   1.4134378799619549     
          90          93  0.95348942148040239     
          90          94  0.99277089092480475     
          91          94  0.65363300363483590     
          91          95  0.90884107790728552     
          91          96   1.2132548292076448     
          92          95  0.97538368153748467     
          92          96  0.83068927160011086     
          92          97   1.1742826068784065     
          93          96  0.88673171884806179     
          93          97  0.76048613312831592     
          93          98   1.1738039162825584     
          94          97  0.99449816799951285     
          94          98  0.93223629946687869     
          95          98  0.77401678500143034     
          95          99   1.0326741805701327     
          95         100   1.3605853991773047     
          96          99  0.90171909631898672     
          96         100  0.83489805125482019     
          96         101   1.3883657347783434     
          97         100  0.87445798691652532     
          97         101   1.4130324692617520     
          98         101   1.3830823137062016     
          98         102   1.2913100299809690     
          99         102  0.78253997645350881     
          99         103   1.3238859029229999     
          99         104   1.2561786920689810     
         100         104   1.1557450484138798     
         100         107   1.3235619887870591     
         101         104  0.69996691639215736     
         101         105   1.2578820067804330     
         101         106   1.3800816430792229     
         101         107   1.2411763698392726     
         102         105   1.3878426865175724     
         102         108   1.3901848626856246     
         103         107   1.2498799484716225     
         103         108  0.88853802300649798     
         103         109   1.3651142304755919     
         104         107  0.78260423745243590     
         104         108  0.83733333051768333     
         104         109   1.1394370032241528     
         104         110   1.2898917017452711     
         105         108   1.0284226409570512     
         105         109  0.90913760580504444     
         105         110   1.1922599942509005     
         106         109  0.82765774029602301     
         106         110  0.65671431365883881     
         106         111   1.0653993864579590     
         107         110  0.64982907330070694     
         107         111   1.3014355445427155     
         109         112   1.1996894271751559     
         111         114   1.2950886527933205     
         111         116   1.2310526558134216     
         111         117   1.3234699602168973     
         112         115   1.3650553200410562     
         112         116   1.0936317633973065     
         112         117  0.88841831734118037     
         113         116  0.98413459881933618     
         113         117   1.1348096097153533     
         114         117  0.77130547361686874     
         114         118   1.0812572568543446     
         114         119   1.2243696118846650     
         115         118  0.85053053129531953     
         115         119   1.0702619002388667     
         116         119   1.2808092046102653     
         117         120  0.97834838486099762     
         117         121   1.1870387878020581     
         118         121  0.85367596166804838     
         120         161   1.3956496416469113     
         121         124   1.1773841611465450     
         122         125   1.2715384655233621     
         122         128   1.2342898344465589     
         122         132   1.2315475695907832     
         123         127   1.3521026703091419     
         123         128  0.96724277678627224     
         124         127   1.0996016235493682     
         124         128  0.91947741691621665     
         124         129   1.2463138516089376     
         125         128  0.96829230419921197     
         125         129  0.85839250531746369     
         125         132   1.4086419156116257     
         126         129  0.85605318814391063     
         126         130   1.3370859059011229     
         127         130   1.1197832119687923     
         127         131   1.3053780976093010     
         128         131  0.77961027364634550     
         128         132  0.97803257303766611     
         128         133   1.4093854520004612     
         129         132  0.89926125088145270     
         129         133   1.0682484158665637     
         130         133  0.90233425762839226     
         130         134   1.0859004808289971     
         131         134  0.88875145214152895     
         131         135   1.0768121914703017     
         132         135  0.88360637339065240     
         132         136   1.0504086393998426     
         133         136  0.94965843535628391     
         133         137   1.0587041988320345     
         134         137   1.0061924501621464     
         134         138   1.0337269777895397     
         135         138  0.89566703675058323     
         135         139   1.0533035525724297     
         135         162   1.2687849252611778     
         136         139  0.88996865112118018     
         136         140   1.1457607728200230     
         136         162  0.83445060986142605     
         136         163   1.2589223556364162     
         137         140  0.91743608030966439     
         137         141   1.1124292239511282     
         138         141  0.85330078310608737     
         138         142   1.1135604770668219     
         139         142  0.99432357814158356     
         139         143   1.2224513565275914     
         139         162   1.1669914512902366     
         139         163   1.0544747981709786     
         139         164   1.3546177791024916     
         140         143   1.0028119808033162     
         140         144   1.1450532098199524     
         140         163   1.2886604796746872     
         140         164   1.2365617467422356     
         141         144  0.88457078450661475     
         141         145   1.1207435763514704     
         142         145  0.92193253910842277     
         142         146   1.1035340719587421     
         143         146  0.86661178067524391     
         143         147   1.0041629100098397     
         143         148  0.94057355242167517     
         143         149   1.4029785778698594     
         143         150   1.1631344659327427     
         144         147  0.89289242118235446     
         144         148   1.2459274982847923     
         145         148   1.4249238077413540     
         147         150   1.4148476618426791     
         148         151   1.3977053063140665     
         149         152   1.2742142755218919     
         150         153   1.3003315370103414     
         150         154  0.96164571657271603     
         150         164   1.3739764452644665     
         151         154  0.73797195091906642     
         151         155   1.2811333837055250     
         151         164   1.4020800993736229     
         151         170   1.3943574321915961     
         152         155   1.0271797960591011     
         152         164  0.92195473308944176     
         152         165   1.3105962806403537     
         153         156   1.3115606507913067     
         153         164   1.0905774428047084     
         153         165   1.3045825969965115     
         153         166   1.2334913163456893     
         153         167   1.0947551660845014     
         153         168   1.2949002231888753     
         153         169  0.89240523699745966     
         153         170   1.1228883202411546     
         154         163   1.2392704109621913     
         154         164  0.96046884694693657     
         154         166   1.3020870592503726     
         154         168   1.3647197518616543     
         154         169   1.0095983457836637     
         154         170  0.76714770797309562     
         155         158   1.2374898244558785     
         155         159   1.3696840537996615     
         155         160  0.97904653820834453     
         155         162   1.3902226806831810     
         155         163   1.0372894117473630     
         155         164  0.65372814853510064     
         155         165  0.87619335908884854     
         155         166  0.65177753234638458     
         155         167  0.91792417734997556     
         155         168  0.97705352667404699     
         155         169  0.96020824129762272     
         155         170  0.86787199396319614     
         156         159   1.3612116236867811     
         156         160  0.76687708840808499     
         156         161   1.2394112396528132     
         156         163   1.1213056399270451     
         156         164   1.1227261880925017     
         156         165   1.3116084452454537     
         156         166  0.84127601333315316     
         156         167   1.1971019302874781     
         156         168  0.85183846392673090     
         156         169   1.0538352931175865     
         156         170  0.65451417905847986     
         157         160  0.78607119507498691     
         157         161   1.2617817510336995     
         157         166  0.87553510174478577     
         157         167   1.1822162210064040     
         157         168  0.77188168277567859     
         157         169   1.3329098454247739     
         157         170   1.1602586885366493     
         158         161   1.2414918336333962     
         158         162   1.3573930975574062     
         158         165   1.1158234406090468     
         158         166  0.64623751799324047     
         158         167   1.0472395404569284     
         158         168   1.0636850314741395     
         159         162  0.81444458101279693     
         159         163   1.2726135036098074     
         159         164   1.2764350257124484     
         159         165  0.90412366452159043     
         159         166  0.87498047301402626     
         160         163  0.90165777893225685     
         160         164   1.0402809444154697     
         160         165   1.0018324479379701     
         160         166  0.72669094102624565     
         160         167   1.3587166887202449     
         160         168   1.2880644846441838     
         160         170   1.4130507243981572     
         161         164   1.4060230858293732     
         161         166   1.3659032294357216     
         162         165   1.0433278334680325     
         162         166   1.2601123165907151     
         163         166   1.2510717726392551     
         164         167   1.3735061555862433     
         166         169   1.2429970760692650     
         166         170   1.2857553143281213     
         167         170   1.3537009694666955     
   0.00000000       0.00000000    
   1.5056787573728767        0.00000000    
   1.8633993537425841       0.67230786539876386     
   2.0082501284746717       0.64109211921848319     
   1.4756506506316860       0.65920093902943866     
   1.5510702538105503        1.0901161617349149     
   1.5877867725699091       0.88776647722841240     
   1.6250374996562336       0.89445120186428562     
   1.5226386763061521       0.84343991181112021     
   1.5912113309146823        1.0537921308808933     
   1.4680585430343041        1.5152877416676891     
   1.5137630454809980       0.83183098147961110     
   1.5398279901418845       0.94650659431451589     
   1.5866678108171821       0.90181989997147005     
   1.5315400802660017       0.84799804133405365     
   1.7678605486235006       0.94235673401599118     
   1.4634041565201106       0.76756181248187649     
   1.4865884175524111       0.89088688068360600     
   1.6158023305501381       0.92871579939123694     
   1.5060222751348009       0.78669466337578142     
   1.5141700052695031        1.0749252655395822     
   2.0415483748394863       0.34035366562422387     
   1.1558307286140435        1.5088857118874319     
   2.2442761784875587       0.98260917316471086     
   1.1250223786431901        3.1232665427428965     
   1.6337436510446655       -1.1004580790620593     
   1.4861326976683762        3.1155369169570530     
   2.3087710828051020       -1.9184878426755598     
   1.3721844121721569       -1.1317003179321310     
   1.8344389757367630       0.94995237956392042     
   2.8376456614434051        2.1326736346241941     
   1.7073802657274209      -0.46393219469853353     
   1.8766061917980179       0.62086649481914735     
   1.3952078671540415       -1.0432088583289534     
   1.5797271720106332      -0.75372540221002005     
   1.4380283041122190       -1.1453258491630356     
   2.1334412976914208        1.6852565912077424     
   1.7343534173349138       0.13088708286938905     
   2.4147061033674109       0.71801458908866111     
   2.0019796601643778        7.8695170375578230E-002
   1.4611395908917921       0.68265173478316932     
   1.6381725622745997        1.6007184422140273     
   1.6137261671769045       0.83324272020196211     
   1.5865618596584745       0.80099113241795894     
   1.5569224839913185       0.86843828069869000     
   1.5931748326618957       0.94099103337835832     
   1.5410087784419009       0.97776919076846602     
   1.5612337333852404       0.83318568435948648     
   1.5764619675419203       0.88630086174157474     
   1.5873761281112577       0.87943850846138749     
   1.6537322203565505       0.77889648453467608     
   1.6851086424293917       0.92760132043691357     
   1.5339872316532905       0.80671763943146624     
   1.4934765975906541        1.0449820709818183     
   1.9974859820780293        1.3535465439323042     
   2.0159628168289481       -1.8048606559968410     
   1.7929982978613925       -1.7841757422938704     
   1.5236341103530684       0.66072869683714053     
   1.5162449721633540       0.90721605096614866     
   1.6292062468667563        1.0980582267662371     
   1.5840578631034632       0.76414649339231411     
   1.5332113598764845       0.80747545285018696     
   1.6329563799774933       0.96934485218587829     
   1.5179158458761890       0.83884883823791068     
   1.5950690871600248       0.94752439579432846     
   1.5003883248153529       0.84456335184245113     
   1.6661956872039303       0.99504401906032136     
   1.6126789207778460       0.69159836642267247     
   1.5774506227909137       0.89284596611574873     
   1.7120801835787964       0.75516215594553282     
   1.6232225229497912       0.79498647637490771     
   1.5425378095637852       0.83431220641024595     
   1.6458609318758188       0.76210807179876983     
   1.5912065386031018       0.84625549562448132     
   1.5557320610410512       0.78441522821629250     
   1.4157375937920862        2.9928475643112828     
   1.7390136543923287      -0.50858351735453899     
   1.5848462071599643        2.3386917919224821     
   1.6376749690300998        1.2579249963870547     
   1.3463006991501918       0.75129444464688455     
   1.5998494562653802        1.4723529978573164     
   1.5238138176506575       -2.6843581178216454     
   1.2789809620370665       -2.8056840262948395     
   1.9321515264408193        3.0800352710777381     
   1.6584415947858822       0.26590171657853456     
   1.4039366703572171        1.1078639212578703     
   1.5093889982307713       0.70282927922122507     
   1.6118137176572258        1.0072786001528402     
   1.4364402263733951       0.80983024049693197     
   1.3329757780448548       -2.7851978141609575     
   1.6811883769091387        1.2867908977353315     
   1.3968805823177397        1.0922215091737510     
   1.5591646871537919       0.52919664648250608     
   1.6959302644360517       0.92678961804030180     
   1.7334021992592359       0.20986050520427577     
   1.6510098866907377       0.79160845176833072     
   1.4635394376046822       0.61421767307763564     
   1.5515508516774168        1.0383157448442335     
   1.8676634653262454        9.6400387764743911E-002
   1.2120865372561971        2.5577497626915777     
   2.0902049538966789      -0.33314010205531247     
   1.8304350419229314       -1.9288470975159835     
   1.3479042955176472       -3.7828678900172288E-002
   1.7554637420364485       -2.4020067868318300     
   1.4557716220761199       -2.5708959536684168     
   1.6798704571867740       0.58685125457294096     
   1.8438511368005959       0.59621532282521161     
   1.3256274712072975       0.70081611894196327     
   1.7119415955524173       0.32277229748110065     
   1.6635546348640518        2.9037983625223509     
   1.8261134293154964       -1.3288917073557311     
   1.3150812878809610        2.9332611343970574     
   1.3403499821377529        2.7115112406706938     
   1.6948181509086342       -2.3095309253019121     
   1.3884730045094917        1.1868841072724636     
   1.6240859446170806       0.73584533104733807     
   1.1100268713029906        1.2300113578280709     
   1.8039611566599469       -2.3774392963208948     
   1.3773596982605509       -1.1046393478847858     
   1.6832367032479627      -0.89944017413015420     
   1.6072138255653754       -2.9438415207060755     
   1.4973192472863430       -2.7182102753344775     
   1.5941222506021133       -1.6037684461219524     
   2.3067266532037998      -0.86833567295528880     
   1.6400911936208931       -1.8874320132023410     
   1.9603794479609873       0.73082675980282341     
   1.5396858883955653       0.44117379839803122     
   1.6278042372167905       0.75577987840598093     
   1.3895493230548226        1.5715779204030345     
   1.6278671251788945       0.75593850044559940     
   1.5835503602350514       0.79310902707119824     
   1.5726900075042949       0.85920099613353718     
   1.5586714770022472       0.86258482228106659     
   1.6058011285372729       0.82460228627755972     
   1.7123721556155527       0.75948230967207009     
   1.6789134469572042       0.78447400748895035     
   1.5547860693787185       0.73843782020359872     
   1.5679954305989252       0.87845205809098725     
   1.5315062100774863       0.97251269581870270     
   1.5891539052776031       0.80049839736995032     
   1.6938223559775940       0.93632537019350781     
   1.5904621135767856       0.95339972796980899     
   1.5559702974123784       0.82918685343854037     
   1.5753348112822987       0.94907446078943802     
   1.5733211958452509       0.78759591751677349     
   1.6377371429208634       0.75683648620802702     
   1.4272125866155922       -2.4479233489097147     
   1.9947763850632998        3.0418283082590554     
   1.4194871255095716       -2.1844343253655962     
   1.4771810391130105        3.0038491821053999     
   1.4748709062065590       -2.0795298108449209     
   1.2736985754417349       -2.5044166253382283     
   1.3538006492530339        1.0437248302517159     
   1.2012488145505005        1.7717766286750622     
   1.6810723872415141        2.4735733353548222     
   2.0531599916218921       -2.7724820515827813     
   1.8749125664426363      -0.55936039621569089     
   2.1364332911217838      -0.90948342062908627     
   1.1439502791736516       0.21751639291556529     
   1.6030182011371277       -2.3819463976707436     
   1.2816942452295694       -1.0506784210506837     
   1.5160183210504738       -1.2490788144810245     
   1.6775892101489080        2.2077343685489077     
   2.0193702227172485      -0.31832010030933394     
   1.5863134552461051       -1.3949611006840810     
   1.9138109362070275       -1.9134610031220400     
   1.4106652290720447        2.7736765841660449     
   1.5636525965124275       -1.9488108863182418     
   1.4853433761614607        2.1493254120928884     
   0.00000000       0.00000000    
