# Supplementary material for: Viscoelastic properties of wheat gluten in a molecular dynamics study
Source: PLoS Comput Biol. 2021 Mar 24;17(3):e1008840. doi: 10.1371/journal.pcbi.1008840 (PMC8021197; doi:10.1371/journal.pcbi.1008840)
Supplement: S1 DSB Model — (GZ) [file pcbi.1008840.s009.tar.gz › example3/yhmn.map]

           0
         119
         325
           2           6   1.2960268868959028     
           2           7   1.3650230263691374     
           2          54   1.3765883438147146     
           2          57   1.3352889966539576     
           2          58   1.0384017367114029     
           3           6  0.90564970758355712     
           3           7   1.0983566383843566     
           4           7  0.89939552174386650     
           4           8   1.3866021031887104     
           5           8   1.1591989737693436     
           6           9   1.3234971868516674     
           6          10   1.4041114041432332     
           7          10  0.84677270104715252     
           7          11   1.2400562214244648     
           7          55   1.3158618099090977     
           8          11   1.2538243704793803     
           9          13   1.1887179035995874     
           9          52   1.3417027097517931     
           9          55   1.3654346815043312     
          10          13  0.92860846557950949     
          10          14   1.0000554742012902     
          10          52   1.3098046885416557     
          11          14  0.92071714957133677     
          11          15   1.0989760572883118     
          11          55   1.4247801915133786     
          12          15  0.89507763784049366     
          12          16   1.3800783994477663     
          13          50   1.3922008906007670     
          13          51   1.1461694232973676     
          13          52   1.2325188988307960     
          13          55   1.4139850948891488     
          14          18   1.0781438381889401     
          14          50   1.3129942958420033     
          14          51  0.89999687351346191     
          14          52   1.1983900785649588     
          14          55   1.0637036708879126     
          14          56   1.2751651547302647     
          14          59   1.1749203909942401     
          15          18  0.92308811971979388     
          15          51   1.3981700449357284     
          16          67   1.4223394210045992     
          16          75   1.2580111368669444     
          16          76   1.1200488380965452     
          17          20   1.2530891891204861     
          17          59   1.3930580302800259     
          17          62   1.4071402736514584     
          17          63   1.1526140637453572     
          17          67   1.2997299384468644     
          17          75   1.2399140193077165     
          17          76  0.75111218131664781     
          17          77   1.3136830840764486     
          17          78   1.3516935784430217     
          18          47   1.2403329490537580     
          18          51   1.3514908653634929     
          18          59   1.1346342953139774     
          18          63   1.3640400005102895     
          18          76   1.4160913004700071     
          19          22  0.96648808992253010     
          19          23   1.1861121470254268     
          19          44   1.2349262179253704     
          19          47   1.1179947754900030     
          19          48   1.3824473141682945     
          19          59   1.3886784998213981     
          19          63   1.3602797699515279     
          20          23  0.94475535924592680     
          20          24   1.1146191483177263     
          20          44   1.3769956653576718     
          20          93   1.3674993981623051     
          21          24  0.90515674539751356     
          21          25   1.0733913781508735     
          21          40   1.0046876368473838     
          21          41   1.2918713761990397     
          21          43   1.1091396650474281     
          21          44  0.87701224607802497     
          21          47   1.3565078171747911     
          22          25  0.89818204905874732     
          22          26   1.0984742466158242     
          22          40   1.3162487286968780     
          22          41   1.3262247119586179     
          22         110   1.3929605647338752     
          23          26  0.91315493247990109     
          23          27   1.0987897669771225     
          23          93   1.3708163128462534     
          23          94   1.0206723305530934     
          23         103   1.4102895754602967     
          24          27  0.91955377315085662     
          24          28   1.0866409518505802     
          24          34   1.0437695317339066     
          24          40   1.3084657224789775     
          24          93   1.3367788464017980     
          24          94  0.94210082384245131     
          24          95   1.2044617104778335     
          25          28  0.91501809402527379     
          25          29   1.1268124178195471     
          25          34   1.3598364020955458     
          25          40   1.0732160739549386     
          25          41   1.2250897770366107     
          26          29  0.94544947381728117     
          26          30   1.0172972068723958     
          26         103   1.0785193241650473     
          26         106   1.0542083095884465     
          26         107   1.3234358001930422     
          27          30  0.87866857887712357     
          27          31   1.0779735626208464     
          27          32   1.2486092978716568     
          27          33   1.1869199111934898     
          27          34   1.0757785696362392     
          27          94   1.0416879425812711     
          27          95  0.81300199331445211     
          27          96   1.3181169620961906     
          27          98   1.3879757487063988     
          27         103   1.1577243616266126     
          28          31   1.0180405020474113     
          28          32  0.83796785462468604     
          28          33  0.92079928164991409     
          28          34  0.90151210040851393     
          28          35   1.2960021085285793     
          28          95   1.1722127508752336     
          29          32   1.0425360141455871     
          30          98   1.2202080454335613     
          30         102   1.1234018622374038     
          30         103   1.1640534062223518     
          30         106   1.3042415961349427     
          31          95   1.3282646545678449     
          31          96   1.3767521147502775     
          31          97   1.4233276073199870     
          31          98   1.1149847141287084     
          32          95   1.4089727351214796     
          33          95  0.98882564448073051     
          33          96   1.2052584807117377     
          34          94   1.1486750030971684     
          34          95  0.87790398291834548     
          34          96   1.3875944503765287     
          35          38   1.4235526296304508     
          37          40   1.3635214398412612     
          38          41   1.3703082401877555     
          39          42  0.95958172808718889     
          39          43   1.1436260826487139     
          40          43  0.89763897296912287     
          40          44   1.0604807044239284     
          41          44  0.88499188166020049     
          41          45   1.1030727156136140     
          41         115   1.4001051903396882     
          41         116   1.3961822831516713     
          42          45  0.89315214053390346     
          42          46   1.1107721645032087     
          43          46  0.89077387666494678     
          43          47   1.1085998566679363     
          44          47  0.86840175124835406     
          44          48   1.0997453693041488     
          45          48  0.87713591535097002     
          45          49   1.0990385562754383     
          45         116   1.1796168394415845     
          45         117   1.0974168231421575     
          45         118   1.4064156297370898     
          46          49  0.86812303447752315     
          46          50   1.0671656688973790     
          47          50  0.84039879049419797     
          47          51   1.1440255468965894     
          48          51  0.90501175287876057     
          48          52   1.3894305829651339     
          48          56   1.1322108468770553     
          49          52   1.2447877912226679     
          51          55   1.0717418712076765     
          51          56  0.93622441730489547     
          51          59   1.3956039177304473     
          52          55  0.88736247594137763     
          52          56   1.0356829680458834     
          53          56  0.87251200151585706     
          53          57   1.1816203672318997     
          54          57  0.93570128344944148     
          54          58   1.1299966746670795     
          55          58  0.83252940304096101     
          55          59   1.0181009375982792     
          56          59  0.85681910833311792     
          56          60   1.1118634298988832     
          57          60  0.96460728931891038     
          57          61   1.1572793140486777     
          57         111   1.4073007260650319     
          58          61  0.86727607865570966     
          58          62   1.0425663902565350     
          59          62  0.84441141981163181     
          59          63   1.0629025828604650     
          60          63  0.93868467803558131     
          60          64   1.1161110588100214     
          60         107   1.3993062989103060     
          61          64  0.87555772848939484     
          61          65   1.0796871806165644     
          62          65  0.86733625780408974     
          62          66  0.94849683382822181     
          62          67   1.1037781102408291     
          62          76   1.4087212585299216     
          63          66  0.96137661270685870     
          63          67   1.2873104833888493     
          63          76   1.1503855259687532     
          63          78   1.1056879493633007     
          63          79   1.2668374149359130     
          64          78   1.3364730941495466     
          64          79   1.1437803253563394     
          64          80   1.3266128561777508     
          65          79   1.3876751683128856     
          65          80   1.3171882563141031     
          66          74   1.2736538715230108     
          66          75   1.2733959659674710     
          66          76  0.98481353096267821     
          66          77   1.2210187217157242     
          66          78   1.1804058508937312     
          66          79   1.3322908949839318     
          66          80   1.3738436563655188     
          67          74  0.99002902937077131     
          67          75  0.90851957288352891     
          67          76  0.87486279523785060     
          67          77   1.3457767060813044     
          68          71   1.3939307341541372     
          68          72   1.0003922135794436     
          68          73   1.0440366778086096     
          68          74  0.78554189072215830     
          68          75   1.0330846938204905     
          68          76   1.3691568252001447     
          69          72  0.97648390967222909     
          69          73   1.2330049845889888     
          69          74   1.2605782674875725     
          69          75   1.3404925969300785     
          74          77   1.2236070685124174     
          77          90   1.1946394404249983     
          77          93   1.4229826780240924     
          78          90   1.0382330619322093     
          78          93   1.2472752468998201     
          79          83   1.4027552456756249     
          79          84   1.2564098600588305     
          79          85   1.2584436948590974     
          79          90   1.1590786798880779     
          79         100   1.2601133621660254     
          80          83   1.1805331689907546     
          80          84   1.3584757970818386     
          80         100   1.3567545572342747     
          81          84   1.3780755541556708     
          81         100   1.1332765240866838     
          81         101   1.3651034393347068     
          82         100   1.3323786209392579     
          83          99  0.98912544437988548     
          83         100  0.87034902928135305     
          83         101   1.3308931368228629     
          84          87   1.2702744340607286     
          84          88   1.1981774463397419     
          84          90   1.2782211699034798     
          84          91   1.1902006496670026     
          84          95   1.4240403904033843     
          84          96   1.1695421537465178     
          84          97   1.1069936938726828     
          84          98   1.1182183249984003     
          84          99  0.89861127089440518     
          84         100  0.80890903393274372     
          85          88  0.86897999743893872     
          85          89   1.0465582567459490     
          85          90  0.72794967366364816     
          85          91  0.55617567578726801     
          85          92   1.1450263011870669     
          85          93   1.2204797137028534     
          85          94   1.0383205291804150     
          85          95   1.0920585320855056     
          85          96  0.96230712788691053     
          85          97   1.2528425968209764     
          85         100   1.3218904082999630     
          86          89  0.99934107103900438     
          86          90   1.1217549974500487     
          86          91  0.69543305134207078     
          86          92   1.1059063216490226     
          86          94   1.4084275738588192     
          86          95   1.2334278439618822     
          86          96  0.83497885307264896     
          86          97   1.1154050385639960     
          87          90   1.2402182208175285     
          87          91   1.1611018566731712     
          88          91   1.0729724670208345     
          88          92   1.3554923371127026     
          89          92  0.82268416385659371     
          89          93   1.1552624690736417     
          90          93  0.79975862310018475     
          90          94   1.0507489568891797     
          91          94  0.77160581111499715     
          91          95  0.88948214987190921     
          91          96  0.93794742804161924     
          92          95   1.2275226836429214     
          92          96   1.4002193906070806     
          95          98   1.2977949349555278     
          98         101   1.3879629165498200     
          98         102   1.1150586015855273     
          98         103   1.3055758240286923     
          99         102  0.95605819546599824     
          99         103   1.2073405521908205     
         100         103  0.87190400082253638     
         100         104   1.0723126547172404     
         101         104  0.83772564642807290     
         101         105   1.0555531332669028     
         102         105  0.85444001847921158     
         102         106   1.1217093593869616     
         103         106  0.89722370538407004     
         103         107   1.0825660453168360     
         104         107  0.81013646539022266     
         104         108   1.2979850845365368     
         105         108   1.2346896133815288     
         106         109   1.1521846773116486     
         107         110   1.2139218684398911     
         108         111   1.3458467101181746     
         108         112   1.4109906520281263     
         109         112  0.91358085546052481     
         109         113   1.3854453130493076     
         109         114   1.1151841563237159     
         109         115   1.0491174583683853     
         110         114   1.3042562743579176     
         110         115  0.87948178598844839     
         110         116   1.3557574104254511     
         111         114   1.3952007431086453     
         111         115   1.1234842671516005     
         111         116   1.3485465241142489     
         111         118  0.98103902829493927     
         111         119   1.3588724387606812     
         112         115   1.0036422425359777     
         112         116   1.2931306847058006     
         112         118   1.1828590543434132     
         113         116   1.0187047063469641     
         113         117   1.3387556350986209     
         113         118   1.1749087176814546     
         115         118   1.3337318927126978     
   0.00000000       0.00000000    
   1.5961560800530825        0.00000000    
   2.3495072471170810       -1.8186601966775162     
   1.6676483342337700       -2.3264699776536264     
   1.5837872253349525       0.77899132377638391     
   1.5290065522506209       0.95157552992005956     
   1.7332408980715339        1.4156404095891590     
   1.7053024984612208        1.6481772432191262     
   1.3804463257625574       0.85107794841835349     
   2.4130903217982320        1.3111175622018654     
   1.8496755100006659       0.88514104669748961     
   1.5755096158495960       0.56224748433547789     
   1.6157781114213110       0.92217663377879422     
   1.5852569770759715       0.82610812553097102     
   2.3999730349724224       -2.7762372523769812     
   1.9709329699507221      -0.66033618588279397     
   1.5115229326129123      -0.35351597627917453     
   1.7095845073334799       -2.6909201204666280     
   2.1557956422969404       0.85664083226973720     
   1.6217654894834979        2.5159740759647140     
   1.6294020987573696       0.97313724798796009     
   1.6164074341911756       0.92025384031818835     
   1.5990476697990703       0.84454655779161136     
   1.5926610366612501       0.85566355878993339     
   1.6030216979847274       0.88664279076839436     
   1.6260409503935944       0.86422631691459650     
   1.6310274825222433       0.83595007096470131     
   1.5974789605713382       0.93211150328546510     
   1.6822303336390307       0.63145944461490511     
   1.5985448465165690        1.0218768702861727     
   2.0987428012574787      -0.22495900776037653     
   1.8432167247416249       -1.7410833607934590     
   2.1995939668568814        1.6336030989828569     
   1.7279922555245024        1.6446241902042968     
   2.4942346697966569       -1.0483285642669522     
   1.6414789014762772       -1.8276572676167071     
   2.0035977275401153        1.8345892343678436     
   2.4797849861986463       -2.8627773485750154     
   1.5297428505106487        1.3319880496034682     
   1.4829875153456595        2.3886611492476844     
   1.6741089493252259        1.0691982511440243     
   1.5692289531014572       0.78269921165821144     
   1.5718710267396896       0.89478505260368746     
   1.5909469592765768       0.88705393339569527     
   1.5462890500129087       0.91296655263872040     
   1.5588801308432396       0.89102325505764846     
   1.5475792312345418       0.90989806341327728     
   1.5683431579766616       0.88141482034484420     
   1.5148622009565860       0.85247973426316237     
   1.5169440536977361        1.0593718144560453     
   2.1377106702072446        1.2789576969346110     
   1.9158613428521383       -2.0642068617213516     
   1.7924504727187569       -1.8670358720647882     
   1.5007140130380210       0.67465610538488452     
   1.5815689906486188       0.94117530307332298     
   1.5386859018070336        1.0401743454066441     
   1.5480985607660664       0.83312750137050207     
   1.6144136423981907       0.78283319423746334     
   1.5779529240811085        1.0125572010107513     
   1.5409311958524090       0.87351444834862702     
   1.5994508467358302       0.78544512315907689     
   1.6227410309800459       0.90974678485941141     
   1.5010598632816003       0.89037577211600871     
   1.6486097271389397       0.83725962949088917     
   1.8169517003591524       0.53392565285006666     
   2.3458590651428217       -1.9667554577896540     
   2.2018980732975981       -1.7014859353329950     
   2.0304245783308748        2.8920068299096782     
   2.3300824919862428       -3.0003206707263499     
   1.7118604163834859       -1.2106759374289218     
   1.5044908085162998        1.0023604477402830     
   1.8109985609202930       -2.2316027088884614     
   1.9858494171282040        2.1422405360308492     
   1.9894566946668879       -1.9115122097201853     
   2.1239621441129124        3.0273569070082265     
   1.5181513877808444        1.2128366040372909     
   1.5530474671321204       -2.8763496817023810     
   2.3413442673920235        2.2029586023893470     
   2.2165001254432766      -0.37703638049379073     
   2.0908537783340035       -2.9740216393906618     
   1.8131971498571893       -2.0304664768641425     
   1.5667972245526056        1.3791074598379711     
   2.6368524105527884       -1.0357774659891621     
   2.5090551337245759      -0.58323867123284823     
   1.9128938892859819       -1.7028196613519075     
   1.6770770149612146        1.3705403893278016     
   1.6794741160506161       0.47993092657782466     
   1.5488427516088119        1.0998815256859271     
   1.2438852244698093       -2.2217554486363773     
   1.4006910941488349        1.8009091124264716     
   1.4962861398423022        1.0547431298683263     
   1.4259795039340482        1.0189487610916765     
   1.6514188629882229       0.71826172130419352     
   2.3714965393257188       0.13120216292215875     
   2.2159255693519069       -1.0641585041971107     
   2.4851923033065506       -1.8520077454067849     
   1.6847648589432618        4.1743611090728772E-002
   1.8924054295545063        2.0060279573184694     
   2.0487706545687838       -1.8369462935423464     
   1.4758176957214173       -2.0405473818406699     
   1.5920429711510782        1.1627166664940660     
   1.5328730131865536       0.88385015559415525     
   1.5279937489799220       0.87225982995958029     
   1.5853209866946318       0.84729427620699171     
   1.4880346379078038       0.99807947359185611     
   1.5875107314295227       0.76832914904514515     
   1.8394377474838621        1.4284207592259004     
   1.7140332246662198       0.99318931539859512     
   1.7380097993413615        1.3082288446561252     
   1.7266271765742269        1.6821117166424304     
   1.6328032085434856       0.59772950963732563     
   2.1998731094135966        1.6994944733313058     
   1.5115047311951215       -1.7963723344135616     
   1.6260726186341194        1.1927499977942813     
   1.7768618711498911       0.87316238652568812     
   2.4416560712834787       -2.0123137183762272     
   1.7123461592696227       0.52905732813753359     
   2.2180536220713791        2.6055091492579816     
   0.00000000       0.00000000    
