# Supplementary material for: Viscoelastic properties of wheat gluten in a molecular dynamics study
Source: PLoS Comput Biol. 2021 Mar 24;17(3):e1008840. doi: 10.1371/journal.pcbi.1008840 (PMC8021197; doi:10.1371/journal.pcbi.1008840)
Supplement: S1 DSB Model — (GZ) [file pcbi.1008840.s009.tar.gz › example3/xhmn.map]

           0
          89
         205
           1          42   1.3895906584853075     
           3          42   1.3776504040361772     
           4           7   1.1693258505116455     
           6           9  0.94915085071901617     
           6          10   1.1647734541588404     
           7          10   1.0108766888502112     
           7          11   1.0652239591810249     
           8          11  0.87866877760290019     
           8          12   1.0442219884862061     
           9          12  0.87683153414825676     
           9          13   1.0850135484336849     
          10          13  0.89994344687779082     
          10          14   1.0448817643980164     
          10          39   1.3127265007394560     
          10          43   1.2404880405612020     
          10          44   1.3855629442152058     
          11          14  0.82942982616369243     
          11          15   1.1393440487930178     
          11          43   1.3642336812490337     
          11          44   1.3803569098967845     
          12          15  0.96294406675289423     
          12          16   1.1861215821643689     
          13          16  0.98290437527443808     
          13          17   1.0745109310966614     
          13          40   1.3257702666687945     
          14          17  0.82898450773492549     
          14          18   1.0158267994383829     
          14          40   1.3238032260699402     
          14          44   1.1496421757144144     
          15          18  0.79442535202792808     
          15          19   1.1816536967730642     
          16          19  0.97822000174687751     
          16          20   1.2386219570125403     
          17          20  0.89751381329100888     
          17          21  0.94725402685489279     
          17          22   1.2690410410245805     
          17          36   1.3036836159683398     
          18          21  0.97202428056204582     
          18          22  0.86241929941604545     
          18          23   1.2300020918876027     
          18          48   1.3797675275573558     
          19          22   1.1180565662838822     
          19          23   1.0837559794719587     
          20          23   1.0648037877938830     
          20          24   1.1346604151277713     
          21          24  0.96695088509555327     
          21          25  0.97815492753106059     
          21          32  0.93650596938370523     
          21          33   1.2780250863865106     
          22          25  0.95317992866403567     
          22          26   1.1083587562346178     
          22          32   1.3788167617880314     
          22          48   1.2187581079005214     
          22          52   1.3507098656670846     
          23          26   1.1251936960721698     
          23          27   1.3851508304360234     
          24          27  0.95637694810659124     
          24          28   1.1691341372441757     
          24          29   1.4160351049452709     
          24          32   1.2750816717407440     
          25          28  0.71907015690272191     
          25          29  0.75174255558007741     
          25          30   1.2779012208177294     
          25          31   1.2079356904922598     
          25          32  0.91737489634912317     
          26          29  0.89695233421428799     
          26          58   1.2694803944070445     
          26          63   1.2468617815578471     
          27          59   1.3907328490584161     
          28          31  0.90280307251283098     
          28          32   1.0751135104279079     
          29          32   1.0378283019210162     
          29          33   1.2921550045207786     
          29          80   1.0901879090117943     
          29          83   1.4128781168688644     
          30          33   1.1953273591934961     
          30          79   1.4164893134937400     
          30          80   1.2067568408965430     
          30          83  0.96983861341023914     
          30          84   1.2977919382285703     
          31          34   1.1601678949432996     
          32          35   1.2704499230728385     
          33          36   1.0953831718554909     
          33          41   1.2996412056880315     
          33          84   1.1879966681090579     
          33          88   1.3612198917907892     
          34          37   1.3436536829805614     
          34          87   1.3870713172702480     
          34          88   1.2702110876187704     
          36          40   1.1573255657125712     
          36          41   1.1686045052955987     
          37          40  0.92028017821185915     
          37          41   1.1290403286308910     
          38          41  0.93666284776009656     
          38          42   1.3533054160940465     
          38          88   1.1876697485410379     
          38          89   1.3743302206114489     
          39          42   1.1690921817738207     
          39          43   1.3987310637672377     
          40          43  0.99090066448109582     
          40          44   1.0512357231495491     
          41          44  0.91423007238133036     
          41          45   1.1290876386559838     
          41          84   1.3540721991744835     
          41          85   1.3129917811339347     
          41          88   1.1657724924409902     
          42          45   1.0638270051349110     
          42          46   1.3080867801707003     
          42          85   1.2469271671375461     
          43          46  0.98574164922417140     
          43          47   1.1525664661020087     
          44          47  0.93449335453167048     
          44          48  0.98226661060379139     
          45          48  0.94337330467985525     
          45          49   1.1010134817954698     
          45          80   1.3123709602932940     
          45          81   1.2092051039234015     
          45          84   1.2645054366579740     
          45          85   1.4190334790154520     
          46          49  0.95154044018660822     
          46          50   1.2252058182509777     
          47          50  0.96597176519651773     
          47          51   1.0630830818810686     
          48          51  0.88071313010183250     
          48          52   1.0734881359336448     
          49          52  0.92953182242403209     
          49          53   1.1722458874834949     
          49          77   1.2124220983242864     
          49          80   1.4238931956542309     
          50          53  0.90668887563610179     
          50          54   1.0842647483600087     
          51          54  0.92207989782826272     
          51          55   1.0385411444700370     
          52          55  0.94847892617582552     
          52          56   1.0085657852634733     
          52          65   1.2286720105026798     
          53          56  0.98974929478015816     
          53          65   1.0518318059388176     
          53          66   1.0773769147189187     
          53          67   1.0722989761700297     
          53          73   1.4020112613997164     
          54          67   1.3577075374800944     
          56          64   1.3915555647429514     
          56          65   1.0514806220406610     
          56          66  0.99184898216166717     
          58          62   1.3781639133393557     
          58          63   1.0736025097460566     
          58          64   1.0924088337485462     
          58          65   1.2580186573742858     
          59          62   1.2721009120260882     
          59          63   1.3067841121562493     
          60          63   1.3382939750089633     
          60          64   1.3622121544053900     
          63          72   1.1720586607892527     
          63          73   1.3420126051995391     
          63          76   1.2271899435379352     
          64          69   1.2644185130090024     
          64          72   1.0949806912160480     
          64          73   1.3004102374386781     
          65          68   1.3936237382135739     
          65          69   1.2395004933183167     
          65          72   1.1165626490484954     
          65          73  0.91007203139501891     
          65          76   1.3875082019163425     
          66          69   1.0600245401642561     
          66          70   1.4207534788286118     
          66          73   1.3250615258703997     
          67          70   1.2337570747026132     
          67          73   1.3776378213819709     
          69          72   1.1245603031870821     
          69          73   1.2552906847317000     
          70          73  0.97980025206577592     
          70          74   1.1316619707273898     
          71          74  0.93035331052856418     
          71          75   1.1119976964384333     
          72          75  0.90789784968138165     
          72          76   1.0602450410675199     
          73          76  0.89818989605356414     
          73          77   1.0406531449216017     
          74          77  0.92193269407212974     
          74          78   1.1137169737452497     
          75          78  0.91403917818170499     
          75          79   1.0710848281115275     
          76          79  0.83822398788916586     
          76          80   1.0313781589268993     
          76          81   1.4095053986184705     
          77          80  0.92856183086778621     
          77          81  0.99591366131080006     
          78          81  0.85229592353928119     
          78          82   1.0017276596352196     
          79          82  0.84591211883347639     
          79          83   1.1413060879297263     
          80          83   1.0148820548683664     
          80          84   1.1077600458703463     
          81          84   1.0218687366937707     
          81          85   1.2135366089330961     
          82          85   1.1927697799042785     
          82          86   1.1426474968789704     
          83          86  0.94981778751291757     
          83          87   1.0762338236042617     
          84          87  0.96410365633341377     
          84          88   1.0027889011292435     
          85          88  0.89308824424278299     
          85          89  0.98209555199704612     
          86          89   1.0277942786476491     
   0.00000000       0.00000000    
   1.8079646434477386        0.00000000    
   1.7276217881021563        3.0136379653560752     
   1.9774990135284842       -2.9657720008462549     
   2.2770762285699142        2.1042820055622391     
   1.6049658219816674        7.9561066915509474E-002
   1.5887359714463509        3.0429165148869926     
   1.6422478425083706       0.89044470503804118     
   1.7003496989281608       0.89400371286169744     
   1.5300304675534568       0.71034526529566300     
   1.5440984789660566       0.89629363222726344     
   1.6186762507006816       0.82801255186126210     
   1.4372985566563392       0.82202733062599909     
   1.7447397695916500        1.0009719422605898     
   1.5683116009897489       0.86109589124527453     
   1.4902049099895134       0.81395818210624449     
   1.5181973165298717       0.80862560064039979     
   1.5323227968410589        1.1780598772181947     
   1.6228898256582360       0.86595305053912930     
   1.8738235021030651       0.46535559726015302     
   1.8416745499143441       0.53160698819501306     
   1.6467305901042153       0.83394272741208453     
   1.6724000661005001       0.82440584112129733     
   1.7717374815544205       0.56718302410427224     
   1.7622939193974376        1.0149048602665596     
   1.2095735730868058        1.3022609221277610     
   1.6668708093715785       0.78140681338550522     
   1.7704452651061373       0.25643230403989564     
   1.4310322110492693        2.8246258564697677     
   1.6725268317463358       0.95453944122962020     
   1.8839629205370105       0.59508675867128691     
   1.5951634130245089        1.2911759386474546     
   1.7706410569661690        1.3654769448089317     
   1.9633928901408884        1.1745022344166947     
   1.5265004172546377       0.98871902805723533     
   2.0070825673646211        1.6749329561276249     
   2.1128919169363458       -1.6654678931115532     
   1.5943033820683923       -2.0484881418827436     
   1.5795189439626536       0.90598324383802631     
   1.6795630964913479       0.83917757988288733     
   1.6352291112063013        1.3466483862945353     
   1.6475398067721216       0.91774840443549466     
   1.6814010467038825       0.63482221404340833     
   1.6592274363566324        1.0591094555336502     
   1.5642174108051157        1.0129069493414184     
   1.7333292333641490       0.75501268311452507     
   1.6070987948861657       0.67676446221501252     
   1.5283004758105918        1.0088402879906235     
   1.7318072799176207       0.93908743115818039     
   1.5313911580463169       0.67645493707430282     
   1.5622543087893921       0.99694506307886488     
   1.5690920571562728       0.89544399652571549     
   1.6900935099114462       0.76881396632045551     
   1.6110110508708997       0.77924899065568887     
   1.8292846727230554       0.66545524581820825     
   1.8966871955559719        3.0876080023541057     
   1.7594883067585851        2.4869078073196338     
   2.2345668184080290        3.0462455565541364     
   1.9832856158959642       -2.1962504586441867     
   1.6257703129795009       -1.8101228410681871     
   1.6703381346644210        1.6264954063941583     
   2.1994548057802978       -1.1828878473926854     
   1.7361784680628431        1.7935057543137349     
   1.5190448986959388        3.0072810700003894     
   1.7238861333137057        2.9147933283335004     
   2.0083575941166201        2.4823992905555503     
   1.4362480774727580       -1.9900747984175147     
   1.9339069951529595        1.0453461824513284     
   1.7065065334117071        1.1074274788031628     
   1.7748620009186278       -3.0327798434948368     
   1.6886560028851694        1.0131202284469309     
   1.6094887516342620       0.85106650422900465     
   1.5799628425209735       0.87353272851391661     
   1.5917659973872176       0.85081548133668317     
   1.6153532100689432       0.77831932768645995     
   1.6185743025349468       0.81142112770553343     
   1.5232760599667889       0.92380663208152369     
   1.5891514792290622       0.75694100132048081     
   1.6114218207696192       0.85183912367941428     
   1.5879532101936145       0.67201611468727473     
   1.4539217834150149       0.89927321829956830     
   1.9445083862477044       0.90329495936612969     
   1.5481188238922237       0.71073955851655546     
   2.1349075868596614        1.0333133055644761     
   1.3422736043118222       0.62142420050008784     
   1.8656432820819235        1.0514938468729120     
   1.5146120435960599       0.48792123583609398     
   1.8354285075142935       0.94329881077480193     
   0.00000000       0.00000000    
