# Supplementary material for: Viscoelastic properties of wheat gluten in a molecular dynamics study
Source: PLoS Comput Biol. 2021 Mar 24;17(3):e1008840. doi: 10.1371/journal.pcbi.1008840 (PMC8021197; doi:10.1371/journal.pcbi.1008840)
Supplement: S1 DSB Model — (GZ) [file pcbi.1008840.s009.tar.gz › example3/xhmc.map]

         785
          42
          93
           1           4   1.2715352571061900     
           1           9   1.3617809792956515     
           1          10   1.4114761971733512     
           2           5   1.1795723634795023     
           2           8   1.2054280669515243     
           2           9  0.72818146131213835     
           2          10  0.76008960015571714     
           2          11   1.3807430006160657     
           2          13   1.0923764141617691     
           3           6   1.4014130778868554     
           3           8   1.1621177656339192     
           3           9   1.0182069718036624     
           3          10   1.1671796812177879     
           4           8   1.4207786624393779     
           4           9   1.3434789652436296     
           5           8   1.0651645728944701     
           5           9  0.93537404257076151     
           5          14   1.2727103695269479     
           6           9   1.1296409555084233     
           6          14   1.3854946604649592     
           7          11   1.3902899558099016     
           7          12   1.0634873350893539     
           7          14   1.3611303743570735     
           8          11   1.0258556186863816     
           8          12   1.0186275698356626     
           8          13   1.2148776686247114     
           8          14   1.3907432701233355     
           9          12  0.88594003842766478     
           9          13  0.65892704930183765     
           9          14  0.94186066975789784     
           9          15   1.4123797577641197     
           9          17   1.3763569811384138     
          10          13  0.93312707921743399     
          11          16   1.3227519104266352     
          12          15  0.91319708697706381     
          12          16   1.0521845019901657     
          12          17   1.4127081288491992     
          13          16  0.79690292253038764     
          13          17  0.81665709134292108     
          13          18   1.1133114539075724     
          13          19   1.4048311687604711     
          14          17   1.1472024994393568     
          14          18   1.0017531723893491     
          14          19   1.3098956291535531     
          15          18   1.1061331896439230     
          15          19   1.0158656778991868     
          16          19  0.87190594887785711     
          16          20   1.0852794936361532     
          16          21   1.3873016826218305     
          17          20  0.85104780523822088     
          18          23   1.3002051815486366     
          19          22  0.94928953631603363     
          19          23   1.0045015594503683     
          19          24   1.4080233022856121     
          20          23  0.94421032204144939     
          20          24  0.96477710492336088     
          21          24  0.95014043804807191     
          21          25   1.1120303005603926     
          22          25  0.97027615380779419     
          22          26   1.0483390064665674     
          22          40   1.3908467574467396     
          22          42   1.3235487000313357     
          23          26  0.78045241711559654     
          23          27   1.0170620258535428     
          23          30   1.3753452149622067     
          24          27   1.0663824546258278     
          24          28   1.4082226232166870     
          25          28   1.2278649780081263     
          25          29   1.0251600002306622     
          25          30   1.3612804258433076     
          26          29  0.73220881719926789     
          26          30  0.76349955692183868     
          26          31   1.2253865568536155     
          26          36   1.2795037764506361     
          27          30  0.97382619262666692     
          27          31   1.0579119593091486     
          27          36   1.1148443999022164     
          28          31  0.86395977017663450     
          28          32   1.1151783059577467     
          29          32  0.82857998760539886     
          29          33   1.1337707577832996     
          30          33  0.80181276627108378     
          30          34   1.0556844569364998     
          30          35   1.0888303901853622     
          30          36  0.85916714861015664     
          30          39   1.2005133906585381     
          31          34  0.75003204864307793     
          31          35  0.99781243468610803     
          31          36  0.95261160024544966     
          32          35   1.3844416678704830     
          33          36   1.3071716170401106     
          35          39   1.2895911797161137     
          36          39   1.0888452168828242     
   0.00000000       0.00000000    
   1.4245863345954886        0.00000000    
   2.2129280142040009        1.4033094521599283     
   1.5405465489163752       0.79395851792442418     
   2.1344852337145515        1.7042843466240782     
   2.2213213918370074       -2.0425735398852054     
   1.3997500651396368       0.67346327943136364     
   1.9193777910785597       -1.2992296033385455     
   1.4975223363685486       -2.5222479669011797     
   1.5596292842220512        1.2716718548592245     
   1.8717289526856074       0.17195442941307901     
   1.4746853800731365       0.68815075043740459     
   1.4731827463167033       -2.8810417095954679     
   1.4618351649087131       -1.1580876589141489     
   1.7562291256877711      -0.49056847146207772     
   2.0051851652621515      -0.51633504287459520     
   1.6558172646957010      -0.60645687694870298     
   1.4912093087749423      -0.79068288107777462     
   1.5135764403887579      -0.93160556817786611     
   1.6318760929563190       -3.1027535143492520     
   1.6635636325419896       0.80669661333241571     
   1.7183986397439872       0.64491327324435122     
   1.6048445029539542       0.73795157843257497     
   1.6103576580603860       0.95589746441219081     
   1.4504521059807838       0.71210966477707582     
   2.0847880387317361       0.86159398271270882     
   1.4530700955016875        1.3732065490915062     
   1.7133659193090049       0.33504930521192522     
   1.6228808148949658       0.79807883984441996     
   1.4903124492333100       0.82442534140193946     
   1.4158225678924112       0.98581495971263644     
   1.5010025049414084       0.91073672137391160     
   1.3398502362995104       0.87739764766063277     
   1.7347300951185969       -2.3045055709428843     
   1.9872570533704208        1.2160793860336423     
   1.6465635485392589       -3.0628223545044677     
   1.8352797954521345        1.9804700567781977     
   1.7735417462525993      -0.70259424106427126     
   1.6037640174056760        3.1054054952309564     
   1.7905360201729397       -3.0564884289818028     
   2.2289361967730779        2.1912514846347522     
   0.00000000       0.00000000    
