# Supplementary material for: Viscoelastic properties of wheat gluten in a molecular dynamics study
Source: PLoS Comput Biol. 2021 Mar 24;17(3):e1008840. doi: 10.1371/journal.pcbi.1008840 (PMC8021197; doi:10.1371/journal.pcbi.1008840)
Supplement: S1 DSB Model — (GZ) [file pcbi.1008840.s009.tar.gz › example3/ygli.map]

         117
         155
         456
           1           4  0.83364974378979417     
           1           5   1.3961297546895171     
           2          58   1.1653117746235810     
           3           6  0.80668629266290570     
           3           7   1.1409251085383540     
           3          54   1.2707605556637735     
           3          58   1.2450270029407815     
           3          62   1.4047095799539953     
           4           7  0.85486982993531135     
           4           8   1.1359264143098771     
           5           8  0.85491511833452838     
           5           9   1.1078451044616124     
           6           9  0.86874877438457754     
           6          10   1.0823114895092489     
           6          50   1.1888199897204965     
           6          51   1.2418922084872417     
           6          54   1.1691643469660269     
           6          59   1.4226435119582903     
           6          62   1.1517379577341766     
           7          10  0.94063025725617722     
           7          11   1.1669045144235353     
           7          62   1.3516624922636609     
           8          11   1.0168195311491941     
           8          12   1.3913890183582454     
           9          12  0.96740648514629224     
           9          13   1.1881184297678202     
           9          47   1.1752390114348190     
           9          50   1.0363325564954022     
           9          51   1.3620301789098674     
          10          13  0.77860784489998036     
          10          14   1.0315703138914656     
          10          47   1.2231477076268082     
          10          50   1.3987108626410163     
          10          51   1.4150282520558970     
          10          62   1.3382176567277544     
          10          66   1.0190763601297739     
          11          14  0.87691955056041559     
          11          15   1.1290328488258248     
          12          15  0.88716656997343513     
          12          16   1.0928813733357301     
          12          43   1.3317968863129694     
          12          46   1.3077035887146200     
          12          47   1.0112384889122836     
          13          16  0.85494976540391177     
          13          17   1.1377410637069956     
          13          43   1.4208408597996312     
          13          44   1.2259456918158631     
          13          66   1.2677059142089180     
          14          17  0.96173440529061682     
          14          18   1.1044433859752034     
          14          66   1.2250830261988988     
          14          69   1.3690291924486284     
          14          70  0.96402580645539948     
          15          18  0.87042703258629395     
          15          19   1.0509188703912165     
          16          19  0.88347261365587393     
          16          20   1.0851674037778321     
          16          40   1.2622470982450478     
          16          43   1.0414363510977926     
          16          44   1.0547635536049520     
          16          47   1.3369043692492488     
          17          20  0.81308961760171250     
          17          21   1.1194668021971932     
          17          70   1.4054793216835386     
          17         119   1.1910787974023949     
          17         122   1.2223490533257655     
          17         123   1.4229172163443511     
          18          21  0.85592660254237540     
          18          22   1.1565361809755388     
          19          22  0.87014139370995536     
          19          23   1.1232617373977634     
          19          24   1.3975035766311357     
          19          40   1.2768922107410376     
          20          23  0.96358318748023553     
          20          24  0.95004445139862381     
          20          33   1.3504847424593160     
          20          34   1.1260219565817595     
          20          40   1.3178395236526519     
          20         118   1.3092887500876984     
          20         122   1.3698802622774335     
          21          24  0.77456890553298052     
          21          25   1.3055257659983504     
          21         115   1.2360201543578375     
          21         118   1.3963022953131266     
          22          25   1.2459089349208254     
          23          26   1.0380213732317178     
          23          27   1.4229825330032495     
          23          33   1.1314728266392120     
          23          34   1.3709997735998167     
          24          27  0.95706775921334464     
          24          30   1.4238980340149192     
          24          33   1.2097186925751366     
          24         115   1.3605713403159403     
          24         118   1.3291733799796670     
          26          33   1.0339581379662557     
          27          30  0.99735111567404711     
          27          33   1.1423987697170948     
          28          31   1.2989583653367518     
          28          32   1.0056995246245772     
          28          33  0.95349383327875303     
          29          32  0.85335893430796894     
          29          33   1.1180220507536320     
          30          33  0.98925950472435087     
          30          34   1.0856895622437912     
          30         118   1.1429025589638444     
          30         121   1.2825888117434601     
          30         122   1.3806361115075378     
          31          34  0.87105820646005250     
          31          35   1.0994339493557841     
          32          35  0.85932951922287604     
          32          36   1.1844809480775411     
          33          36   1.0474443498843951     
          34          37   1.3722797030290939     
          34          40   1.0095441468210240     
          34          41   1.2571827983028467     
          34         122   1.3525793339747132     
          35          38   1.2394670031353550     
          35          39   1.3242099296270511     
          35          40   1.0148138098577719     
          35          41   1.0301173369946592     
          36          39   1.1146441990902489     
          36          40   1.1326899195724838     
          36          41   1.3397437769134450     
          37          40   1.1762780680797813     
          37          41   1.0234028550377734     
          38          41  0.95915963262748083     
          38          42   1.1158937873187811     
          39          42   1.0276182244768883     
          39          43   1.1344364395315987     
          40          43  0.91873430863644290     
          40          44   1.1076678582532447     
          41          44  0.93754390214237615     
          41          45   1.0665092596527415     
          42          45  0.81623123435448919     
          42          46   1.0890846903791449     
          43          46  0.97554563323045063     
          43          47   1.1470304216010485     
          44          47  0.84855444194963658     
          44          48   1.0428342859816069     
          44         126   1.2093883650325621     
          45          48  0.85285916226897363     
          45          49   1.0762395464310028     
          45         129   1.3896987207408178     
          46          49  0.89126759856721105     
          46          50   1.1954707220470266     
          47          50  0.97216104204929366     
          47          51   1.1596204653314794     
          47         126   1.3789036574940403     
          48          51  0.91164484832540016     
          48          52   1.0265101888927839     
          48         126   1.1244673471407143     
          48         127   1.3292637358980941     
          48         129   1.2396692239712843     
          49          52  0.90911185118108029     
          49          53   1.1874830821892648     
          49         130   1.3304248229720677     
          50          53   1.0187980882508276     
          50          54   1.1054103136991267     
          51          54  0.91874413983962477     
          51          59   1.0117417070340760     
          51          62   1.3169779901717158     
          51         127   1.3729980030678886     
          51         130   1.2791327842997320     
          51         132   1.2780251609109183     
          52          55   1.3029483512442765     
          52          56   1.3889421426825188     
          52          59   1.3177249902453132     
          52         130   1.0737797022505082     
          52         131   1.1701097951073500     
          52         132   1.1759826633539368     
          54          58   1.1010334500388819     
          54          59  0.98010653784676516     
          55          58  0.97335345652220995     
          55          59   1.0779290309170901     
          56          59  0.88355630344757630     
          56          60   1.1884786044759970     
          56         132   1.1588826003965580     
          56         133   1.4103347332149176     
          56         139   1.2526443781520782     
          57          60  0.96588441877123699     
          57          61   1.2076091605028145     
          57         138   1.1245533582173275     
          57         139  0.75124081300626855     
          57         140   1.2404152770454502     
          57         141   1.3761298245449438     
          58          61  0.89190466976274652     
          58          62   1.0435801401991314     
          58         139   1.3203970919797514     
          59          62  0.83951378725239356     
          59          63   1.1048115860269752     
          59         132   1.1979986847310664     
          59         134   1.3496804614367921     
          60          63  0.94285999627991113     
          60          64   1.1737634801344634     
          60         132   1.3564385271820245     
          60         133   1.2835225540104018     
          60         134  0.90231217919486173     
          60         135   1.3072886171683631     
          60         139   1.1594715745281414     
          60         145   1.3457227763097619     
          61          64  0.93901255710600551     
          61          65   1.0980612760775517     
          61         138   1.2067317554346868     
          61         141   1.3777958682281883     
          61         144   1.1744337289487088     
          61         145   1.2594080694023477     
          61         148   1.3085702214079558     
          62          65  0.87769455358469395     
          62          66   1.0683358476421245     
          63          66  0.85755696752755206     
          63          67   1.0920399550977329     
          63         123   1.3642867745728136     
          63         134   1.3116531397747282     
          64          67  0.91955387672724276     
          64          68   1.1289145713360105     
          64         148   1.2131853128685217     
          64         152  0.98141022685757084     
          64         153   1.3588876716796112     
          65          68  0.93167741304453444     
          65          69   1.0277187356713593     
          65         100   1.2900759164120066     
          65         101   1.2657207250872291     
          66          69  0.92206684843292941     
          66          70   1.0527475385170426     
          67          70  0.99596812387414158     
          67          71   1.0851036962384286     
          67         101   1.4248858078345623     
          67         123   1.3322486324355736     
          68          71  0.85495936458470456     
          68          72   1.0763183502005453     
          68          99   1.2623012367333775     
          68         100   1.2353243388548596     
          68         101  0.82154815463890563     
          68         102   1.2463898368511455     
          68         103  0.91805265816289217     
          68         105   1.4144141602348668     
          68         106   1.4049812870385294     
          69          72  0.88464374764997511     
          69          73   1.0588295246792332     
          69          96   1.0081883045382065     
          69          99   1.1990469057741138     
          69         100   1.3439411592875754     
          69         101   1.2405264041294890     
          69         103   1.3162162264914699     
          70          73  0.89962917267698839     
          70          74   1.2872563238665502     
          70          76   1.3508946704274383     
          71          74   1.0509326761670215     
          71          75   1.0927675937432377     
          71          76   1.1766302379229550     
          71         103  0.94073309355312940     
          71         105   1.3926258047407247     
          71         106   1.0061497427671269     
          71         107  0.99122536425960539     
          71         108   1.1185829416161812     
          72          75   1.0315412451717050     
          72          76   1.1342958585473928     
          72          96   1.2767995037821100     
          72          99   1.1516808271993091     
          72         101   1.3913696689824169     
          72         102   1.2367498104962291     
          72         103  0.97434140173293948     
          72         106   1.3317690188316185     
          73          76  0.94557157893963462     
          73          77   1.1999986137190100     
          73          80   1.3238686725094804     
          73          85   1.1312844507428037     
          73          96   1.3370721342003264     
          74          77   1.0853574216649775     
          74          78   1.1518138149863875     
          74          79   1.1217804690499982     
          74          80   1.1633209319874425     
          75          78   1.0123413655208322     
          75          79   1.2096727775890799     
          75         103   1.4094795405674769     
          75         106   1.1620727975117195     
          75         107   1.3655618016277780     
          75         108  0.94748108626289596     
          75         109   1.0493265303784549     
          75         110   1.1197292569362771     
          76          79   1.1261529986230983     
          76          80   1.2431604799035247     
          76          81   1.2614455643695122     
          76         108   1.1555180024099321     
          76         110   1.3497766772856705     
          77          80  0.91797695522482536     
          77          81  0.72079172618365972     
          77          82  0.81555097334760840     
          77          83   1.1451685867583346     
          77          84   1.3320926056543401     
          77          85   1.1243226676831091     
          78          81  0.80724298929481686     
          78          82   1.2217192676152491     
          78         110   1.2924703811493243     
          79          82   1.4168227822660451     
          80          83   1.0855222836056486     
          80          84  0.77058034206330450     
          80          85  0.93616992123132747     
          81          84   1.0534274263539238     
          81          85   1.2426616324809374     
          82          85   1.2355847695749744     
          83          86   1.0634879172178100     
          84          87   1.1134749854411254     
          85          88   1.3477411453278230     
          87          90   1.3639988613403373     
          87          91  0.96826666392400296     
          87          92  0.86766243008247634     
          88          91   1.1492241657224904     
          88          92   1.0953509997153805     
          89          92  0.81352533400833826     
          89          93   1.0483442758896657     
          90          93  0.72050746305871494     
          90          94  0.98318068091355326     
          90          95   1.3998471198874827     
          91          94  0.84561977603035632     
          91          95  0.99895714889927445     
          91          96   1.3330843765593543     
          92          95  0.90642785121190217     
          92          96  0.85725587457239949     
          92          97   1.3167933076859082     
          93          96  0.86374273288240822     
          93          97  0.91466882338808564     
          93          98   1.2387622827742046     
          94          97  0.97267408132611044     
          94          98  0.87954190607583427     
          95          98  0.69112782862144639     
          95          99   1.0250827145649868     
          96          99  0.89859586684121262     
          96         100   1.1989925325555908     
          97         100  0.92590278707686124     
          98         102   1.3297138356514451     
          99         102  0.74030825256244459     
          99         103   1.1588220687391639     
         100         103   1.3869048161224844     
         101         104   1.1182248550501408     
         102         106   1.4080263575277931     
         103         106  0.79782249954316364     
         103         107   1.2874004236088679     
         105         153   1.3015660491977776     
         106         109  0.97006297201878755     
         107         112   1.1497234868772914     
         107         115   1.2926307852790271     
         107         116  0.96174389596804744     
         107         119   1.3030203272852181     
         108         111   1.0952309545110630     
         108         112  0.91299151108572862     
         108         115   1.1448229479642460     
         108         116   1.1805383996581966     
         109         112  0.85534676961462375     
         111         114   1.0289295964351801     
         111         115   1.1928671943543885     
         112         115   1.0885737411516376     
         112         116   1.0168220289754910     
         113         116  0.92244715052077431     
         113         117   1.1421321705544909     
         114         117   1.0670272784861046     
         114         118   1.1799889049986674     
         115         118  0.81356759724496797     
         115         119  0.99049157903735896     
         116         119  0.90199330988988080     
         116         120   1.0656507426338020     
         117         120  0.95294911319147080     
         117         121   1.0806484083863201     
         118         121  0.96023259239148084     
         118         122   1.0416572970266629     
         119         122  0.91723784054351754     
         119         123   1.0494921516802516     
         120         123  0.93992912169165144     
         120         124   1.1110088263193938     
         121         124  0.87868341092296565     
         121         125   1.0917422004809341     
         122         125  0.90031881253592605     
         122         126   1.1178267929040016     
         123         126  0.94378488402671523     
         123         127   1.2207470823740478     
         124         127   1.0065604916438058     
         124         128   1.1510776894120025     
         125         128  0.88029815493699870     
         125         129   1.1111575965193596     
         126         129  0.98800645348375848     
         126         130   1.0896068072530014     
         127         130  0.89588041536965501     
         127         131   1.1295035441344381     
         127         132  0.85088374232661879     
         127         133   1.0133009958431773     
         127         134   1.2213817492953987     
         128         131   1.0670262073519776     
         128         132   1.1522344261198418     
         128         133   1.2608293775311370     
         132         135   1.3993918202207245     
         134         137   1.2907059606090860     
         134         138  0.97704655676439844     
         134         149   1.2918505731092826     
         134         155   1.3646153766276226     
         135         138  0.92100185658349998     
         135         139   1.2473089346832633     
         135         149   1.3606329532200170     
         135         155   1.3780061621352491     
         136         149   1.1228205041221322     
         136         150   1.3059493565918452     
         136         155  0.94620923093457743     
         137         140   1.1506677608574860     
         137         145   1.0885835258936210     
         137         146   1.0886871279373478     
         137         149   1.0056157078319632     
         137         150   1.3135060354381183     
         137         155   1.3568337053369164     
         138         141   1.3293938610355551     
         138         144   1.3808247398492852     
         138         145  0.80160171531691982     
         138         146   1.1926164025613784     
         138         148   1.1945519908704245     
         138         149  0.93055638147610042     
         138         152   1.3858398599026120     
         139         145   1.0885615793676182     
         140         144   1.2529731964451598     
         140         145  0.82999748919029392     
         140         146   1.2287366328851494     
         141         144  0.82030544330905064     
         141         145  0.86131774761869262     
         141         146   1.3916413684499800     
         142         145  0.79344984340422409     
         142         146  0.98396601060474220     
         142         147   1.1630155618397178     
         142         148   1.3093859578974019     
         143         146  0.96966789982451040     
         143         147  0.71931233121291105     
         143         148   1.0413668128550586     
         144         147   1.0239330700953269     
         144         148  0.83225829948438568     
         144         149   1.3701839933384181     
         145         148  0.74463636406989064     
         145         149  0.90289690824971569     
         145         150   1.3398273183789955     
         145         151   1.3937463055257870     
         145         152   1.2997027757515549     
         146         149  0.81324680221757073     
         146         150  0.86780166326457331     
         146         151   1.1026020098599332     
         146         152   1.3285378608000808     
         147         150   1.0012875177899754     
         147         151  0.81271500060973223     
         147         152   1.2011165770242553     
         148         151  0.77345702560511442     
         148         152  0.67665399245960400     
         148         153   1.2125645266236156     
         149         152  0.69051876328549178     
         149         153   1.2105689268461344     
         149         154   1.0771533628699628     
         149         155  0.89197358048434239     
         150         153   1.2419070739994145     
         150         154  0.96564126980458465     
         150         155  0.85488050699833018     
         151         154  0.90278645639969879     
         151         155   1.1914129623036425     
         152         155   1.1287121969767124     
   0.00000000       0.00000000    
   1.3269889778349617        0.00000000    
   2.0912187736709602        7.5253551652419690E-002
   1.3353750671614157        2.5946456917484331     
   1.5087198014175232       0.99937602921363000     
   1.4654509838607113       0.97284275150281818     
   1.5909552517005705       0.89329969868242531     
   1.4742622272972090       0.91379374385397927     
   1.8285257558620034       0.77139417401673205     
   1.4178544839064564        1.0735829366163596     
   1.4998280824346069        1.2783824210561650     
   1.5087095025954396       0.74903832403451098     
   1.5533666502425545       0.91533516274640769     
   1.5374647980798055       0.91626000001439845     
   1.5726283064680155       0.82515049464676615     
   1.6067137300277143       0.99571992338108928     
   1.5860396668959671       0.73892347945669568     
   1.5017793570025060       0.91005242993167967     
   1.4957902323745158       0.85740600266776368     
   1.4570754067712510        1.0137762035831812     
   1.6404748147113968       0.88770623059559284     
   1.6137277770779144       0.90754801120461837     
   1.5321337036939238       0.55712674185653255     
   1.6038776839534523        1.7577078636857690     
   1.4764530914237775        1.2957371520959784     
   1.5569664426581833        1.1738109975051283     
   1.3533489647306114        3.0819588042250197     
   1.8581278842096398        2.6327778246906943     
   1.6699863160047326      -0.60519620297758270     
   1.3766457408529567       -2.0995424426318778     
   1.6766673900033777       0.89495432719180323     
   1.6408998629707334       0.88230078553839886     
   1.5262095329099958       0.79179294238718745     
   1.4718799817451991       0.97769350148819045     
   1.9822663852427371       0.88349285142256184     
   1.1611940546161048        2.6363184785622522     
   1.7823487146229282       -2.1329604118968541     
   1.9161225501513894       0.67526977681545786     
   1.8853783839456910       0.67962279657378366     
   1.5648415717876674       0.61645465259941568     
   1.7176952277764888        1.0331520967856713     
   1.5674289421260332       0.71510251341068232     
   1.5632986620688771       0.99541489541553907     
   1.5721014356179646       0.68638012385124381     
   1.5841970550349436        1.0509734484223610     
   1.5253132928143824       0.80299669972097842     
   1.5557804823173658       0.85577498850801303     
   1.6013537831506308       0.86011913290041275     
   1.5352983906740247        1.0789841186577740     
   1.7337215171901783       0.73886798744449811     
   1.4569145033855930       0.85168896868494604     
   1.8448792350595480        1.0416123992884343     
   1.5180107149882820       0.63668404941229195     
   1.7246209463259281        1.8001854473627246     
   1.9181696822243111       -1.7619048962226072     
   1.7004433903084293       -1.8236397652682577     
   1.6191526693755798       0.82579590474338815     
   1.5602203988696650       0.81828998526014940     
   1.5481451340582233        1.1057020314531463     
   1.5987259457072172       0.87631497134133240     
   1.5140747943371888       0.77879973022501880     
   1.6338251828789188       0.98966930161371347     
   1.5937715677192199       0.87719660902264052     
   1.5434818017746246       0.85094460845127828     
   1.5624583954153455       0.83875854351901968     
   1.6026477452723680       0.90122358291944482     
   1.6088229422317921       0.87779815077089651     
   1.7276389536436856       0.65733017701483043     
   1.5968864136768230       0.90169230488296415     
   1.5439652136554916       0.77787988518498596     
   1.5228941816414709       0.95293730091531970     
   1.7725316669961355       0.68593272071263678     
   1.0208744044982527        1.7526082630810396     
   2.4358205460173759       -1.3545528114643894     
   1.0250917500642893      -0.95695734841265478     
   2.4663979317318829       -1.5349258214132464     
   1.2386230181151436      -0.45941744785482569     
   1.6698154147372750        1.7645443942222514     
   1.8473741285207759       0.13075991895107086     
   1.2057126827394302       0.83176744361064936     
   2.1156476597451568       -2.6310754436949764     
   1.5565284183092400      -0.58571356507741645     
   2.1616672986889438       0.13694041304233187     
   1.3131108907987934        1.6076126286903434     
   1.5404466934828520        1.6508339296936352     
   1.4156952802378056        1.6576993210044375     
   1.3578900990494127        2.9454901255346408     
   1.7373862068082124       -2.6804137448924719     
   2.2996797092017882       -1.0493917151363039     
   1.5126854754996293       0.57348289116282325     
   1.3989376373500617       0.96523984708972332     
   1.4817503929863620       0.78075942786466901     
   1.6199668529391440       0.80199433119440322     
   1.6272260267166518       0.73741248688837835     
   1.6740317585857509       0.50909355460542227     
   1.6429321339657403       0.82282725396573031     
   1.3698519272070269       0.54023463559361351     
   1.5299205748345390        1.1570585739098578     
   1.7349552457567674       0.81129803329947969     
   1.4231244405588750        3.0121808953126958     
   1.6257375523820858      -0.60394802378936285     
   1.3022027531293077        2.5839540161121670     
   1.5569516715781277        1.6886063041755774     
   1.5813942962683409       -2.8516018154250395     
   1.3867215186574255      -0.86431394362893255     
   1.5140534761233311        2.8548127655108932     
   1.5826544250300294        2.9047587501393508     
   1.7318570534976285      -0.83722963450914478     
   1.3650749008671239       -2.9040665264741699     
   1.8299417688265214        1.3421978924103253     
   1.5605768183599755       -6.5199910262307398E-002
   1.8574517336900065       -3.1273102977014542     
   1.6158260531464745       0.74801622604694218     
   1.8545413823783505       0.96616468169650116     
   1.5723747476058951       0.45284270344805816     
   1.5843254295916378        1.2502020623631052     
   1.5451944456742357       0.68047997225843204     
   1.6371946332115133       0.84151377939670058     
   1.6684423960588592       0.78907889628939853     
   1.6333802939272763       0.82711210797686785     
   1.6500872631352042       0.72226437969829738     
   1.5738713855972792       0.87221524214766732     
   1.5418115618006749       0.86924188653679058     
   1.6269487353129171       0.84341983116252150     
   1.5695168571156315       0.90748612839212095     
   1.6746066505554709        1.0051099078517978     
   1.4758828024241955       0.82324956951000539     
   1.8556642154740570       0.90926133986527968     
   1.3765673256041455       0.80330310047531772     
   2.0989216058448585        1.0141990800452931     
   1.6023344231514529       -2.0360045860768130     
   2.1052737952168821        2.0610810720785784     
   2.0559858118268433       -2.8562824560386000     
   1.3026920579477757       -2.4444951849082246     
   1.9749126882525896       -2.5238759932923838     
   1.3685699847171431       -1.7684071579666467     
   1.8946926923958791       0.76750287067196465     
   1.5953243609085195       -2.3836733004056674     
   1.6593179702257004       -1.3602521202412778     
   2.0012438126287333       -1.4208385974008291     
   1.4343737103231913        2.4984202116133583     
   2.0908502454657754       -2.3335413965044411     
   1.2853481077416604       0.27626897492349023     
   1.5468848226735377       0.99033425729910962     
   1.9491998623633420       0.43010019026991819     
   1.6684075290058109       0.39080928615926541     
   1.3426608098395960       0.71271632394801510     
   1.7536138573525428       0.74119950661431167     
   1.7988179582929491       0.47913427800543484     
   1.3156606592674751       0.64702169918667363     
   1.7630212860543257       0.41828541169505729     
   1.1942962190406057        2.0968518472217355     
   1.4688558663353037       -1.3818688697421970     
   2.4072214310598632        1.7454116313049366E-002
   0.00000000       0.00000000    
