# Supplementary material for: Viscoelastic properties of wheat gluten in a molecular dynamics study
Source: PLoS Comput Biol. 2021 Mar 24;17(3):e1008840. doi: 10.1371/journal.pcbi.1008840 (PMC8021197; doi:10.1371/journal.pcbi.1008840)
Supplement: S1 DSB Model — (GZ) [file pcbi.1008840.s009.tar.gz › example3/yhmc.map]

         585
          42
         124
           1           4  0.90783542837948739     
           1           5   1.0278617544810000     
           1           6  0.84744041249185464     
           1          10   1.2959867366389675     
           2           5  0.79741385657718500     
           2           6   1.0034852049979450     
           2           9   1.0682357700599237     
           2          10   1.0477164072755973     
           2          16   1.2113722682836936     
           2          17   1.3708358596947015     
           2          41   1.3521804589049924     
           2          42   1.2457988358742935     
           3           6   1.3574752838959376     
           3          26   1.1872621724733170     
           3          30   1.1493341656455307     
           3          35   1.4045986492375693     
           3          37   1.3377020087775569     
           3          38   1.2736031446254852     
           3          39   1.3469435700047965     
           3          41   1.2958126479816074     
           3          42   1.3422418103360416     
           4          37  0.93496565384883512     
           4          38  0.88073791281101155     
           4          39   1.2602721787608540     
           4          41   1.2803294276115311     
           5           8   1.0716345127156168     
           5           9  0.87259616039410459     
           5          10   1.0933546088501283     
           5          38   1.0156990900996692     
           5          41  0.94679821897629579     
           5          42   1.2394534787361395     
           6           9   1.1317089467319141     
           6          10  0.91602140347869965     
           7          10  0.73758937680879844     
           7          11   1.0544446898418365     
           8          11   1.1883837422532302     
           8          13   1.2187201271595989     
           9          12   1.2245824016879980     
           9          13  0.90312782535545255     
           9          14   1.2257037922144403     
           9          16   1.0579048018811941     
           9          41   1.1233273789325919     
           9          42   1.0601386295776347     
          10          13  0.99039121665944496     
          10          16   1.1343436490806553     
          11          16   1.3761919981730379     
          12          15   1.1081686142201705     
          12          16  0.84494264137810937     
          12          17   1.3644660176370911     
          13          16  0.87126589683357303     
          14          18   1.3747736252029719     
          14          20   1.1074544201356589     
          15          18  0.73556366263945960     
          15          19   1.0963842097650718     
          15          20  0.95910245096621016     
          15          21   1.2529062639379092     
          16          19  0.99638949045728020     
          16          20   1.0853667235108273     
          16          42   1.2186533193422964     
          17          20   1.2605459543546929     
          18          21  0.97863832072535295     
          18          22   1.2284702665478680     
          19          22  0.78107953698105614     
          19          23   1.0581154230813583     
          19          24   1.4250832603891175     
          19          25   1.1334295422194767     
          19          26   1.1530680431775273     
          19          42   1.0301996688280268     
          20          23  0.86783879565704447     
          20          26   1.3697884252360109     
          20          42  0.81043061954177642     
          21          24   1.3493396226771790     
          22          25  0.81401900959980333     
          22          26   1.1917004793718979     
          22          42   1.3814969678513285     
          23          26   1.0304310040896902     
          23          27   1.1282193632830810     
          23          40   1.2853054563676778     
          23          42   1.0382533661207505     
          24          27   1.0173734768693439     
          24          28   1.0373306687782411     
          25          28  0.88462820804560283     
          25          29   1.0182646381758560     
          26          29  0.88839648271794969     
          26          30   1.1132944435380483     
          26          31   1.2004167157152741     
          26          39   1.3389721672299804     
          26          40   1.0229889531398451     
          26          41   1.2680217132426963     
          26          42  0.98744862059515537     
          27          30   1.1132480165965664     
          27          31  0.82972265034522175     
          27          32  0.95573350669019663     
          27          39   1.0676661225669770     
          27          40  0.75869156619654377     
          27          41   1.3396515446870976     
          27          42   1.3128580836132309     
          28          31   1.0741595511644804     
          28          32  0.82336304283406203     
          28          33   1.2826011758463824     
          29          32   1.0770799258890842     
          29          33   1.2072224123977311     
          29          34   1.3041639180786861     
          29          35   1.3888772824479871     
          30          33  0.91030914991639578     
          30          34  0.92733948417026257     
          30          35  0.76415486128091736     
          30          36   1.0479391192868914     
          30          37   1.3272069457702915     
          30          39   1.1384597665588554     
          31          34   1.2769990074780337     
          31          35   1.0784107709691444     
          31          36  0.88607820897901901     
          31          37   1.1783915694655513     
          31          38   1.2792556247797584     
          31          39  0.67544991449597724     
          31          40   1.0123731023388396     
          32          35   1.4128470735875063     
          32          36   1.3292536090798914     
          32          39   1.2915629080947983     
          33          36   1.0924953200234249     
          35          39   1.3707087191310636     
          36          39  0.97796996978717432     
          38          41  0.92090946918656602     
   0.00000000       0.00000000    
   1.4428041927753472        0.00000000    
   1.5855096164968996        1.0346333250001645     
   1.5576360895056123       0.59067426049327443     
   1.6222356331759027       -1.9703891471732240     
   1.8627170519868650       -2.9162202911616211     
   1.8584394961358350        4.1720792706610506E-002
   1.7407854345086828      -0.87226003144099318     
   1.3910723294860754      -0.47164426848136559     
   2.1213263069169672       -1.3147038826929260     
   1.4515743048952965       -1.3041136388737899     
   1.4851428714037362        1.2986121603327816     
   2.3464898229112672        3.0289316604724079     
   1.4913930736397587       0.31650982103918773     
   1.7542327551260684       0.67576969408894538     
   1.7318842730731743        2.8387558275511275     
   1.4462982538672924      -0.22935463839007036     
   1.2299206840704779       -1.5370157705728360     
   1.6167425559545425        2.2301335703318435     
   1.3814946672599588        1.2605910536032439     
   1.5423205914389202       0.87094756203171930     
   1.5317584090133127       0.91791922875412368     
   1.2761086222341567        2.6344221595413115     
   1.5786285837148264        1.0276539778491209     
   1.8009186899679908       0.90961289234351206     
   1.6627240150703229       0.71387960928096683     
   1.5069057014709788       0.80616535846367632     
   1.7043627284819494       0.76836318201278864     
   1.8626204918731579       0.86819494612244252     
   1.8699919668836582      -0.14310273429836562     
   1.6331593091464149       0.89448279699597388     
   1.5036844979655004       0.98699789981403052     
   2.5033820411353247      -0.96947110030308870     
   1.6715155580827972        1.1010757201750203     
   1.9925250800120251       0.56942226518339178     
   1.8189648507665064       -2.9443112855813638     
   2.2355295104114696        1.9117650893709328     
   1.3819470379144310       -9.3515646364618857E-002
   1.8253999170736410       -2.8404649672500821     
   1.6499959044889305       0.22256441503141167     
   1.6024780697416126        2.3951531850247942     
   0.00000000       0.00000000    
