# Supplementary material for: Viscoelastic properties of wheat gluten in a molecular dynamics study
Source: PLoS Comput Biol. 2021 Mar 24;17(3):e1008840. doi: 10.1371/journal.pcbi.1008840 (PMC8021197; doi:10.1371/journal.pcbi.1008840)
Supplement: S1 DSB Model — (GZ) [file pcbi.1008840.s009.tar.gz › example3/parameters.txt]

simple bending angle potential parameters
1.5 1.5 1.5 5.0 7.5 6.58 6.58
bending angle potential parameters
20872.75597 -63260.52963 79318.301 -52680.17088 19554.21897 -3847.670279 313.6716916
8222.83155 -25178.89003 31841.70634 -21290.04519 7941.501624 -1567.87285 128.0761621
20872.75597 -63260.52963 79318.301 -52680.17088 19554.21897 -3847.670279 313.6716916
34646.70029 -109957.2324 144423.9036 -100525.9874 39127.31928 -8079.214542 691.8417699
10744.12043 -34148.94233 44818.66284 -31110.67875 12060.69185 -2479.723349 211.6367439
34646.70029 -109957.2324 144423.9036 -100525.9874 39127.31928 -8079.214542 691.8417699
15883.02041 -48923.1471 62360.6974 -42110.86572 15891.78309 -3178.490602 263.2916319
16912.27207 -53570.09757 70150.19389 -48602.41198 18791.04978 -3844.690523 325.3085829
15883.02041 -48923.1471 62360.6974 -42110.86572 15891.78309 -3178.490602 263.2916319
dihedral angle potential parameters
0.133672207 -0.007576316 0.003786907 -0.124627339 0.425373566 -0.060606303 
0.935285048 0.928786712 -0.18516837 0.015857805 0.2861951 0.072728001
0.210489196 -0.00606094 0.202709724 -0.160512736 0.461339767 0.13333598
0.233402207 -0.101516187 0.109235732 0.14906496 0.151803103 -0.742423775
1.810497634 1.171212546 0.091084321 -0.254152251 0.557619284 -1.569694253
0.661379307 0.115151794 0.428904959 0.200723546 0.100490651 -0.803028162
0.198889776 0.018181703 -0.070746181 0.122076238 0.178719533 -0.624241103
1.254229713 0.739393723 0.686217752 0.219188398 0.083115678 -0.790909154
0.275933756 0.00606063 0.257226522 0.15460117 0.146208844 -0.448484074
GLY PRO GLN CYS ALA SER VAL THR ILE LEU ASN ASP LYS GLU MET HIS PHE ARG TYR TRP
0   0   2   1   1   2   1   2   1   1   2   4   5   4   1   2   1   5   1   1   
0   0   3   5   4   2   6   3   7   7   3   2   3   2   7   4   7   4   7   8 
0   0   0   2   1   0   4   0   4   4   0   0   0   0   1   0   4   0   2   4   
0   0   2   2   1   2   1   2   2   2   2   2   2   2   1   2   2   2   2   3 
amino acid radii
3.15 3.7 3.9 3.7 3.35 3.3 4.0 3.6 4.5 4.6 3.65 3.5 3.65 3.65 4.5 4.0 4.6 3.95 4.5 4.7
amino acid pair distances
GLY GLY 0
GLY PRO 0
GLY GLN 0
GLY CYS 0
GLY ALA 0
GLY SER 0
GLY VAL 0
GLY THR 0
GLY ILE 0
GLY LEU 0
GLY ASN 0
GLY ASP 0
GLY LYS 0
GLY GLU 0
GLY MET 0
GLY HIS 0
GLY PHE 0
GLY ARG 0
GLY TYR 0
GLY TRP 0
PRO PRO 7.41516
PRO GLN 7.90612
PRO CYS 7.52633
PRO ALA 6.84509
PRO SER 7.04405
PRO VAL 7.47655
PRO THR 7.31767
PRO ILE 7.87539
PRO LEU 8.01034
PRO ASN 7.55152
PRO ASP 7.23515
PRO LYS 7.80572
PRO GLU 7.53281
PRO MET 8.28535
PRO HIS 7.90923
PRO PHE 8.35495
PRO ARG 8.6967
PRO TYR 8.60035
PRO TRP 8.73009
GLN GLN 8.6339
GLN CYS 7.72232
GLN ALA 7.39072
GLN SER 7.63811
GLN VAL 7.8121
GLN THR 7.76803
GLN ILE 8.24492
GLN LEU 8.43726
GLN ASN 8.18851
GLN ASP 8.15441
GLN LYS 8.68554
GLN GLU 8.40626
GLN MET 8.83875
GLN HIS 8.64366
GLN PHE 8.95351
GLN ARG 9.25989
GLN TYR 9.27035
GLN TRP 9.58092
CYS CYS 7.55733
CYS ALA 6.96894
CYS SER 6.97079
CYS VAL 7.55818
CYS THR 7.4017
CYS ILE 7.94719
CYS LEU 8.07406
CYS ASN 7.49217
CYS ASP 7.17592
CYS LYS 7.83117
CYS GLU 7.44878
CYS MET 8.29132
CYS HIS 8.1679
CYS PHE 8.49679
CYS ARG 8.24142
CYS TYR 8.25576
CYS TRP 8.94558
ALA ALA 6.41596
ALA SER 6.52979
ALA VAL 7.06164
ALA THR 6.94089
ALA ILE 7.4515
ALA LEU 7.64571
ALA ASN 7.02481
ALA ASP 6.73004
ALA LYS 7.25636
ALA GLU 7.03513
ALA MET 7.90635
ALA HIS 7.49807
ALA PHE 8.167
ALA ARG 7.99254
ALA TYR 8.01558
ALA TRP 8.6489
SER SER 6.64507
SER VAL 7.16628
SER THR 6.96918
SER ILE 7.52021
SER LEU 7.68498
SER ASN 7.18018
SER ASP 6.99305
SER LYS 7.73488
SER GLU 7.40681
SER MET 7.94113
SER HIS 7.87748
SER PHE 8.24345
SER ARG 8.27447
SER TYR 8.35846
SER TRP 8.753
VAL VAL 7.64602
VAL THR 7.54035
VAL ILE 8.06246
VAL LEU 8.29202
VAL ASN 7.53705
VAL ASP 7.22267
VAL LYS 7.68742
VAL GLU 7.49567
VAL MET 8.48089
VAL HIS 7.91666
VAL PHE 8.68731
VAL ARG 8.31488
VAL TYR 8.38777
VAL TRP 9.22171
THR THR 7.30031
THR ILE 7.92881
THR LEU 8.12374
THR ASN 7.45743
THR ASP 7.19339
THR LYS 7.79424
THR GLU 7.50872
THR MET 8.33046
THR HIS 7.97856
THR PHE 8.58396
THR ARG 8.49644
THR TYR 8.5783
THR TRP 9.13956
ILE ILE 8.5263
ILE LEU 8.77193
ILE ASN 7.95509
ILE ASP 7.65258
ILE LYS 8.15891
ILE GLU 7.97275
ILE MET 8.9472
ILE HIS 8.36691
ILE PHE 9.11118
ILE ARG 8.75517
ILE TYR 8.77521
ILE TRP 9.57259
LEU LEU 8.93237
LEU ASN 8.13966
LEU ASP 7.85839
LEU LYS 8.39261
LEU GLU 8.19823
LEU MET 9.14397
LEU HIS 8.56678
LEU PHE 9.33507
LEU ARG 8.98363
LEU TYR 9.01661
LEU TRP 9.78508
ASN ASN 7.74478
ASN ASP 7.49738
ASN LYS 8.11461
ASN GLU 7.99731
ASN MET 8.48918
ASN HIS 8.36404
ASN PHE 8.64859
ASN ARG 8.87054
ASN TYR 8.96106
ASN TRP 9.10847
ASP ASP 7.3958
ASP LYS 8.58582
ASP GLU 7.81457
ASP MET 8.14884
ASP HIS 8.49948
ASP PHE 8.5134
ASP ARG 9.12439
ASP TYR 9.34604
ASP TRP 9.10307
LYS LYS 8.93192
LYS GLU 8.90461
LYS MET 8.79787
LYS HIS 8.57814
LYS PHE 8.79341
LYS ARG 9.49215
LYS TYR 9.03734
LYS TRP 9.20968
GLU GLU 8.37524
GLU MET 8.61045
GLU HIS 8.8443
GLU PHE 8.74517
GLU ARG 9.51825
GLU TYR 9.47761
GLU TRP 9.47919
MET MET 9.29013
MET HIS 8.9267
MET PHE 9.55493
MET ARG 9.27252
MET TYR 9.28102
MET TRP 10.0219
HIS HIS 8.82674
HIS PHE 8.97502
HIS ARG 9.2293
HIS TYR 9.38343
HIS TRP 9.65746
PHE PHE 9.73068
PHE ARG 9.2578
PHE TYR 9.56181
PHE TRP 10.168
ARG ARG 10.0222
ARG TYR 9.50922
ARG TRP 9.82199
TYR TYR 9.34099
TYR TRP 10.0829
TRP TRP 10.8456
