# Supplementary material for: Viscoelastic properties of wheat gluten in a molecular dynamics study
Source: PLoS Comput Biol. 2021 Mar 24;17(3):e1008840. doi: 10.1371/journal.pcbi.1008840 (PMC8021197; doi:10.1371/journal.pcbi.1008840)
Supplement: S1 DSB Model — (GZ) [file pcbi.1008840.s009.tar.gz › backbone.txt]

   45.4548   45.4545   45.4548   45.4547   45.4545   45.4547   45.4548   45.4668   45.4548   -0.0033   -0.0000   -0.0033    0.0001    0.0000    0.0001   -0.0090   -0.0139   -0.0090
   45.4548   45.4545   45.4548   45.4546   45.4545   45.4546   45.4549   45.4670   45.4549   -0.0033   -0.0000   -0.0033    0.0001    0.0000    0.0001   -0.0090   -0.0139   -0.0090
   45.4548   45.4545   45.4548   45.4546   45.4545   45.4546   45.4550   45.4671   45.4550   -0.0033   -0.0000   -0.0033    0.0001    0.0000    0.0001   -0.0090   -0.0139   -0.0090
   45.4549   45.4545   45.4549   45.4546   45.4545   45.4546   45.4551   45.4673   45.4551   -0.0033   -0.0000   -0.0033    0.0001    0.0000    0.0001   -0.0090   -0.0139   -0.0090
   45.4549   45.4545   45.4549   45.4546   45.4545   45.4546   45.4552   45.4674   45.4552   -0.0033   -0.0000   -0.0033    0.0001    0.0000    0.0001   -0.0090   -0.0139   -0.0090
   45.4549   45.4545   45.4549   45.4546   45.4545   45.4546   45.4553   45.4675   45.4553   -0.0033   -0.0000   -0.0033    0.0001    0.0000    0.0001   -0.0090   -0.0139   -0.0090
   45.4550   45.4545   45.4550   45.4546   45.4545   45.4546   45.4554   45.4677   45.4554   -0.0033   -0.0000   -0.0033    0.0001    0.0000    0.0001   -0.0090   -0.0139   -0.0090
   45.4550   45.4545   45.4550   45.4546   45.4545   45.4546   45.4555   45.4678   45.4555   -0.0033   -0.0000   -0.0033    0.0001    0.0000    0.0001   -0.0090   -0.0139   -0.0090
   45.4550   45.4545   45.4550   45.4546   45.4545   45.4546   45.4556   45.4680   45.4556   -0.0033   -0.0000   -0.0033    0.0001    0.0000    0.0001   -0.0090   -0.0139   -0.0090
   45.4551   45.4545   45.4551   45.4546   45.4545   45.4546   45.4557   45.4681   45.4557   -0.0033   -0.0000   -0.0033    0.0001    0.0000    0.0001   -0.0090   -0.0139   -0.0090
   45.4551   45.4545   45.4551   45.4546   45.4545   45.4546   45.4557   45.4682   45.4557   -0.0033   -0.0000   -0.0033    0.0001    0.0000    0.0001   -0.0090   -0.0139   -0.0090
   45.4551   45.4545   45.4551   45.4546   45.4545   45.4546   45.4558   45.4684   45.4558   -0.0033   -0.0000   -0.0033    0.0001    0.0000    0.0001   -0.0090   -0.0139   -0.0090
   45.4552   45.4545   45.4552   45.4546   45.4545   45.4546   45.4559   45.4685   45.4559   -0.0033   -0.0000   -0.0033    0.0001    0.0000    0.0001   -0.0090   -0.0139   -0.0090
   45.4552   45.4545   45.4552   45.4546   45.4545   45.4546   45.4560   45.4686   45.4560   -0.0033   -0.0000   -0.0033    0.0001    0.0000    0.0001   -0.0090   -0.0139   -0.0090
   45.4552   45.4545   45.4552   45.4546   45.4545   45.4546   45.4561   45.4688   45.4561   -0.0033   -0.0000   -0.0033    0.0001    0.0000    0.0001   -0.0090   -0.0139   -0.0090
   45.4553   45.4545   45.4553   45.4546   45.4545   45.4546   45.4562   45.4689   45.4562   -0.0033   -0.0000   -0.0033    0.0001    0.0000    0.0001   -0.0090   -0.0139   -0.0090
   45.4553   45.4545   45.4553   45.4546   45.4545   45.4546   45.4563   45.4691   45.4563   -0.0033   -0.0000   -0.0033    0.0001    0.0000    0.0001   -0.0090   -0.0139   -0.0090
   45.4553   45.4545   45.4553   45.4546   45.4545   45.4546   45.4564   45.4692   45.4564   -0.0033   -0.0000   -0.0033    0.0001    0.0000    0.0001   -0.0090   -0.0139   -0.0090
   45.4553   45.4545   45.4553   45.4546   45.4545   45.4546   45.4565   45.4693   45.4565   -0.0033   -0.0000   -0.0033    0.0001    0.0000    0.0001   -0.0090   -0.0139   -0.0090
   45.4554   45.4545   45.4554   45.4546   45.4545   45.4546   45.4566   45.4695   45.4566   -0.0033   -0.0000   -0.0033    0.0001    0.0000    0.0001   -0.0090   -0.0139   -0.0090
   45.4554   45.4545   45.4554   45.4546   45.4545   45.4546   45.4567   45.4696   45.4567   -0.0033   -0.0000   -0.0033    0.0001    0.0000    0.0001   -0.0090   -0.0139   -0.0090
   45.4555   45.4545   45.4555   45.4546   45.4545   45.4546   45.4567   45.4698   45.4567   -0.0033   -0.0000   -0.0033    0.0001    0.0000    0.0001   -0.0090   -0.0139   -0.0090
   45.4555   45.4545   45.4555   45.4546   45.4545   45.4546   45.4568   45.4699   45.4568   -0.0033   -0.0000   -0.0033    0.0001    0.0000    0.0001   -0.0090   -0.0139   -0.0090
   45.4555   45.4545   45.4555   45.4546   45.4545   45.4546   45.4569   45.4700   45.4569   -0.0033   -0.0000   -0.0033    0.0001    0.0000    0.0001   -0.0090   -0.0139   -0.0090
   45.4555   45.4545   45.4555   45.4546   45.4545   45.4546   45.4570   45.4702   45.4570   -0.0033   -0.0000   -0.0033    0.0001    0.0000    0.0001   -0.0090   -0.0139   -0.0090
   45.4556   45.4545   45.4556   45.4546   45.4545   45.4546   45.4571   45.4703   45.4571   -0.0033   -0.0000   -0.0033    0.0001    0.0000    0.0001   -0.0090   -0.0139   -0.0090
   45.4556   45.4545   45.4556   45.4546   45.4545   45.4546   45.4572   45.4705   45.4572   -0.0033   -0.0000   -0.0033    0.0001    0.0000    0.0001   -0.0090   -0.0139   -0.0090
   45.4557   45.4545   45.4557   45.4546   45.4545   45.4546   45.4573   45.4706   45.4573   -0.0033   -0.0000   -0.0033    0.0001    0.0000    0.0001   -0.0090   -0.0139   -0.0090
   45.4557   45.4545   45.4557   45.4546   45.4545   45.4546   45.4574   45.4707   45.4574   -0.0033   -0.0000   -0.0033    0.0001    0.0000    0.0001   -0.0090   -0.0139   -0.0090
   45.4557   45.4545   45.4557   45.4546   45.4545   45.4546   45.4575   45.4709   45.4575   -0.0033   -0.0000   -0.0033    0.0001    0.0000    0.0001   -0.0090   -0.0139   -0.0090
   45.4557   45.4545   45.4557   45.4546   45.4545   45.4546   45.4575   45.4710   45.4575   -0.0033   -0.0000   -0.0033    0.0001    0.0000    0.0001   -0.0090   -0.0139   -0.0090
   45.4558   45.4545   45.4558   45.4546   45.4545   45.4546   45.4576   45.4711   45.4576   -0.0033   -0.0000   -0.0033    0.0001    0.0000    0.0001   -0.0090   -0.0139   -0.0090
   45.4558   45.4545   45.4558   45.4546   45.4545   45.4546   45.4577   45.4713   45.4577   -0.0033   -0.0000   -0.0033    0.0001    0.0000    0.0001   -0.0090   -0.0139   -0.0090
   45.4558   45.4545   45.4558   45.4546   45.4545   45.4546   45.4578   45.4714   45.4578   -0.0033   -0.0000   -0.0033    0.0001    0.0000    0.0001   -0.0090   -0.0139   -0.0090
   45.4559   45.4545   45.4559   45.4546   45.4545   45.4546   45.4579   45.4716   45.4579   -0.0033   -0.0000   -0.0033    0.0001    0.0000    0.0001   -0.0090   -0.0139   -0.0090
   45.4559   45.4545   45.4559   45.4546   45.4545   45.4546   45.4580   45.4717   45.4580   -0.0033   -0.0000   -0.0033    0.0001    0.0000    0.0001   -0.0090   -0.0138   -0.0090
   45.4559   45.4545   45.4559   45.4546   45.4545   45.4546   45.4581   45.4718   45.4581   -0.0033   -0.0000   -0.0033    0.0001    0.0000    0.0001   -0.0090   -0.0138   -0.0090
   45.4560   45.4545   45.4560   45.4546   45.4545   45.4546   45.4582   45.4720   45.4582   -0.0033   -0.0000   -0.0033    0.0001    0.0000    0.0001   -0.0090   -0.0138   -0.0090
   45.4560   45.4545   45.4560   45.4546   45.4545   45.4546   45.4583   45.4721   45.4583   -0.0033   -0.0000   -0.0033    0.0001    0.0000    0.0001   -0.0090   -0.0138   -0.0090
   45.4560   45.4545   45.4560   45.4546   45.4545   45.4546   45.4584   45.4723   45.4584   -0.0033   -0.0000   -0.0033    0.0001    0.0000    0.0001   -0.0090   -0.0138   -0.0090
   45.4561   45.4545   45.4561   45.4546   45.4545   45.4546   45.4585   45.4724   45.4585   -0.0033   -0.0000   -0.0033    0.0001    0.0000    0.0001   -0.0090   -0.0138   -0.0090
   45.4561   45.4545   45.4561   45.4546   45.4545   45.4546   45.4585   45.4725   45.4585   -0.0033   -0.0000   -0.0033    0.0001    0.0000    0.0001   -0.0090   -0.0138   -0.0090
   45.4561   45.4545   45.4561   45.4546   45.4545   45.4546   45.4586   45.4727   45.4586   -0.0033   -0.0000   -0.0033    0.0001    0.0000    0.0001   -0.0090   -0.0138   -0.0090
   45.4562   45.4545   45.4562   45.4546   45.4545   45.4546   45.4587   45.4728   45.4587   -0.0033   -0.0000   -0.0033    0.0001    0.0000    0.0001   -0.0090   -0.0138   -0.0090
   45.4562   45.4545   45.4562   45.4546   45.4545   45.4546   45.4588   45.4729   45.4588   -0.0033   -0.0000   -0.0033    0.0001    0.0000    0.0001   -0.0090   -0.0138   -0.0090
   45.4562   45.4545   45.4562   45.4546   45.4545   45.4546   45.4589   45.4731   45.4589   -0.0033   -0.0000   -0.0033    0.0001    0.0000    0.0001   -0.0090   -0.0138   -0.0090
   45.4563   45.4545   45.4563   45.4546   45.4545   45.4546   45.4590   45.4732   45.4590   -0.0033   -0.0000   -0.0033    0.0001    0.0000    0.0001   -0.0090   -0.0138   -0.0090
   45.4563   45.4545   45.4563   45.4546   45.4545   45.4546   45.4591   45.4734   45.4591   -0.0033   -0.0000   -0.0033    0.0001    0.0000    0.0001   -0.0090   -0.0138   -0.0090
   45.4563   45.4545   45.4563   45.4546   45.4545   45.4546   45.4592   45.4735   45.4592   -0.0033   -0.0000   -0.0033    0.0001    0.0000    0.0001   -0.0090   -0.0138   -0.0090
   45.4564   45.4545   45.4564   45.4546   45.4545   45.4546   45.4593   45.4736   45.4593   -0.0033   -0.0000   -0.0033    0.0001    0.0000    0.0001   -0.0090   -0.0138   -0.0090
   45.4564   45.4545   45.4564   45.4546   45.4545   45.4546   45.4593   45.4738   45.4593   -0.0033   -0.0000   -0.0033    0.0001    0.0000    0.0001   -0.0090   -0.0138   -0.0090
   45.4564   45.4545   45.4564   45.4546   45.4545   45.4546   45.4594   45.4739   45.4594   -0.0033   -0.0000   -0.0033    0.0001    0.0000    0.0001   -0.0090   -0.0138   -0.0090
   45.4565   45.4545   45.4565   45.4546   45.4545   45.4546   45.4595   45.4740   45.4595   -0.0033   -0.0000   -0.0033    0.0001    0.0000    0.0001   -0.0090   -0.0138   -0.0090
   45.4565   45.4545   45.4565   45.4546   45.4545   45.4546   45.4596   45.4742   45.4596   -0.0033   -0.0000   -0.0033    0.0001    0.0000    0.0001   -0.0090   -0.0138   -0.0090
   45.4565   45.4545   45.4565   45.4546   45.4545   45.4546   45.4597   45.4743   45.4597   -0.0033   -0.0000   -0.0033    0.0001    0.0000    0.0001   -0.0090   -0.0138   -0.0090
   45.4566   45.4545   45.4566   45.4546   45.4545   45.4546   45.4598   45.4745   45.4598   -0.0033   -0.0000   -0.0033    0.0001    0.0000    0.0001   -0.0090   -0.0138   -0.0090
   45.4566   45.4545   45.4566   45.4546   45.4545   45.4546   45.4599   45.4746   45.4599   -0.0033   -0.0000   -0.0033    0.0001    0.0000    0.0001   -0.0090   -0.0138   -0.0090
   45.4566   45.4545   45.4566   45.4546   45.4545   45.4546   45.4600   45.4747   45.4600   -0.0033   -0.0000   -0.0033    0.0001    0.0000    0.0001   -0.0090   -0.0138   -0.0090
   45.4567   45.4545   45.4567   45.4546   45.4545   45.4546   45.4601   45.4749   45.4601   -0.0033   -0.0000   -0.0033    0.0001    0.0000    0.0001   -0.0090   -0.0138   -0.0090
   45.4567   45.4545   45.4567   45.4546   45.4545   45.4546   45.4602   45.4750   45.4602   -0.0033   -0.0000   -0.0033    0.0001    0.0000    0.0001   -0.0090   -0.0138   -0.0090
   45.4567   45.4545   45.4567   45.4546   45.4545   45.4546   45.4603   45.4752   45.4603   -0.0033   -0.0000   -0.0033    0.0001    0.0000    0.0001   -0.0090   -0.0138   -0.0090
   45.4568   45.4545   45.4568   45.4546   45.4545   45.4546   45.4603   45.4753   45.4603   -0.0033   -0.0000   -0.0033    0.0001    0.0000    0.0001   -0.0090   -0.0138   -0.0090
   45.4568   45.4545   45.4568   45.4546   45.4545   45.4546   45.4604   45.4754   45.4604   -0.0033   -0.0000   -0.0033    0.0001    0.0000    0.0001   -0.0090   -0.0138   -0.0090
   45.4568   45.4545   45.4568   45.4546   45.4545   45.4546   45.4605   45.4756   45.4605   -0.0033   -0.0000   -0.0033    0.0001    0.0000    0.0001   -0.0090   -0.0137   -0.0090
   45.4569   45.4545   45.4569   45.4546   45.4545   45.4546   45.4606   45.4757   45.4606   -0.0033   -0.0000   -0.0033    0.0001    0.0000    0.0001   -0.0090   -0.0137   -0.0090
   45.4569   45.4545   45.4569   45.4546   45.4545   45.4546   45.4607   45.4758   45.4607   -0.0033   -0.0000   -0.0033    0.0001    0.0000    0.0001   -0.0090   -0.0137   -0.0090
   45.4569   45.4545   45.4569   45.4546   45.4545   45.4546   45.4608   45.4760   45.4608   -0.0033   -0.0000   -0.0033    0.0001    0.0000    0.0001   -0.0090   -0.0137   -0.0090
   45.4570   45.4545   45.4570   45.4546   45.4545   45.4546   45.4609   45.4761   45.4609   -0.0033   -0.0000   -0.0033    0.0001    0.0000    0.0001   -0.0090   -0.0137   -0.0090
   45.4570   45.4545   45.4570   45.4546   45.4545   45.4546   45.4610   45.4762   45.4610   -0.0033   -0.0000   -0.0033    0.0001    0.0000    0.0001   -0.0090   -0.0137   -0.0090
   45.4570   45.4545   45.4570   45.4546   45.4545   45.4546   45.4611   45.4764   45.4611   -0.0033   -0.0000   -0.0033    0.0001    0.0000    0.0001   -0.0090   -0.0137   -0.0090
   45.4571   45.4545   45.4571   45.4546   45.4545   45.4546   45.4612   45.4765   45.4612   -0.0033   -0.0000   -0.0033    0.0001    0.0000    0.0001   -0.0090   -0.0137   -0.0090
   45.4571   45.4545   45.4571   45.4546   45.4545   45.4546   45.4612   45.4767   45.4612   -0.0033   -0.0000   -0.0033    0.0001    0.0000    0.0001   -0.0090   -0.0137   -0.0090
   45.4571   45.4545   45.4571   45.4546   45.4545   45.4546   45.4613   45.4768   45.4613   -0.0033   -0.0000   -0.0033    0.0001    0.0000    0.0001   -0.0090   -0.0137   -0.0090
   45.4572   45.4545   45.4572   45.4546   45.4545   45.4546   45.4614   45.4769   45.4614   -0.0033   -0.0000   -0.0033    0.0001    0.0000    0.0001   -0.0090   -0.0137   -0.0090
   45.4572   45.4545   45.4572   45.4546   45.4545   45.4546   45.4615   45.4771   45.4615   -0.0033   -0.0000   -0.0033    0.0001    0.0000    0.0001   -0.0090   -0.0137   -0.0090
   45.4572   45.4545   45.4572   45.4546   45.4545   45.4546   45.4616   45.4772   45.4616   -0.0033   -0.0000   -0.0033    0.0001    0.0000    0.0001   -0.0090   -0.0137   -0.0090
   45.4573   45.4545   45.4573   45.4546   45.4545   45.4546   45.4617   45.4773   45.4617   -0.0033   -0.0000   -0.0033    0.0001    0.0000    0.0001   -0.0090   -0.0137   -0.0090
   45.4573   45.4545   45.4573   45.4546   45.4545   45.4546   45.4618   45.4775   45.4618   -0.0033   -0.0000   -0.0033    0.0001    0.0000    0.0001   -0.0090   -0.0137   -0.0090
   45.4573   45.4545   45.4573   45.4546   45.4545   45.4546   45.4619   45.4776   45.4619   -0.0033   -0.0000   -0.0033    0.0001    0.0000    0.0001   -0.0090   -0.0137   -0.0090
   45.4573   45.4545   45.4573   45.4546   45.4545   45.4546   45.4620   45.4778   45.4620   -0.0033   -0.0000   -0.0033    0.0001    0.0000    0.0001   -0.0090   -0.0137   -0.0090
   45.4574   45.4545   45.4574   45.4546   45.4545   45.4546   45.4621   45.4779   45.4621   -0.0033   -0.0000   -0.0033    0.0001    0.0000    0.0001   -0.0090   -0.0137   -0.0090
   45.4574   45.4545   45.4574   45.4546   45.4545   45.4546   45.4622   45.4780   45.4622   -0.0033   -0.0000   -0.0033    0.0001    0.0000    0.0001   -0.0090   -0.0136   -0.0090
   45.4575   45.4545   45.4575   45.4546   45.4545   45.4546   45.4622   45.4782   45.4622   -0.0033   -0.0000   -0.0033    0.0001    0.0000    0.0001   -0.0090   -0.0136   -0.0090
   45.4575   45.4545   45.4575   45.4546   45.4545   45.4546   45.4623   45.4783   45.4623   -0.0033   -0.0000   -0.0033    0.0001    0.0000    0.0001   -0.0090   -0.0136   -0.0090
   45.4575   45.4545   45.4575   45.4546   45.4545   45.4546   45.4624   45.4784   45.4624   -0.0033   -0.0000   -0.0033    0.0001    0.0000    0.0001   -0.0090   -0.0136   -0.0090
   45.4575   45.4545   45.4575   45.4546   45.4545   45.4546   45.4625   45.4786   45.4625   -0.0033   -0.0000   -0.0033    0.0001    0.0000    0.0001   -0.0091   -0.0136   -0.0091
   45.4576   45.4545   45.4576   45.4546   45.4545   45.4546   45.4626   45.4787   45.4626   -0.0033   -0.0000   -0.0033    0.0001    0.0000    0.0001   -0.0091   -0.0136   -0.0091
   45.4576   45.4545   45.4576   45.4546   45.4545   45.4546   45.4627   45.4788   45.4627   -0.0033   -0.0000   -0.0033    0.0001    0.0000    0.0001   -0.0091   -0.0136   -0.0091
   45.4577   45.4545   45.4577   45.4546   45.4545   45.4546   45.4628   45.4790   45.4628   -0.0033   -0.0000   -0.0033    0.0001    0.0000    0.0001   -0.0091   -0.0136   -0.0091
   45.4577   45.4545   45.4577   45.4546   45.4545   45.4546   45.4629   45.4791   45.4629   -0.0033   -0.0000   -0.0033    0.0001    0.0000    0.0001   -0.0091   -0.0136   -0.0091
   45.4577   45.4545   45.4577   45.4546   45.4545   45.4546   45.4630   45.4793   45.4630   -0.0033   -0.0000   -0.0033    0.0001    0.0000    0.0001   -0.0091   -0.0136   -0.0091
   45.4577   45.4545   45.4577   45.4546   45.4545   45.4546   45.4631   45.4794   45.4631   -0.0033   -0.0000   -0.0033    0.0001    0.0000    0.0001   -0.0091   -0.0136   -0.0091
   45.4578   45.4545   45.4578   45.4546   45.4545   45.4546   45.4632   45.4795   45.4632   -0.0033   -0.0000   -0.0033    0.0001    0.0000    0.0001   -0.0091   -0.0136   -0.0091
   45.4578   45.4545   45.4578   45.4546   45.4545   45.4546   45.4632   45.4797   45.4632   -0.0033   -0.0000   -0.0033    0.0001    0.0000    0.0001   -0.0091   -0.0136   -0.0091
   45.4578   45.4545   45.4578   45.4546   45.4545   45.4546   45.4633   45.4798   45.4633   -0.0033   -0.0000   -0.0033    0.0001    0.0000    0.0001   -0.0091   -0.0135   -0.0091
   45.4579   45.4545   45.4579   45.4546   45.4545   45.4546   45.4634   45.4799   45.4634   -0.0033   -0.0000   -0.0033    0.0001    0.0000    0.0001   -0.0091   -0.0135   -0.0091
   45.4579   45.4545   45.4579   45.4546   45.4545   45.4546   45.4635   45.4801   45.4635   -0.0033   -0.0000   -0.0033    0.0001    0.0000    0.0001   -0.0091   -0.0135   -0.0091
   45.4579   45.4545   45.4579   45.4546   45.4545   45.4546   45.4636   45.4802   45.4636   -0.0033   -0.0000   -0.0033    0.0001    0.0000    0.0001   -0.0091   -0.0135   -0.0091
   45.4580   45.4545   45.4580   45.4546   45.4545   45.4546   45.4637   45.4803   45.4637   -0.0033   -0.0000   -0.0033    0.0001    0.0000    0.0001   -0.0091   -0.0135   -0.0091
   45.4580   45.4545   45.4580   45.4546   45.4545   45.4546   45.4638   45.4805   45.4638   -0.0033   -0.0000   -0.0033    0.0001    0.0000    0.0001   -0.0091   -0.0135   -0.0091
   45.4580   45.4545   45.4580   45.4546   45.4545   45.4546   45.4639   45.4806   45.4639   -0.0033   -0.0000   -0.0033    0.0001    0.0000    0.0001   -0.0091   -0.0135   -0.0091
   45.4581   45.4545   45.4581   45.4546   45.4545   45.4546   45.4640   45.4807   45.4640   -0.0033   -0.0000   -0.0033    0.0001    0.0000    0.0001   -0.0091   -0.0135   -0.0091
   45.4581   45.4545   45.4581   45.4546   45.4545   45.4546   45.4641   45.4809   45.4641   -0.0033   -0.0000   -0.0033    0.0001    0.0000    0.0001   -0.0091   -0.0135   -0.0091
   45.4581   45.4545   45.4581   45.4546   45.4545   45.4546   45.4642   45.4810   45.4642   -0.0033   -0.0000   -0.0033    0.0001    0.0000    0.0001   -0.0091   -0.0135   -0.0091
   45.4582   45.4545   45.4582   45.4546   45.4545   45.4546   45.4642   45.4812   45.4642   -0.0033   -0.0000   -0.0033    0.0001    0.0000    0.0001   -0.0091   -0.0135   -0.0091
   45.4582   45.4545   45.4582   45.4546   45.4545   45.4546   45.4643   45.4813   45.4643   -0.0033   -0.0000   -0.0033    0.0001    0.0000    0.0001   -0.0091   -0.0135   -0.0091
   45.4582   45.4545   45.4582   45.4546   45.4545   45.4546   45.4644   45.4814   45.4644   -0.0033   -0.0000   -0.0033    0.0001    0.0000    0.0001   -0.0091   -0.0135   -0.0091
   45.4583   45.4545   45.4583   45.4546   45.4545   45.4546   45.4645   45.4815   45.4645   -0.0033   -0.0000   -0.0033    0.0001    0.0000    0.0001   -0.0091   -0.0134   -0.0091
   45.4583   45.4545   45.4583   45.4546   45.4545   45.4546   45.4646   45.4817   45.4646   -0.0033   -0.0000   -0.0033    0.0001    0.0000    0.0001   -0.0091   -0.0134   -0.0091
   45.4583   45.4545   45.4583   45.4546   45.4545   45.4546   45.4647   45.4818   45.4647   -0.0033   -0.0000   -0.0033    0.0001    0.0000    0.0001   -0.0091   -0.0134   -0.0091
   45.4584   45.4545   45.4584   45.4546   45.4545   45.4546   45.4648   45.4820   45.4648   -0.0033   -0.0000   -0.0033    0.0001    0.0000    0.0001   -0.0091   -0.0134   -0.0091
   45.4584   45.4545   45.4584   45.4545   45.4545   45.4545   45.4649   45.4821   45.4649   -0.0033   -0.0000   -0.0033    0.0001    0.0000    0.0001   -0.0091   -0.0134   -0.0091
   45.4584   45.4545   45.4584   45.4545   45.4545   45.4545   45.4650   45.4822   45.4650   -0.0033   -0.0000   -0.0033    0.0001    0.0000    0.0001   -0.0091   -0.0134   -0.0091
   45.4585   45.4545   45.4585   45.4545   45.4545   45.4545   45.4651   45.4823   45.4651   -0.0033   -0.0000   -0.0033    0.0001    0.0000    0.0001   -0.0091   -0.0134   -0.0091
   45.4585   45.4545   45.4585   45.4545   45.4545   45.4545   45.4652   45.4825   45.4652   -0.0033   -0.0000   -0.0033    0.0001    0.0000    0.0001   -0.0091   -0.0134   -0.0091
   45.4585   45.4545   45.4585   45.4545   45.4545   45.4545   45.4652   45.4826   45.4652   -0.0033   -0.0000   -0.0033    0.0001    0.0000    0.0001   -0.0091   -0.0134   -0.0091
   45.4586   45.4545   45.4586   45.4545   45.4545   45.4545   45.4653   45.4828   45.4653   -0.0033   -0.0000   -0.0033    0.0001    0.0000    0.0001   -0.0091   -0.0134   -0.0091
   45.4586   45.4545   45.4586   45.4545   45.4545   45.4545   45.4654   45.4829   45.4654   -0.0033   -0.0000   -0.0033    0.0001    0.0000    0.0001   -0.0091   -0.0133   -0.0091
   45.4586   45.4545   45.4586   45.4545   45.4545   45.4545   45.4655   45.4830   45.4655   -0.0033   -0.0000   -0.0033    0.0001    0.0000    0.0001   -0.0091   -0.0133   -0.0091
   45.4587   45.4545   45.4587   45.4545   45.4545   45.4545   45.4656   45.4832   45.4656   -0.0033   -0.0000   -0.0033    0.0001    0.0000    0.0001   -0.0091   -0.0133   -0.0091
   45.4587   45.4545   45.4587   45.4545   45.4545   45.4545   45.4657   45.4833   45.4657   -0.0033   -0.0000   -0.0033    0.0001    0.0000    0.0001   -0.0091   -0.0133   -0.0091
   45.4587   45.4545   45.4587   45.4545   45.4545   45.4545   45.4658   45.4834   45.4658   -0.0033   -0.0000   -0.0033    0.0001    0.0000    0.0001   -0.0091   -0.0133   -0.0091
   45.4588   45.4545   45.4588   45.4545   45.4545   45.4545   45.4659   45.4836   45.4659   -0.0033   -0.0000   -0.0033    0.0001    0.0000    0.0001   -0.0091   -0.0133   -0.0091
   45.4588   45.4545   45.4588   45.4545   45.4545   45.4545   45.4660   45.4837   45.4660   -0.0033   -0.0000   -0.0033    0.0001    0.0000    0.0001   -0.0091   -0.0133   -0.0091
   45.4588   45.4545   45.4588   45.4545   45.4545   45.4545   45.4661   45.4838   45.4661   -0.0033   -0.0000   -0.0033    0.0001    0.0000    0.0001   -0.0091   -0.0133   -0.0091
   45.4589   45.4545   45.4589   45.4545   45.4545   45.4545   45.4662   45.4840   45.4662   -0.0033   -0.0000   -0.0033    0.0001    0.0000    0.0001   -0.0091   -0.0133   -0.0091
   45.4589   45.4545   45.4589   45.4545   45.4545   45.4545   45.4662   45.4841   45.4662   -0.0033   -0.0000   -0.0033    0.0001    0.0000    0.0001   -0.0091   -0.0133   -0.0091
   45.4589   45.4545   45.4589   45.4545   45.4545   45.4545   45.4663   45.4842   45.4663   -0.0033   -0.0000   -0.0033    0.0001    0.0000    0.0001   -0.0091   -0.0133   -0.0091
   45.4590   45.4545   45.4590   45.4545   45.4545   45.4545   45.4664   45.4843   45.4664   -0.0033   -0.0000   -0.0033    0.0001    0.0000    0.0001   -0.0091   -0.0132   -0.0091
   45.4590   45.4545   45.4590   45.4545   45.4545   45.4545   45.4665   45.4845   45.4665   -0.0033   -0.0000   -0.0033    0.0001    0.0000    0.0001   -0.0091   -0.0132   -0.0091
   45.4590   45.4545   45.4590   45.4545   45.4545   45.4545   45.4666   45.4846   45.4666   -0.0033   -0.0000   -0.0033    0.0001    0.0000    0.0001   -0.0091   -0.0132   -0.0091
   45.4591   45.4545   45.4591   45.4545   45.4545   45.4545   45.4667   45.4848   45.4667   -0.0033   -0.0000   -0.0033    0.0001    0.0000    0.0001   -0.0091   -0.0132   -0.0091
   45.4591   45.4545   45.4591   45.4545   45.4545   45.4545   45.4668   45.4849   45.4668   -0.0033   -0.0000   -0.0033    0.0001    0.0000    0.0001   -0.0091   -0.0132   -0.0091
   45.4591   45.4545   45.4591   45.4545   45.4545   45.4545   45.4669   45.4850   45.4669   -0.0033   -0.0000   -0.0033    0.0001    0.0000    0.0001   -0.0091   -0.0132   -0.0091
   45.4592   45.4545   45.4592   45.4545   45.4545   45.4545   45.4670   45.4852   45.4670   -0.0033   -0.0000   -0.0033    0.0001    0.0000    0.0001   -0.0091   -0.0132   -0.0091
   45.4592   45.4545   45.4592   45.4545   45.4545   45.4545   45.4671   45.4853   45.4671   -0.0033   -0.0000   -0.0033    0.0001    0.0000    0.0001   -0.0091   -0.0132   -0.0091
   45.4592   45.4545   45.4592   45.4545   45.4545   45.4545   45.4672   45.4854   45.4672   -0.0033   -0.0000   -0.0033    0.0001    0.0000    0.0001   -0.0091   -0.0132   -0.0091
   45.4592   45.4545   45.4592   45.4545   45.4545   45.4545   45.4672   45.4855   45.4672   -0.0033   -0.0000   -0.0033    0.0001    0.0000    0.0001   -0.0091   -0.0132   -0.0091
   45.4593   45.4545   45.4593   45.4545   45.4545   45.4545   45.4673   45.4857   45.4673   -0.0033   -0.0000   -0.0033    0.0001    0.0000    0.0001   -0.0091   -0.0131   -0.0091
   45.4593   45.4545   45.4593   45.4545   45.4545   45.4545   45.4674   45.4858   45.4674   -0.0033   -0.0000   -0.0033    0.0001    0.0000    0.0001   -0.0091   -0.0131   -0.0091
   45.4593   45.4545   45.4593   45.4545   45.4545   45.4545   45.4675   45.4859   45.4675   -0.0033   -0.0000   -0.0033    0.0001    0.0000    0.0001   -0.0091   -0.0131   -0.0091
   45.4594   45.4545   45.4594   45.4545   45.4545   45.4545   45.4676   45.4861   45.4676   -0.0033   -0.0000   -0.0033    0.0001    0.0000    0.0001   -0.0091   -0.0131   -0.0091
   45.4594   45.4545   45.4594   45.4545   45.4545   45.4545   45.4677   45.4862   45.4677   -0.0033   -0.0000   -0.0033    0.0001    0.0000    0.0001   -0.0091   -0.0131   -0.0091
   45.4594   45.4545   45.4594   45.4545   45.4545   45.4545   45.4678   45.4863   45.4678   -0.0032   -0.0000   -0.0032    0.0001    0.0000    0.0001   -0.0091   -0.0131   -0.0091
   45.4595   45.4545   45.4595   45.4545   45.4545   45.4545   45.4679   45.4865   45.4679   -0.0032   -0.0000   -0.0032    0.0001    0.0000    0.0001   -0.0091   -0.0131   -0.0091
   45.4595   45.4545   45.4595   45.4545   45.4545   45.4545   45.4680   45.4866   45.4680   -0.0032   -0.0000   -0.0032    0.0001    0.0000    0.0001   -0.0091   -0.0131   -0.0091
   45.4595   45.4545   45.4595   45.4545   45.4545   45.4545   45.4681   45.4867   45.4681   -0.0032   -0.0000   -0.0032    0.0001    0.0000    0.0001   -0.0091   -0.0130   -0.0091
   45.4596   45.4545   45.4596   45.4545   45.4545   45.4545   45.4682   45.4868   45.4682   -0.0032   -0.0000   -0.0032    0.0001    0.0000    0.0001   -0.0091   -0.0130   -0.0091
   45.4596   45.4545   45.4596   45.4545   45.4545   45.4545   45.4682   45.4870   45.4682   -0.0032   -0.0000   -0.0032    0.0001    0.0000    0.0001   -0.0091   -0.0130   -0.0091
   45.4596   45.4545   45.4596   45.4545   45.4545   45.4545   45.4683   45.4871   45.4683   -0.0032   -0.0000   -0.0032    0.0001    0.0000    0.0001   -0.0091   -0.0130   -0.0091
   45.4597   45.4545   45.4597   45.4545   45.4545   45.4545   45.4684   45.4872   45.4684   -0.0032   -0.0000   -0.0032    0.0001    0.0000    0.0001   -0.0092   -0.0130   -0.0092
   45.4597   45.4545   45.4597   45.4545   45.4545   45.4545   45.4685   45.4874   45.4685   -0.0032   -0.0000   -0.0032    0.0001    0.0000    0.0001   -0.0092   -0.0130   -0.0092
   45.4597   45.4545   45.4597   45.4545   45.4545   45.4545   45.4686   45.4875   45.4686   -0.0032   -0.0000   -0.0032    0.0001    0.0000    0.0001   -0.0092   -0.0130   -0.0092
   45.4598   45.4545   45.4598   45.4545   45.4545   45.4545   45.4687   45.4876   45.4687   -0.0032   -0.0000   -0.0032    0.0001    0.0000    0.0001   -0.0092   -0.0130   -0.0092
   45.4598   45.4545   45.4598   45.4545   45.4545   45.4545   45.4688   45.4878   45.4688   -0.0032   -0.0000   -0.0032    0.0001    0.0000    0.0001   -0.0092   -0.0130   -0.0092
   45.4598   45.4545   45.4598   45.4545   45.4545   45.4545   45.4689   45.4879   45.4689   -0.0032   -0.0000   -0.0032    0.0001    0.0000    0.0001   -0.0092   -0.0129   -0.0092
   45.4599   45.4545   45.4599   45.4545   45.4545   45.4545   45.4690   45.4880   45.4690   -0.0032   -0.0000   -0.0032    0.0001    0.0000    0.0001   -0.0092   -0.0129   -0.0092
   45.4599   45.4545   45.4599   45.4545   45.4545   45.4545   45.4691   45.4882   45.4691   -0.0032   -0.0000   -0.0032    0.0001    0.0000    0.0001   -0.0092   -0.0129   -0.0092
   45.4599   45.4545   45.4599   45.4545   45.4545   45.4545   45.4692   45.4883   45.4692   -0.0032   -0.0000   -0.0032    0.0001    0.0000    0.0001   -0.0092   -0.0129   -0.0092
   45.4600   45.4545   45.4600   45.4545   45.4545   45.4545   45.4693   45.4884   45.4693   -0.0032   -0.0000   -0.0032    0.0001    0.0000    0.0001   -0.0092   -0.0129   -0.0092
   45.4600   45.4545   45.4600   45.4545   45.4545   45.4545   45.4693   45.4885   45.4693   -0.0032   -0.0000   -0.0032    0.0001    0.0000    0.0001   -0.0092   -0.0129   -0.0092
   45.4600   45.4545   45.4600   45.4545   45.4545   45.4545   45.4694   45.4887   45.4694   -0.0032   -0.0000   -0.0032    0.0001    0.0000    0.0001   -0.0092   -0.0129   -0.0092
   45.4601   45.4545   45.4601   45.4545   45.4545   45.4545   45.4695   45.4888   45.4695   -0.0032   -0.0000   -0.0032    0.0001    0.0000    0.0001   -0.0092   -0.0128   -0.0092
   45.4601   45.4545   45.4601   45.4545   45.4545   45.4545   45.4696   45.4889   45.4696   -0.0032   -0.0000   -0.0032    0.0001    0.0000    0.0001   -0.0092   -0.0128   -0.0092
   45.4601   45.4545   45.4601   45.4545   45.4545   45.4545   45.4697   45.4890   45.4697   -0.0032   -0.0000   -0.0032    0.0001    0.0000    0.0001   -0.0092   -0.0128   -0.0092
   45.4602   45.4545   45.4602   45.4545   45.4545   45.4545   45.4698   45.4892   45.4698   -0.0032   -0.0000   -0.0032    0.0001    0.0000    0.0001   -0.0092   -0.0128   -0.0092
   45.4602   45.4545   45.4602   45.4545   45.4545   45.4545   45.4699   45.4893   45.4699   -0.0032   -0.0000   -0.0032    0.0001    0.0000    0.0001   -0.0092   -0.0128   -0.0092
   45.4602   45.4545   45.4602   45.4545   45.4545   45.4545   45.4700   45.4894   45.4700   -0.0032   -0.0000   -0.0032    0.0001    0.0000    0.0001   -0.0092   -0.0128   -0.0092
   45.4603   45.4545   45.4603   45.4545   45.4545   45.4545   45.4701   45.4896   45.4701   -0.0032   -0.0000   -0.0032    0.0001    0.0000    0.0001   -0.0092   -0.0128   -0.0092
   45.4603   45.4545   45.4603   45.4545   45.4545   45.4545   45.4702   45.4897   45.4702   -0.0032   -0.0000   -0.0032    0.0001    0.0000    0.0001   -0.0092   -0.0128   -0.0092
   45.4603   45.4545   45.4603   45.4545   45.4545   45.4545   45.4703   45.4898   45.4703   -0.0032   -0.0000   -0.0032    0.0001    0.0000    0.0001   -0.0092   -0.0127   -0.0092
   45.4603   45.4545   45.4603   45.4545   45.4545   45.4545   45.4703   45.4899   45.4703   -0.0032   -0.0000   -0.0032    0.0001    0.0000    0.0001   -0.0092   -0.0127   -0.0092
   45.4604   45.4545   45.4604   45.4545   45.4545   45.4545   45.4704   45.4901   45.4704   -0.0032   -0.0000   -0.0032    0.0001    0.0000    0.0001   -0.0092   -0.0127   -0.0092
   45.4604   45.4545   45.4604   45.4545   45.4545   45.4545   45.4705   45.4902   45.4705   -0.0032   -0.0000   -0.0032    0.0001    0.0000    0.0001   -0.0092   -0.0127   -0.0092
   45.4605   45.4545   45.4605   45.4545   45.4545   45.4545   45.4706   45.4903   45.4706   -0.0032   -0.0000   -0.0032    0.0001    0.0000    0.0001   -0.0092   -0.0127   -0.0092
   45.4605   45.4545   45.4605   45.4545   45.4545   45.4545   45.4707   45.4905   45.4707   -0.0032   -0.0000   -0.0032    0.0001    0.0000    0.0001   -0.0092   -0.0127   -0.0092
   45.4605   45.4545   45.4605   45.4545   45.4545   45.4545   45.4708   45.4906   45.4708   -0.0032   -0.0000   -0.0032    0.0001    0.0000    0.0001   -0.0092   -0.0127   -0.0092
   45.4605   45.4545   45.4605   45.4545   45.4545   45.4545   45.4709   45.4907   45.4709   -0.0032   -0.0000   -0.0032    0.0001    0.0000    0.0001   -0.0092   -0.0127   -0.0092
   45.4606   45.4545   45.4606   45.4545   45.4545   45.4545   45.4710   45.4908   45.4710   -0.0032   -0.0000   -0.0032    0.0001    0.0000    0.0001   -0.0092   -0.0126   -0.0092
   45.4606   45.4545   45.4606   45.4545   45.4545   45.4545   45.4711   45.4910   45.4711   -0.0032   -0.0000   -0.0032    0.0001    0.0000    0.0001   -0.0092   -0.0126   -0.0092
   45.4606   45.4545   45.4606   45.4545   45.4545   45.4545   45.4712   45.4911   45.4712   -0.0032   -0.0000   -0.0032    0.0001    0.0000    0.0001   -0.0092   -0.0126   -0.0092
   45.4607   45.4545   45.4607   45.4545   45.4545   45.4545   45.4713   45.4912   45.4713   -0.0032   -0.0000   -0.0032    0.0001    0.0000    0.0001   -0.0092   -0.0126   -0.0092
   45.4607   45.4545   45.4607   45.4545   45.4545   45.4545   45.4714   45.4913   45.4714   -0.0032   -0.0000   -0.0032    0.0001    0.0000    0.0001   -0.0092   -0.0126   -0.0092
   45.4607   45.4545   45.4607   45.4545   45.4545   45.4545   45.4715   45.4915   45.4715   -0.0032   -0.0000   -0.0032    0.0001    0.0000    0.0001   -0.0092   -0.0126   -0.0092
   45.4608   45.4545   45.4608   45.4545   45.4545   45.4545   45.4715   45.4916   45.4715   -0.0032   -0.0000   -0.0032    0.0001    0.0000    0.0001   -0.0092   -0.0125   -0.0092
   45.4608   45.4545   45.4608   45.4545   45.4545   45.4545   45.4716   45.4917   45.4716   -0.0032   -0.0000   -0.0032    0.0001    0.0000    0.0001   -0.0092   -0.0125   -0.0092
   45.4608   45.4545   45.4608   45.4545   45.4545   45.4545   45.4717   45.4918   45.4717   -0.0032   -0.0000   -0.0032    0.0001    0.0000    0.0001   -0.0092   -0.0125   -0.0092
   45.4609   45.4545   45.4609   45.4545   45.4545   45.4545   45.4718   45.4920   45.4718   -0.0032   -0.0000   -0.0032    0.0001    0.0000    0.0001   -0.0092   -0.0125   -0.0092
   45.4609   45.4545   45.4609   45.4545   45.4545   45.4545   45.4719   45.4921   45.4719   -0.0032   -0.0000   -0.0032    0.0001    0.0000    0.0001   -0.0092   -0.0125   -0.0092
   45.4609   45.4545   45.4609   45.4545   45.4545   45.4545   45.4720   45.4922   45.4720   -0.0032   -0.0000   -0.0032    0.0001    0.0000    0.0001   -0.0092   -0.0125   -0.0092
   45.4610   45.4545   45.4610   45.4545   45.4545   45.4545   45.4721   45.4923   45.4721   -0.0032   -0.0000   -0.0032    0.0001    0.0000    0.0001   -0.0092   -0.0125   -0.0092
   45.4610   45.4545   45.4610   45.4545   45.4545   45.4545   45.4722   45.4925   45.4722   -0.0032   -0.0000   -0.0032    0.0001    0.0000    0.0001   -0.0092   -0.0124   -0.0092
   45.4610   45.4545   45.4610   45.4545   45.4545   45.4545   45.4723   45.4926   45.4723   -0.0032   -0.0000   -0.0032    0.0001    0.0000    0.0001   -0.0092   -0.0124   -0.0092
   45.4611   45.4545   45.4611   45.4545   45.4545   45.4545   45.4724   45.4927   45.4724   -0.0032   -0.0000   -0.0032    0.0001    0.0000    0.0001   -0.0092   -0.0124   -0.0092
   45.4611   45.4545   45.4611   45.4545   45.4545   45.4545   45.4725   45.4928   45.4725   -0.0032   -0.0000   -0.0032    0.0001    0.0000    0.0001   -0.0092   -0.0124   -0.0092
   45.4611   45.4545   45.4611   45.4545   45.4545   45.4545   45.4726   45.4930   45.4726   -0.0032   -0.0000   -0.0032    0.0001    0.0000    0.0001   -0.0092   -0.0124   -0.0092
   45.4612   45.4545   45.4612   45.4545   45.4545   45.4545   45.4727   45.4931   45.4727   -0.0032   -0.0000   -0.0032    0.0001    0.0000    0.0001   -0.0092   -0.0124   -0.0092
   45.4612   45.4545   45.4612   45.4545   45.4545   45.4545   45.4727   45.4932   45.4727   -0.0032   -0.0000   -0.0032    0.0001    0.0000    0.0001   -0.0092   -0.0123   -0.0092
   45.4612   45.4545   45.4612   45.4545   45.4545   45.4545   45.4728   45.4933   45.4728   -0.0032   -0.0000   -0.0032    0.0001    0.0000    0.0001   -0.0092   -0.0123   -0.0092
   45.4613   45.4545   45.4613   45.4545   45.4545   45.4545   45.4729   45.4935   45.4729   -0.0032   -0.0000   -0.0032    0.0001    0.0000    0.0001   -0.0092   -0.0123   -0.0092
   45.4613   45.4545   45.4613   45.4545   45.4545   45.4545   45.4730   45.4936   45.4730   -0.0032   -0.0000   -0.0032    0.0001    0.0000    0.0001   -0.0093   -0.0123   -0.0093
   45.4613   45.4545   45.4613   45.4545   45.4545   45.4545   45.4731   45.4937   45.4731   -0.0032   -0.0000   -0.0032    0.0001    0.0000    0.0001   -0.0093   -0.0123   -0.0093
   45.4613   45.4545   45.4613   45.4545   45.4545   45.4545   45.4732   45.4938   45.4732   -0.0032   -0.0000   -0.0032    0.0001    0.0000    0.0001   -0.0093   -0.0123   -0.0093
   45.4614   45.4545   45.4614   45.4545   45.4545   45.4545   45.4733   45.4939   45.4733   -0.0032   -0.0000   -0.0032    0.0001    0.0000    0.0001   -0.0093   -0.0123   -0.0093
   45.4614   45.4545   45.4614   45.4545   45.4545   45.4545   45.4734   45.4941   45.4734   -0.0032   -0.0000   -0.0032    0.0001    0.0000    0.0001   -0.0093   -0.0122   -0.0093
   45.4615   45.4545   45.4615   45.4545   45.4545   45.4545   45.4735   45.4942   45.4735   -0.0032   -0.0000   -0.0032    0.0001    0.0000    0.0001   -0.0093   -0.0122   -0.0093
   45.4615   45.4545   45.4615   45.4545   45.4545   45.4545   45.4736   45.4943   45.4736   -0.0032   -0.0000   -0.0032    0.0001    0.0000    0.0001   -0.0093   -0.0122   -0.0093
   45.4615   45.4545   45.4615   45.4544   45.4545   45.4544   45.4737   45.4944   45.4737   -0.0032   -0.0000   -0.0032    0.0001    0.0000    0.0001   -0.0093   -0.0122   -0.0093
   45.4615   45.4545   45.4615   45.4544   45.4545   45.4544   45.4738   45.4946   45.4738   -0.0032   -0.0000   -0.0032    0.0001    0.0000    0.0001   -0.0093   -0.0122   -0.0093
   45.4616   45.4545   45.4616   45.4544   45.4545   45.4544   45.4739   45.4947   45.4739   -0.0032   -0.0000   -0.0032    0.0001    0.0000    0.0001   -0.0093   -0.0122   -0.0093
   45.4616   45.4545   45.4616   45.4544   45.4545   45.4544   45.4740   45.4948   45.4740   -0.0032   -0.0000   -0.0032    0.0001    0.0000    0.0001   -0.0093   -0.0121   -0.0093
   45.4616   45.4545   45.4616   45.4544   45.4545   45.4544   45.4740   45.4949   45.4740   -0.0032   -0.0000   -0.0032    0.0001    0.0000    0.0001   -0.0093   -0.0121   -0.0093
   45.4617   45.4545   45.4617   45.4544   45.4545   45.4544   45.4741   45.4950   45.4741   -0.0032   -0.0000   -0.0032    0.0001    0.0000    0.0001   -0.0093   -0.0121   -0.0093
   45.4617   45.4545   45.4617   45.4544   45.4545   45.4544   45.4742   45.4952   45.4742   -0.0032   -0.0000   -0.0032    0.0001    0.0000    0.0001   -0.0093   -0.0121   -0.0093
   45.4617   45.4545   45.4617   45.4544   45.4545   45.4544   45.4743   45.4953   45.4743   -0.0032   -0.0000   -0.0032    0.0001    0.0000    0.0001   -0.0093   -0.0121   -0.0093
   45.4618   45.4545   45.4618   45.4544   45.4545   45.4544   45.4744   45.4954   45.4744   -0.0032   -0.0000   -0.0032    0.0001    0.0000    0.0001   -0.0093   -0.0121   -0.0093
   45.4618   45.4545   45.4618   45.4544   45.4545   45.4544   45.4745   45.4955   45.4745   -0.0032   -0.0000   -0.0032    0.0001    0.0000    0.0001   -0.0093   -0.0120   -0.0093
   45.4618   45.4545   45.4618   45.4544   45.4545   45.4544   45.4746   45.4957   45.4746   -0.0032   -0.0000   -0.0032    0.0001    0.0000    0.0001   -0.0093   -0.0120   -0.0093
   45.4619   45.4545   45.4619   45.4544   45.4545   45.4544   45.4747   45.4958   45.4747   -0.0032   -0.0000   -0.0032    0.0001    0.0000    0.0001   -0.0093   -0.0120   -0.0093
   45.4619   45.4545   45.4619   45.4544   45.4545   45.4544   45.4748   45.4959   45.4748   -0.0032   -0.0000   -0.0032    0.0001    0.0000    0.0001   -0.0093   -0.0120   -0.0093
   45.4619   45.4545   45.4619   45.4544   45.4545   45.4544   45.4749   45.4960   45.4749   -0.0032   -0.0000   -0.0032    0.0001    0.0000    0.0001   -0.0093   -0.0120   -0.0093
   45.4620   45.4545   45.4620   45.4544   45.4545   45.4544   45.4750   45.4961   45.4750   -0.0032   -0.0000   -0.0032    0.0001    0.0000    0.0001   -0.0093   -0.0120   -0.0093
   45.4620   45.4545   45.4620   45.4544   45.4545   45.4544   45.4751   45.4962   45.4751   -0.0032   -0.0000   -0.0032    0.0001    0.0000    0.0001   -0.0093   -0.0119   -0.0093
   45.4620   45.4545   45.4620   45.4544   45.4545   45.4544   45.4752   45.4964   45.4752   -0.0032   -0.0000   -0.0032    0.0001    0.0000    0.0001   -0.0093   -0.0119   -0.0093
   45.4621   45.4545   45.4621   45.4544   45.4545   45.4544   45.4753   45.4965   45.4753   -0.0032   -0.0000   -0.0032    0.0001    0.0000    0.0001   -0.0093   -0.0119   -0.0093
   45.4621   45.4545   45.4621   45.4544   45.4545   45.4544   45.4753   45.4966   45.4753   -0.0032   -0.0000   -0.0032    0.0001    0.0000    0.0001   -0.0093   -0.0119   -0.0093
   45.4621   45.4545   45.4621   45.4544   45.4545   45.4544   45.4754   45.4967   45.4754   -0.0032   -0.0000   -0.0032    0.0002    0.0000    0.0002   -0.0093   -0.0119   -0.0093
   45.4622   45.4545   45.4622   45.4544   45.4545   45.4544   45.4755   45.4968   45.4755   -0.0032   -0.0000   -0.0032    0.0002    0.0000    0.0002   -0.0093   -0.0118   -0.0093
   45.4622   45.4545   45.4622   45.4544   45.4545   45.4544   45.4756   45.4970   45.4756   -0.0032   -0.0000   -0.0032    0.0002    0.0000    0.0002   -0.0093   -0.0118   -0.0093
   45.4622   45.4545   45.4622   45.4544   45.4545   45.4544   45.4757   45.4971   45.4757   -0.0032   -0.0000   -0.0032    0.0002    0.0000    0.0002   -0.0093   -0.0118   -0.0093
   45.4622   45.4545   45.4622   45.4544   45.4545   45.4544   45.4758   45.4972   45.4758   -0.0032   -0.0000   -0.0032    0.0002    0.0000    0.0002   -0.0093   -0.0118   -0.0093
   45.4623   45.4545   45.4623   45.4544   45.4545   45.4544   45.4759   45.4973   45.4759   -0.0032   -0.0000   -0.0032    0.0002    0.0000    0.0002   -0.0093   -0.0118   -0.0093
   45.4623   45.4545   45.4623   45.4544   45.4545   45.4544   45.4760   45.4974   45.4760   -0.0032   -0.0000   -0.0032    0.0002    0.0000    0.0002   -0.0093   -0.0117   -0.0093
   45.4623   45.4545   45.4623   45.4544   45.4545   45.4544   45.4761   45.4975   45.4761   -0.0032   -0.0000   -0.0032    0.0002    0.0000    0.0002   -0.0093   -0.0117   -0.0093
   45.4624   45.4545   45.4624   45.4544   45.4545   45.4544   45.4762   45.4977   45.4762   -0.0032   -0.0000   -0.0032    0.0002    0.0000    0.0002   -0.0093   -0.0117   -0.0093
   45.4624   45.4545   45.4624   45.4544   45.4545   45.4544   45.4763   45.4978   45.4763   -0.0032   -0.0000   -0.0032    0.0002    0.0000    0.0002   -0.0093   -0.0117   -0.0093
   45.4624   45.4545   45.4624   45.4544   45.4545   45.4544   45.4764   45.4979   45.4764   -0.0032   -0.0000   -0.0032    0.0002    0.0000    0.0002   -0.0093   -0.0117   -0.0093
   45.4625   45.4545   45.4625   45.4544   45.4545   45.4544   45.4765   45.4980   45.4765   -0.0032   -0.0000   -0.0032    0.0002    0.0000    0.0002   -0.0093   -0.0117   -0.0093
   45.4625   45.4545   45.4625   45.4544   45.4545   45.4544   45.4766   45.4981   45.4766   -0.0032   -0.0000   -0.0032    0.0002    0.0000    0.0002   -0.0093   -0.0116   -0.0093
   45.4625   45.4545   45.4625   45.4544   45.4545   45.4544   45.4767   45.4982   45.4767   -0.0032   -0.0000   -0.0032    0.0002    0.0000    0.0002   -0.0093   -0.0116   -0.0093
   45.4626   45.4545   45.4626   45.4544   45.4545   45.4544   45.4767   45.4984   45.4767   -0.0032   -0.0000   -0.0032    0.0002    0.0000    0.0002   -0.0094   -0.0116   -0.0094
   45.4626   45.4545   45.4626   45.4544   45.4545   45.4544   45.4768   45.4985   45.4768   -0.0032   -0.0000   -0.0032    0.0002    0.0000    0.0002   -0.0094   -0.0116   -0.0094
   45.4626   45.4545   45.4626   45.4544   45.4545   45.4544   45.4769   45.4986   45.4769   -0.0032   -0.0000   -0.0032    0.0002    0.0000    0.0002   -0.0094   -0.0116   -0.0094
   45.4627   45.4545   45.4627   45.4544   45.4545   45.4544   45.4770   45.4987   45.4770   -0.0032   -0.0000   -0.0032    0.0002    0.0000    0.0002   -0.0094   -0.0115   -0.0094
   45.4627   45.4545   45.4627   45.4544   45.4545   45.4544   45.4771   45.4988   45.4771   -0.0032   -0.0000   -0.0032    0.0002    0.0000    0.0002   -0.0094   -0.0115   -0.0094
   45.4627   45.4545   45.4627   45.4544   45.4545   45.4544   45.4772   45.4989   45.4772   -0.0032   -0.0000   -0.0032    0.0002    0.0000    0.0002   -0.0094   -0.0115   -0.0094
   45.4628   45.4545   45.4628   45.4544   45.4545   45.4544   45.4773   45.4991   45.4773   -0.0032   -0.0000   -0.0032    0.0002    0.0000    0.0002   -0.0094   -0.0115   -0.0094
   45.4628   45.4545   45.4628   45.4544   45.4545   45.4544   45.4774   45.4992   45.4774   -0.0032   -0.0000   -0.0032    0.0002    0.0000    0.0002   -0.0094   -0.0115   -0.0094
   45.4628   45.4545   45.4628   45.4544   45.4545   45.4544   45.4775   45.4993   45.4775   -0.0032   -0.0000   -0.0032    0.0002    0.0000    0.0002   -0.0094   -0.0114   -0.0094
   45.4628   45.4545   45.4628   45.4544   45.4545   45.4544   45.4776   45.4994   45.4776   -0.0032   -0.0000   -0.0032    0.0002    0.0000    0.0002   -0.0094   -0.0114   -0.0094
   45.4629   45.4545   45.4629   45.4544   45.4545   45.4544   45.4777   45.4995   45.4777   -0.0032   -0.0000   -0.0032    0.0002    0.0000    0.0002   -0.0094   -0.0114   -0.0094
   45.4629   45.4545   45.4629   45.4544   45.4545   45.4544   45.4778   45.4996   45.4778   -0.0032   -0.0000   -0.0032    0.0002    0.0000    0.0002   -0.0094   -0.0114   -0.0094
   45.4629   45.4545   45.4629   45.4544   45.4545   45.4544   45.4779   45.4997   45.4779   -0.0032   -0.0000   -0.0032    0.0002    0.0000    0.0002   -0.0094   -0.0114   -0.0094
   45.4630   45.4545   45.4630   45.4544   45.4545   45.4544   45.4780   45.4998   45.4780   -0.0032   -0.0000   -0.0032    0.0002    0.0000    0.0002   -0.0094   -0.0113   -0.0094
   45.4630   45.4545   45.4630   45.4544   45.4545   45.4544   45.4781   45.5000   45.4781   -0.0032   -0.0000   -0.0032    0.0002    0.0000    0.0002   -0.0094   -0.0113   -0.0094
   45.4630   45.4545   45.4630   45.4544   45.4545   45.4544   45.4782   45.5001   45.4782   -0.0032   -0.0000   -0.0032    0.0002    0.0000    0.0002   -0.0094   -0.0113   -0.0094
   45.4631   45.4545   45.4631   45.4544   45.4545   45.4544   45.4782   45.5002   45.4782   -0.0032   -0.0000   -0.0032    0.0002    0.0000    0.0002   -0.0094   -0.0113   -0.0094
   45.4631   45.4545   45.4631   45.4544   45.4545   45.4544   45.4783   45.5003   45.4783   -0.0032   -0.0000   -0.0032    0.0002    0.0000    0.0002   -0.0094   -0.0113   -0.0094
   45.4631   45.4545   45.4631   45.4544   45.4545   45.4544   45.4784   45.5004   45.4784   -0.0032   -0.0000   -0.0032    0.0002    0.0000    0.0002   -0.0094   -0.0112   -0.0094
   45.4632   45.4545   45.4632   45.4544   45.4545   45.4544   45.4785   45.5005   45.4785   -0.0032   -0.0000   -0.0032    0.0002    0.0000    0.0002   -0.0094   -0.0112   -0.0094
   45.4632   45.4545   45.4632   45.4544   45.4545   45.4544   45.4786   45.5006   45.4786   -0.0032   -0.0000   -0.0032    0.0002    0.0000    0.0002   -0.0094   -0.0112   -0.0094
   45.4632   45.4545   45.4632   45.4544   45.4545   45.4544   45.4787   45.5008   45.4787   -0.0032   -0.0000   -0.0032    0.0002    0.0000    0.0002   -0.0094   -0.0112   -0.0094
   45.4633   45.4545   45.4633   45.4544   45.4545   45.4544   45.4788   45.5009   45.4788   -0.0032   -0.0000   -0.0032    0.0002    0.0000    0.0002   -0.0094   -0.0112   -0.0094
   45.4633   45.4545   45.4633   45.4544   45.4545   45.4544   45.4789   45.5010   45.4789   -0.0032   -0.0000   -0.0032    0.0002    0.0000    0.0002   -0.0094   -0.0111   -0.0094
   45.4633   45.4545   45.4633   45.4544   45.4545   45.4544   45.4790   45.5011   45.4790   -0.0032   -0.0000   -0.0032    0.0002    0.0000    0.0002   -0.0094   -0.0111   -0.0094
   45.4634   45.4545   45.4634   45.4544   45.4545   45.4544   45.4791   45.5012   45.4791   -0.0032   -0.0000   -0.0032    0.0002    0.0000    0.0002   -0.0094   -0.0111   -0.0094
   45.4634   45.4545   45.4634   45.4544   45.4545   45.4544   45.4792   45.5013   45.4792   -0.0032   -0.0000   -0.0032    0.0002    0.0000    0.0002   -0.0094   -0.0111   -0.0094
   45.4634   45.4545   45.4634   45.4543   45.4545   45.4543   45.4793   45.5014   45.4793   -0.0032   -0.0000   -0.0032    0.0002    0.0000    0.0002   -0.0094   -0.0110   -0.0094
   45.4635   45.4545   45.4635   45.4543   45.4545   45.4543   45.4794   45.5015   45.4794   -0.0032   -0.0000   -0.0032    0.0002    0.0000    0.0002   -0.0094   -0.0110   -0.0094
   45.4635   45.4545   45.4635   45.4543   45.4545   45.4543   45.4795   45.5016   45.4795   -0.0032   -0.0000   -0.0032    0.0002    0.0000    0.0002   -0.0094   -0.0110   -0.0094
   45.4635   45.4545   45.4635   45.4543   45.4545   45.4543   45.4796   45.5018   45.4796   -0.0032   -0.0000   -0.0032    0.0002    0.0000    0.0002   -0.0095   -0.0110   -0.0095
   45.4635   45.4545   45.4635   45.4543   45.4545   45.4543   45.4797   45.5019   45.4797   -0.0032   -0.0000   -0.0032    0.0002    0.0000    0.0002   -0.0095   -0.0110   -0.0095
   45.4636   45.4545   45.4636   45.4543   45.4545   45.4543   45.4798   45.5020   45.4798   -0.0032   -0.0000   -0.0032    0.0002    0.0000    0.0002   -0.0095   -0.0109   -0.0095
   45.4636   45.4545   45.4636   45.4543   45.4545   45.4543   45.4798   45.5021   45.4798   -0.0032   -0.0000   -0.0032    0.0002    0.0000    0.0002   -0.0095   -0.0109   -0.0095
   45.4636   45.4545   45.4636   45.4543   45.4545   45.4543   45.4799   45.5022   45.4799   -0.0032   -0.0000   -0.0032    0.0002    0.0000    0.0002   -0.0095   -0.0109   -0.0095
   45.4637   45.4545   45.4637   45.4543   45.4545   45.4543   45.4800   45.5023   45.4800   -0.0032   -0.0000   -0.0032    0.0002    0.0000    0.0002   -0.0095   -0.0109   -0.0095
   45.4637   45.4545   45.4637   45.4543   45.4545   45.4543   45.4801   45.5024   45.4801   -0.0031   -0.0000   -0.0031    0.0002    0.0000    0.0002   -0.0095   -0.0108   -0.0095
   45.4637   45.4545   45.4637   45.4543   45.4545   45.4543   45.4802   45.5025   45.4802   -0.0031   -0.0000   -0.0031    0.0002    0.0000    0.0002   -0.0095   -0.0108   -0.0095
   45.4638   45.4545   45.4638   45.4543   45.4545   45.4543   45.4803   45.5026   45.4803   -0.0031   -0.0000   -0.0031    0.0002    0.0000    0.0002   -0.0095   -0.0108   -0.0095
   45.4638   45.4545   45.4638   45.4543   45.4545   45.4543   45.4804   45.5027   45.4804   -0.0031   -0.0000   -0.0031    0.0002    0.0000    0.0002   -0.0095   -0.0108   -0.0095
   45.4638   45.4545   45.4638   45.4543   45.4545   45.4543   45.4805   45.5028   45.4805   -0.0031   -0.0000   -0.0031    0.0002    0.0000    0.0002   -0.0095   -0.0108   -0.0095
   45.4639   45.4545   45.4639   45.4543   45.4545   45.4543   45.4806   45.5029   45.4806   -0.0031   -0.0000   -0.0031    0.0002    0.0000    0.0002   -0.0095   -0.0107   -0.0095
   45.4639   45.4545   45.4639   45.4543   45.4545   45.4543   45.4807   45.5031   45.4807   -0.0031   -0.0000   -0.0031    0.0002    0.0000    0.0002   -0.0095   -0.0107   -0.0095
   45.4639   45.4545   45.4639   45.4543   45.4545   45.4543   45.4808   45.5032   45.4808   -0.0031   -0.0000   -0.0031    0.0002    0.0000    0.0002   -0.0095   -0.0107   -0.0095
   45.4640   45.4545   45.4640   45.4543   45.4545   45.4543   45.4809   45.5033   45.4809   -0.0031   -0.0000   -0.0031    0.0002    0.0000    0.0002   -0.0095   -0.0107   -0.0095
   45.4640   45.4545   45.4640   45.4543   45.4545   45.4543   45.4810   45.5034   45.4810   -0.0031   -0.0000   -0.0031    0.0002    0.0000    0.0002   -0.0095   -0.0107   -0.0095
   45.4640   45.4545   45.4640   45.4543   45.4545   45.4543   45.4811   45.5035   45.4811   -0.0031   -0.0000   -0.0031    0.0002    0.0000    0.0002   -0.0095   -0.0106   -0.0095
   45.4640   45.4545   45.4640   45.4543   45.4545   45.4543   45.4812   45.5036   45.4812   -0.0031   -0.0000   -0.0031    0.0002    0.0000    0.0002   -0.0095   -0.0106   -0.0095
   45.4641   45.4545   45.4641   45.4543   45.4545   45.4543   45.4813   45.5037   45.4813   -0.0031   -0.0000   -0.0031    0.0002    0.0000    0.0002   -0.0095   -0.0106   -0.0095
   45.4641   45.4545   45.4641   45.4543   45.4545   45.4543   45.4814   45.5038   45.4814   -0.0031   -0.0000   -0.0031    0.0002    0.0000    0.0002   -0.0095   -0.0106   -0.0095
   45.4641   45.4545   45.4641   45.4543   45.4545   45.4543   45.4815   45.5039   45.4815   -0.0031   -0.0000   -0.0031    0.0002    0.0000    0.0002   -0.0095   -0.0105   -0.0095
   45.4642   45.4545   45.4642   45.4543   45.4545   45.4543   45.4816   45.5040   45.4816   -0.0031   -0.0000   -0.0031    0.0002    0.0000    0.0002   -0.0095   -0.0105   -0.0095
   45.4642   45.4545   45.4642   45.4543   45.4545   45.4543   45.4817   45.5041   45.4817   -0.0031   -0.0000   -0.0031    0.0002    0.0000    0.0002   -0.0095   -0.0105   -0.0095
   45.4642   45.4545   45.4642   45.4543   45.4545   45.4543   45.4817   45.5042   45.4817   -0.0031   -0.0000   -0.0031    0.0002    0.0000    0.0002   -0.0095   -0.0105   -0.0095
   45.4643   45.4545   45.4643   45.4543   45.4545   45.4543   45.4818   45.5043   45.4818   -0.0031   -0.0000   -0.0031    0.0002    0.0000    0.0002   -0.0095   -0.0104   -0.0095
   45.4643   45.4545   45.4643   45.4543   45.4545   45.4543   45.4819   45.5044   45.4819   -0.0031   -0.0000   -0.0031    0.0002    0.0000    0.0002   -0.0095   -0.0104   -0.0095
   45.4643   45.4545   45.4643   45.4543   45.4545   45.4543   45.4820   45.5045   45.4820   -0.0031   -0.0000   -0.0031    0.0002    0.0000    0.0002   -0.0095   -0.0104   -0.0095
   45.4644   45.4545   45.4644   45.4543   45.4545   45.4543   45.4821   45.5046   45.4821   -0.0031   -0.0000   -0.0031    0.0002    0.0000    0.0002   -0.0095   -0.0104   -0.0095
   45.4644   45.4545   45.4644   45.4543   45.4545   45.4543   45.4822   45.5047   45.4822   -0.0031   -0.0000   -0.0031    0.0002    0.0000    0.0002   -0.0095   -0.0103   -0.0095
   45.4644   45.4545   45.4644   45.4543   45.4545   45.4543   45.4823   45.5048   45.4823   -0.0031   -0.0000   -0.0031    0.0002    0.0000    0.0002   -0.0095   -0.0103   -0.0095
   45.4645   45.4545   45.4645   45.4543   45.4545   45.4543   45.4824   45.5049   45.4824   -0.0031   -0.0000   -0.0031    0.0002    0.0000    0.0002   -0.0095   -0.0103   -0.0095
   45.4645   45.4545   45.4645   45.4543   45.4545   45.4543   45.4825   45.5050   45.4825   -0.0031   -0.0000   -0.0031    0.0002    0.0000    0.0002   -0.0096   -0.0103   -0.0096
   45.4645   45.4545   45.4645   45.4543   45.4545   45.4543   45.4826   45.5052   45.4826   -0.0031   -0.0000   -0.0031    0.0002    0.0000    0.0002   -0.0096   -0.0103   -0.0096
   45.4645   45.4545   45.4645   45.4543   45.4545   45.4543   45.4827   45.5053   45.4827   -0.0031   -0.0000   -0.0031    0.0002    0.0000    0.0002   -0.0096   -0.0102   -0.0096
   45.4646   45.4545   45.4646   45.4543   45.4545   45.4543   45.4828   45.5054   45.4828   -0.0031   -0.0000   -0.0031    0.0002    0.0000    0.0002   -0.0096   -0.0102   -0.0096
   45.4646   45.4545   45.4646   45.4543   45.4545   45.4543   45.4829   45.5055   45.4829   -0.0031   -0.0000   -0.0031    0.0002    0.0000    0.0002   -0.0096   -0.0102   -0.0096
   45.4646   45.4545   45.4646   45.4543   45.4545   45.4543   45.4830   45.5056   45.4830   -0.0031   -0.0000   -0.0031    0.0002    0.0000    0.0002   -0.0096   -0.0102   -0.0096
   45.4647   45.4545   45.4647   45.4543   45.4545   45.4543   45.4831   45.5057   45.4831   -0.0031   -0.0000   -0.0031    0.0002    0.0000    0.0002   -0.0096   -0.0101   -0.0096
   45.4647   45.4545   45.4647   45.4543   45.4545   45.4543   45.4832   45.5058   45.4832   -0.0031   -0.0000   -0.0031    0.0002    0.0000    0.0002   -0.0096   -0.0101   -0.0096
   45.4647   45.4545   45.4647   45.4543   45.4545   45.4543   45.4833   45.5059   45.4833   -0.0031   -0.0000   -0.0031    0.0002    0.0000    0.0002   -0.0096   -0.0101   -0.0096
   45.4648   45.4545   45.4648   45.4543   45.4545   45.4543   45.4834   45.5060   45.4834   -0.0031   -0.0000   -0.0031    0.0002    0.0000    0.0002   -0.0096   -0.0101   -0.0096
   45.4648   45.4545   45.4648   45.4543   45.4545   45.4543   45.4835   45.5061   45.4835   -0.0031   -0.0000   -0.0031    0.0002    0.0000    0.0002   -0.0096   -0.0100   -0.0096
   45.4648   45.4545   45.4648   45.4543   45.4545   45.4543   45.4836   45.5062   45.4836   -0.0031   -0.0000   -0.0031    0.0002    0.0000    0.0002   -0.0096   -0.0100   -0.0096
   45.4649   45.4545   45.4649   45.4543   45.4545   45.4543   45.4837   45.5063   45.4837   -0.0031   -0.0000   -0.0031    0.0002    0.0000    0.0002   -0.0096   -0.0100   -0.0096
   45.4649   45.4545   45.4649   45.4543   45.4545   45.4543   45.4838   45.5064   45.4838   -0.0031   -0.0000   -0.0031    0.0002    0.0000    0.0002   -0.0096   -0.0100   -0.0096
   45.4649   45.4545   45.4649   45.4543   45.4545   45.4543   45.4838   45.5065   45.4838   -0.0031   -0.0000   -0.0031    0.0002    0.0000    0.0002   -0.0096   -0.0099   -0.0096
   45.4650   45.4545   45.4650   45.4543   45.4545   45.4543   45.4840   45.5066   45.4840   -0.0031   -0.0000   -0.0031    0.0002    0.0000    0.0002   -0.0096   -0.0099   -0.0096
   45.4650   45.4545   45.4650   45.4543   45.4545   45.4543   45.4840   45.5067   45.4840   -0.0031   -0.0000   -0.0031    0.0002    0.0000    0.0002   -0.0096   -0.0099   -0.0096
   45.4650   45.4545   45.4650   45.4543   45.4545   45.4543   45.4841   45.5068   45.4841   -0.0031   -0.0000   -0.0031    0.0002    0.0000    0.0002   -0.0096   -0.0098   -0.0096
   45.4650   45.4545   45.4650   45.4543   45.4545   45.4543   45.4842   45.5069   45.4842   -0.0031   -0.0000   -0.0031    0.0002    0.0000    0.0002   -0.0096   -0.0098   -0.0096
   45.4651   45.4545   45.4651   45.4543   45.4545   45.4543   45.4843   45.5070   45.4843   -0.0031   -0.0000   -0.0031    0.0002    0.0000    0.0002   -0.0096   -0.0098   -0.0096
   45.4651   45.4545   45.4651   45.4543   45.4545   45.4543   45.4844   45.5071   45.4844   -0.0031   -0.0000   -0.0031    0.0002    0.0000    0.0002   -0.0096   -0.0098   -0.0096
   45.4651   45.4545   45.4651   45.4543   45.4545   45.4543   45.4845   45.5072   45.4845   -0.0031   -0.0000   -0.0031    0.0002    0.0000    0.0002   -0.0096   -0.0097   -0.0096
   45.4652   45.4545   45.4652   45.4542   45.4545   45.4542   45.4846   45.5072   45.4846   -0.0031   -0.0000   -0.0031    0.0002    0.0000    0.0002   -0.0096   -0.0097   -0.0096
   45.4652   45.4545   45.4652   45.4542   45.4545   45.4542   45.4847   45.5073   45.4847   -0.0031   -0.0000   -0.0031    0.0002    0.0000    0.0002   -0.0096   -0.0097   -0.0096
   45.4652   45.4545   45.4652   45.4542   45.4545   45.4542   45.4848   45.5074   45.4848   -0.0031   -0.0000   -0.0031    0.0002    0.0000    0.0002   -0.0096   -0.0097   -0.0096
   45.4653   45.4545   45.4653   45.4542   45.4545   45.4542   45.4849   45.5075   45.4849   -0.0031   -0.0000   -0.0031    0.0002    0.0000    0.0002   -0.0097   -0.0096   -0.0097
   45.4653   45.4545   45.4653   45.4542   45.4545   45.4542   45.4850   45.5076   45.4850   -0.0031   -0.0000   -0.0031    0.0002    0.0000    0.0002   -0.0097   -0.0096   -0.0097
   45.4653   45.4545   45.4653   45.4542   45.4545   45.4542   45.4851   45.5077   45.4851   -0.0031   -0.0000   -0.0031    0.0002    0.0000    0.0002   -0.0097   -0.0096   -0.0097
   45.4653   45.4545   45.4653   45.4542   45.4545   45.4542   45.4852   45.5078   45.4852   -0.0031   -0.0000   -0.0031    0.0002    0.0000    0.0002   -0.0097   -0.0096   -0.0097
   45.4654   45.4545   45.4654   45.4542   45.4545   45.4542   45.4853   45.5079   45.4853   -0.0031   -0.0000   -0.0031    0.0002    0.0000    0.0002   -0.0097   -0.0095   -0.0097
   45.4654   45.4545   45.4654   45.4542   45.4545   45.4542   45.4854   45.5080   45.4854   -0.0031   -0.0000   -0.0031    0.0002    0.0000    0.0002   -0.0097   -0.0095   -0.0097
   45.4655   45.4545   45.4655   45.4542   45.4545   45.4542   45.4855   45.5081   45.4855   -0.0031   -0.0000   -0.0031    0.0002    0.0000    0.0002   -0.0097   -0.0095   -0.0097
   45.4655   45.4545   45.4655   45.4542   45.4545   45.4542   45.4856   45.5082   45.4856   -0.0031   -0.0000   -0.0031    0.0002    0.0000    0.0002   -0.0097   -0.0095   -0.0097
   45.4655   45.4545   45.4655   45.4542   45.4545   45.4542   45.4857   45.5083   45.4857   -0.0031   -0.0000   -0.0031    0.0002    0.0000    0.0002   -0.0097   -0.0094   -0.0097
   45.4655   45.4545   45.4655   45.4542   45.4545   45.4542   45.4858   45.5084   45.4858   -0.0031   -0.0000   -0.0031    0.0002    0.0000    0.0002   -0.0097   -0.0094   -0.0097
   45.4656   45.4545   45.4656   45.4542   45.4545   45.4542   45.4859   45.5085   45.4859   -0.0031   -0.0000   -0.0031    0.0002    0.0000    0.0002   -0.0097   -0.0094   -0.0097
   45.4656   45.4545   45.4656   45.4542   45.4545   45.4542   45.4860   45.5086   45.4860   -0.0031   -0.0000   -0.0031    0.0002    0.0000    0.0002   -0.0097   -0.0093   -0.0097
   45.4656   45.4545   45.4656   45.4542   45.4545   45.4542   45.4861   45.5087   45.4861   -0.0031   -0.0000   -0.0031    0.0002    0.0000    0.0002   -0.0097   -0.0093   -0.0097
   45.4657   45.4545   45.4657   45.4542   45.4545   45.4542   45.4862   45.5088   45.4862   -0.0031   -0.0000   -0.0031    0.0002    0.0000    0.0002   -0.0097   -0.0093   -0.0097
   45.4657   45.4545   45.4657   45.4542   45.4545   45.4542   45.4863   45.5089   45.4863   -0.0031   -0.0000   -0.0031    0.0002    0.0000    0.0002   -0.0097   -0.0093   -0.0097
   45.4657   45.4545   45.4657   45.4542   45.4545   45.4542   45.4864   45.5090   45.4864   -0.0031   -0.0000   -0.0031    0.0002    0.0000    0.0002   -0.0097   -0.0092   -0.0097
   45.4658   45.4545   45.4658   45.4542   45.4545   45.4542   45.4865   45.5090   45.4865   -0.0031   -0.0000   -0.0031    0.0002    0.0000    0.0002   -0.0097   -0.0092   -0.0097
   45.4658   45.4545   45.4658   45.4542   45.4545   45.4542   45.4866   45.5091   45.4866   -0.0031   -0.0000   -0.0031    0.0002    0.0000    0.0002   -0.0097   -0.0092   -0.0097
   45.4658   45.4545   45.4658   45.4542   45.4545   45.4542   45.4867   45.5092   45.4867   -0.0031   -0.0000   -0.0031    0.0002    0.0000    0.0002   -0.0097   -0.0091   -0.0097
   45.4658   45.4545   45.4658   45.4542   45.4545   45.4542   45.4868   45.5093   45.4868   -0.0031   -0.0000   -0.0031    0.0002    0.0000    0.0002   -0.0097   -0.0091   -0.0097
   45.4659   45.4545   45.4659   45.4542   45.4545   45.4542   45.4868   45.5094   45.4868   -0.0031   -0.0000   -0.0031    0.0002    0.0000    0.0002   -0.0097   -0.0091   -0.0097
   45.4659   45.4545   45.4659   45.4542   45.4545   45.4542   45.4869   45.5095   45.4869   -0.0031   -0.0000   -0.0031    0.0002    0.0000    0.0002   -0.0097   -0.0091   -0.0097
   45.4659   45.4545   45.4659   45.4542   45.4545   45.4542   45.4870   45.5096   45.4870   -0.0031   -0.0000   -0.0031    0.0002    0.0000    0.0002   -0.0097   -0.0090   -0.0097
   45.4660   45.4545   45.4660   45.4542   45.4545   45.4542   45.4871   45.5097   45.4871   -0.0031   -0.0000   -0.0031    0.0002    0.0000    0.0002   -0.0097   -0.0090   -0.0097
   45.4660   45.4545   45.4660   45.4542   45.4545   45.4542   45.4872   45.5098   45.4872   -0.0031   -0.0000   -0.0031    0.0002    0.0000    0.0002   -0.0097   -0.0090   -0.0097
   45.4660   45.4545   45.4660   45.4542   45.4545   45.4542   45.4873   45.5099   45.4873   -0.0031   -0.0000   -0.0031    0.0002    0.0000    0.0002   -0.0097   -0.0089   -0.0097
   45.4661   45.4545   45.4661   45.4542   45.4545   45.4542   45.4874   45.5100   45.4874   -0.0031   -0.0000   -0.0031    0.0002    0.0000    0.0002   -0.0097   -0.0089   -0.0097
   45.4661   45.4545   45.4661   45.4542   45.4545   45.4542   45.4875   45.5100   45.4875   -0.0030   -0.0000   -0.0030    0.0002    0.0000    0.0002   -0.0097   -0.0089   -0.0097
   45.4661   45.4545   45.4661   45.4542   45.4545   45.4542   45.4876   45.5101   45.4876   -0.0030   -0.0000   -0.0030    0.0002    0.0000    0.0002   -0.0097   -0.0088   -0.0097
   45.4662   45.4545   45.4662   45.4542   45.4545   45.4542   45.4877   45.5102   45.4877   -0.0030   -0.0000   -0.0030    0.0002    0.0000    0.0002   -0.0098   -0.0088   -0.0098
   45.4662   45.4545   45.4662   45.4542   45.4545   45.4542   45.4878   45.5103   45.4878   -0.0030   -0.0000   -0.0030    0.0002    0.0000    0.0002   -0.0098   -0.0088   -0.0098
   45.4662   45.4545   45.4662   45.4542   45.4545   45.4542   45.4879   45.5104   45.4879   -0.0030   -0.0000   -0.0030    0.0002    0.0000    0.0002   -0.0098   -0.0088   -0.0098
   45.4662   45.4545   45.4662   45.4542   45.4545   45.4542   45.4880   45.5105   45.4880   -0.0030   -0.0000   -0.0030    0.0002    0.0000    0.0002   -0.0098   -0.0087   -0.0098
   45.4663   45.4545   45.4663   45.4542   45.4545   45.4542   45.4881   45.5106   45.4881   -0.0030   -0.0000   -0.0030    0.0002    0.0000    0.0002   -0.0098   -0.0087   -0.0098
   45.4663   45.4545   45.4663   45.4542   45.4545   45.4542   45.4882   45.5107   45.4882   -0.0030   -0.0000   -0.0030    0.0002    0.0000    0.0002   -0.0098   -0.0087   -0.0098
   45.4663   45.4545   45.4663   45.4542   45.4545   45.4542   45.4883   45.5107   45.4883   -0.0030   -0.0000   -0.0030    0.0002    0.0000    0.0002   -0.0098   -0.0086   -0.0098
   45.4664   45.4545   45.4664   45.4542   45.4545   45.4542   45.4884   45.5108   45.4884   -0.0030   -0.0000   -0.0030    0.0002    0.0000    0.0002   -0.0098   -0.0086   -0.0098
   45.4664   45.4545   45.4664   45.4542   45.4545   45.4542   45.4885   45.5109   45.4885   -0.0030   -0.0000   -0.0030    0.0002    0.0000    0.0002   -0.0098   -0.0086   -0.0098
   45.4664   45.4545   45.4664   45.4542   45.4545   45.4542   45.4886   45.5110   45.4886   -0.0030   -0.0000   -0.0030    0.0002    0.0000    0.0002   -0.0098   -0.0085   -0.0098
   45.4665   45.4545   45.4665   45.4542   45.4545   45.4542   45.4887   45.5111   45.4887   -0.0030   -0.0000   -0.0030    0.0002    0.0000    0.0002   -0.0098   -0.0085   -0.0098
   45.4665   45.4545   45.4665   45.4542   45.4545   45.4542   45.4888   45.5112   45.4888   -0.0030   -0.0000   -0.0030    0.0002    0.0000    0.0002   -0.0098   -0.0085   -0.0098
   45.4665   45.4545   45.4665   45.4542   45.4545   45.4542   45.4889   45.5113   45.4889   -0.0030   -0.0000   -0.0030    0.0002    0.0000    0.0002   -0.0098   -0.0084   -0.0098
   45.4665   45.4545   45.4665   45.4542   45.4545   45.4542   45.4890   45.5113   45.4890   -0.0030   -0.0000   -0.0030    0.0002    0.0000    0.0002   -0.0098   -0.0084   -0.0098
   45.4666   45.4545   45.4666   45.4541   45.4545   45.4541   45.4891   45.5114   45.4891   -0.0030   -0.0000   -0.0030    0.0002    0.0000    0.0002   -0.0098   -0.0084   -0.0098
   45.4666   45.4545   45.4666   45.4541   45.4545   45.4541   45.4892   45.5115   45.4892   -0.0030   -0.0000   -0.0030    0.0002    0.0000    0.0002   -0.0098   -0.0083   -0.0098
   45.4666   45.4545   45.4666   45.4541   45.4545   45.4541   45.4893   45.5116   45.4893   -0.0030   -0.0000   -0.0030    0.0002    0.0000    0.0002   -0.0098   -0.0083   -0.0098
   45.4667   45.4545   45.4667   45.4541   45.4545   45.4541   45.4894   45.5117   45.4894   -0.0030   -0.0000   -0.0030    0.0002    0.0000    0.0002   -0.0098   -0.0083   -0.0098
   45.4667   45.4545   45.4667   45.4541   45.4545   45.4541   45.4895   45.5118   45.4895   -0.0030   -0.0000   -0.0030    0.0002    0.0000    0.0002   -0.0098   -0.0083   -0.0098
   45.4667   45.4545   45.4667   45.4541   45.4545   45.4541   45.4896   45.5118   45.4896   -0.0030   -0.0000   -0.0030    0.0002    0.0000    0.0002   -0.0098   -0.0082   -0.0098
   45.4668   45.4545   45.4668   45.4541   45.4545   45.4541   45.4897   45.5119   45.4897   -0.0030   -0.0000   -0.0030    0.0002    0.0000    0.0002   -0.0098   -0.0082   -0.0098
   45.4668   45.4545   45.4668   45.4541   45.4545   45.4541   45.4898   45.5120   45.4898   -0.0030   -0.0000   -0.0030    0.0002    0.0000    0.0002   -0.0098   -0.0082   -0.0098
   45.4668   45.4545   45.4668   45.4541   45.4545   45.4541   45.4899   45.5121   45.4899   -0.0030   -0.0000   -0.0030    0.0002    0.0000    0.0002   -0.0098   -0.0081   -0.0098
   45.4668   45.4545   45.4668   45.4541   45.4545   45.4541   45.4900   45.5122   45.4900   -0.0030   -0.0000   -0.0030    0.0002    0.0000    0.0002   -0.0098   -0.0081   -0.0098
   45.4669   45.4545   45.4669   45.4541   45.4545   45.4541   45.4901   45.5122   45.4901   -0.0030   -0.0000   -0.0030    0.0002    0.0000    0.0002   -0.0098   -0.0081   -0.0098
   45.4669   45.4545   45.4669   45.4541   45.4545   45.4541   45.4902   45.5123   45.4902   -0.0030   -0.0000   -0.0030    0.0002    0.0000    0.0002   -0.0098   -0.0080   -0.0098
   45.4669   45.4545   45.4669   45.4541   45.4545   45.4541   45.4903   45.5124   45.4903   -0.0030   -0.0000   -0.0030    0.0002    0.0000    0.0002   -0.0098   -0.0080   -0.0098
   45.4670   45.4545   45.4670   45.4541   45.4545   45.4541   45.4904   45.5125   45.4904   -0.0030   -0.0000   -0.0030    0.0002    0.0000    0.0002   -0.0098   -0.0080   -0.0098
   45.4670   45.4545   45.4670   45.4541   45.4545   45.4541   45.4905   45.5126   45.4905   -0.0030   -0.0000   -0.0030    0.0002    0.0000    0.0002   -0.0098   -0.0079   -0.0098
   45.4670   45.4545   45.4670   45.4541   45.4545   45.4541   45.4906   45.5126   45.4906   -0.0030   -0.0000   -0.0030    0.0002    0.0000    0.0002   -0.0098   -0.0079   -0.0098
   45.4671   45.4545   45.4671   45.4541   45.4545   45.4541   45.4907   45.5127   45.4907   -0.0030   -0.0000   -0.0030    0.0002    0.0000    0.0002   -0.0098   -0.0079   -0.0098
   45.4671   45.4545   45.4671   45.4541   45.4545   45.4541   45.4908   45.5128   45.4908   -0.0030   -0.0000   -0.0030    0.0002    0.0000    0.0002   -0.0099   -0.0078   -0.0099
   45.4671   45.4545   45.4671   45.4541   45.4545   45.4541   45.4909   45.5129   45.4909   -0.0030   -0.0000   -0.0030    0.0003    0.0000    0.0003   -0.0099   -0.0078   -0.0099
   45.4672   45.4545   45.4672   45.4541   45.4545   45.4541   45.4910   45.5130   45.4910   -0.0030   -0.0000   -0.0030    0.0003    0.0000    0.0003   -0.0099   -0.0078   -0.0099
   45.4672   45.4545   45.4672   45.4541   45.4545   45.4541   45.4911   45.5130   45.4911   -0.0030   -0.0000   -0.0030    0.0003    0.0000    0.0003   -0.0099   -0.0077   -0.0099
   45.4672   45.4545   45.4672   45.4541   45.4545   45.4541   45.4912   45.5131   45.4912   -0.0030   -0.0000   -0.0030    0.0003    0.0000    0.0003   -0.0099   -0.0077   -0.0099
   45.4672   45.4545   45.4672   45.4541   45.4545   45.4541   45.4913   45.5132   45.4913   -0.0030   -0.0000   -0.0030    0.0003    0.0000    0.0003   -0.0099   -0.0077   -0.0099
   45.4673   45.4545   45.4673   45.4541   45.4545   45.4541   45.4913   45.5133   45.4913   -0.0030   -0.0000   -0.0030    0.0003    0.0000    0.0003   -0.0099   -0.0076   -0.0099
   45.4673   45.4545   45.4673   45.4541   45.4545   45.4541   45.4915   45.5133   45.4915   -0.0030   -0.0000   -0.0030    0.0003    0.0000    0.0003   -0.0099   -0.0076   -0.0099
   45.4673   45.4545   45.4673   45.4541   45.4545   45.4541   45.4915   45.5134   45.4915   -0.0030   -0.0000   -0.0030    0.0003    0.0000    0.0003   -0.0099   -0.0075   -0.0099
   45.4674   45.4545   45.4674   45.4541   45.4545   45.4541   45.4917   45.5135   45.4917   -0.0030   -0.0000   -0.0030    0.0003    0.0000    0.0003   -0.0099   -0.0075   -0.0099
   45.4674   45.4545   45.4674   45.4541   45.4545   45.4541   45.4918   45.5136   45.4918   -0.0030   -0.0000   -0.0030    0.0003    0.0000    0.0003   -0.0099   -0.0075   -0.0099
   45.4674   45.4545   45.4674   45.4541   45.4545   45.4541   45.4918   45.5136   45.4918   -0.0030   -0.0000   -0.0030    0.0003    0.0000    0.0003   -0.0099   -0.0074   -0.0099
   45.4675   45.4545   45.4675   45.4541   45.4545   45.4541   45.4920   45.5137   45.4920   -0.0030   -0.0000   -0.0030    0.0003    0.0000    0.0003   -0.0099   -0.0074   -0.0099
   45.4675   45.4545   45.4675   45.4541   45.4545   45.4541   45.4920   45.5138   45.4920   -0.0030   -0.0000   -0.0030    0.0003    0.0000    0.0003   -0.0099   -0.0074   -0.0099
   45.4675   45.4545   45.4675   45.4541   45.4545   45.4541   45.4922   45.5139   45.4922   -0.0030   -0.0000   -0.0030    0.0003    0.0000    0.0003   -0.0099   -0.0073   -0.0099
   45.4675   45.4545   45.4675   45.4541   45.4545   45.4541   45.4922   45.5139   45.4922   -0.0030   -0.0000   -0.0030    0.0003    0.0000    0.0003   -0.0099   -0.0073   -0.0099
   45.4676   45.4545   45.4676   45.4541   45.4545   45.4541   45.4923   45.5140   45.4923   -0.0030   -0.0000   -0.0030    0.0003    0.0000    0.0003   -0.0099   -0.0073   -0.0099
   45.4676   45.4545   45.4676   45.4541   45.4545   45.4541   45.4924   45.5141   45.4924   -0.0030   -0.0000   -0.0030    0.0003    0.0000    0.0003   -0.0099   -0.0072   -0.0099
   45.4676   45.4545   45.4676   45.4541   45.4545   45.4541   45.4925   45.5142   45.4925   -0.0030   -0.0000   -0.0030    0.0003    0.0000    0.0003   -0.0099   -0.0072   -0.0099
   45.4677   45.4545   45.4677   45.4541   45.4545   45.4541   45.4926   45.5142   45.4926   -0.0030   -0.0000   -0.0030    0.0003    0.0000    0.0003   -0.0099   -0.0072   -0.0099
   45.4677   45.4545   45.4677   45.4540   45.4545   45.4540   45.4927   45.5143   45.4927   -0.0030   -0.0000   -0.0030    0.0003    0.0000    0.0003   -0.0099   -0.0071   -0.0099
   45.4677   45.4545   45.4677   45.4540   45.4545   45.4540   45.4928   45.5144   45.4928   -0.0030   -0.0000   -0.0030    0.0003    0.0000    0.0003   -0.0099   -0.0071   -0.0099
   45.4677   45.4545   45.4677   45.4540   45.4545   45.4540   45.4929   45.5144   45.4929   -0.0030   -0.0000   -0.0030    0.0003    0.0000    0.0003   -0.0099   -0.0071   -0.0099
   45.4678   45.4545   45.4678   45.4540   45.4545   45.4540   45.4930   45.5145   45.4930   -0.0030   -0.0000   -0.0030    0.0003    0.0000    0.0003   -0.0099   -0.0070   -0.0099
   45.4678   45.4545   45.4678   45.4540   45.4545   45.4540   45.4931   45.5146   45.4931   -0.0030   -0.0000   -0.0030    0.0003    0.0000    0.0003   -0.0099   -0.0070   -0.0099
   45.4678   45.4545   45.4678   45.4540   45.4545   45.4540   45.4932   45.5147   45.4932   -0.0030   -0.0000   -0.0030    0.0003    0.0000    0.0003   -0.0099   -0.0069   -0.0099
   45.4679   45.4545   45.4679   45.4540   45.4545   45.4540   45.4933   45.5147   45.4933   -0.0030   -0.0000   -0.0030    0.0003    0.0000    0.0003   -0.0100   -0.0069   -0.0100
   45.4679   45.4545   45.4679   45.4540   45.4545   45.4540   45.4934   45.5148   45.4934   -0.0030   -0.0000   -0.0030    0.0003    0.0000    0.0003   -0.0100   -0.0069   -0.0100
   45.4679   45.4545   45.4679   45.4540   45.4545   45.4540   45.4935   45.5148   45.4935   -0.0030   -0.0000   -0.0030    0.0003    0.0000    0.0003   -0.0100   -0.0068   -0.0100
   45.4680   45.4545   45.4680   45.4540   45.4545   45.4540   45.4936   45.5149   45.4936   -0.0030   -0.0000   -0.0030    0.0003    0.0000    0.0003   -0.0100   -0.0068   -0.0100
   45.4680   45.4545   45.4680   45.4540   45.4545   45.4540   45.4937   45.5150   45.4937   -0.0030   -0.0000   -0.0030    0.0003    0.0000    0.0003   -0.0100   -0.0068   -0.0100
   45.4680   45.4545   45.4680   45.4540   45.4545   45.4540   45.4938   45.5151   45.4938   -0.0030   -0.0000   -0.0030    0.0003    0.0000    0.0003   -0.0100   -0.0067   -0.0100
   45.4680   45.4545   45.4680   45.4540   45.4545   45.4540   45.4939   45.5151   45.4939   -0.0030   -0.0000   -0.0030    0.0003    0.0000    0.0003   -0.0100   -0.0067   -0.0100
   45.4681   45.4545   45.4681   45.4540   45.4545   45.4540   45.4940   45.5152   45.4940   -0.0030   -0.0000   -0.0030    0.0003    0.0000    0.0003   -0.0100   -0.0067   -0.0100
   45.4681   45.4545   45.4681   45.4540   45.4545   45.4540   45.4941   45.5153   45.4941   -0.0030   -0.0000   -0.0030    0.0003    0.0000    0.0003   -0.0100   -0.0066   -0.0100
   45.4681   45.4545   45.4681   45.4540   45.4545   45.4540   45.4942   45.5153   45.4942   -0.0030   -0.0000   -0.0030    0.0003    0.0000    0.0003   -0.0100   -0.0066   -0.0100
   45.4682   45.4545   45.4682   45.4540   45.4545   45.4540   45.4943   45.5154   45.4943   -0.0030   -0.0000   -0.0030    0.0003    0.0000    0.0003   -0.0100   -0.0065   -0.0100
   45.4682   45.4545   45.4682   45.4540   45.4545   45.4540   45.4944   45.5155   45.4944   -0.0030   -0.0000   -0.0030    0.0003    0.0000    0.0003   -0.0100   -0.0065   -0.0100
   45.4682   45.4545   45.4682   45.4540   45.4545   45.4540   45.4945   45.5155   45.4945   -0.0029   -0.0000   -0.0029    0.0003    0.0000    0.0003   -0.0100   -0.0065   -0.0100
   45.4683   45.4545   45.4683   45.4540   45.4545   45.4540   45.4946   45.5156   45.4946   -0.0029   -0.0000   -0.0029    0.0003    0.0000    0.0003   -0.0100   -0.0064   -0.0100
   45.4683   45.4545   45.4683   45.4540   45.4545   45.4540   45.4947   45.5157   45.4947   -0.0029   -0.0000   -0.0029    0.0003    0.0000    0.0003   -0.0100   -0.0064   -0.0100
   45.4683   45.4545   45.4683   45.4540   45.4545   45.4540   45.4948   45.5157   45.4948   -0.0029   -0.0000   -0.0029    0.0003    0.0000    0.0003   -0.0100   -0.0063   -0.0100
   45.4683   45.4545   45.4683   45.4540   45.4545   45.4540   45.4949   45.5158   45.4949   -0.0029   -0.0000   -0.0029    0.0003    0.0000    0.0003   -0.0100   -0.0063   -0.0100
   45.4684   45.4545   45.4684   45.4540   45.4545   45.4540   45.4950   45.5158   45.4950   -0.0029   -0.0000   -0.0029    0.0003    0.0000    0.0003   -0.0100   -0.0063   -0.0100
   45.4684   45.4545   45.4684   45.4540   45.4545   45.4540   45.4951   45.5159   45.4951   -0.0029   -0.0000   -0.0029    0.0003    0.0000    0.0003   -0.0100   -0.0062   -0.0100
   45.4684   45.4545   45.4684   45.4540   45.4545   45.4540   45.4952   45.5160   45.4952   -0.0029   -0.0000   -0.0029    0.0003    0.0000    0.0003   -0.0100   -0.0062   -0.0100
   45.4685   45.4545   45.4685   45.4540   45.4545   45.4540   45.4953   45.5160   45.4953   -0.0029   -0.0000   -0.0029    0.0003    0.0000    0.0003   -0.0100   -0.0062   -0.0100
   45.4685   45.4545   45.4685   45.4540   45.4545   45.4540   45.4954   45.5161   45.4954   -0.0029   -0.0000   -0.0029    0.0003    0.0000    0.0003   -0.0100   -0.0061   -0.0100
   45.4685   45.4545   45.4685   45.4540   45.4545   45.4540   45.4955   45.5162   45.4955   -0.0029   -0.0000   -0.0029    0.0003    0.0000    0.0003   -0.0100   -0.0061   -0.0100
   45.4685   45.4545   45.4685   45.4540   45.4545   45.4540   45.4956   45.5162   45.4956   -0.0029   -0.0000   -0.0029    0.0003    0.0000    0.0003   -0.0100   -0.0060   -0.0100
   45.4686   45.4545   45.4686   45.4540   45.4545   45.4540   45.4957   45.5163   45.4957   -0.0029   -0.0000   -0.0029    0.0003    0.0000    0.0003   -0.0100   -0.0060   -0.0100
   45.4686   45.4545   45.4686   45.4540   45.4545   45.4540   45.4958   45.5163   45.4958   -0.0029   -0.0000   -0.0029    0.0003    0.0000    0.0003   -0.0100   -0.0060   -0.0100
   45.4686   45.4545   45.4686   45.4540   45.4545   45.4540   45.4959   45.5164   45.4959   -0.0029   -0.0000   -0.0029    0.0003    0.0000    0.0003   -0.0100   -0.0059   -0.0100
   45.4687   45.4545   45.4687   45.4540   45.4545   45.4540   45.4960   45.5164   45.4960   -0.0029   -0.0000   -0.0029    0.0003    0.0000    0.0003   -0.0100   -0.0059   -0.0100
   45.4687   45.4545   45.4687   45.4540   45.4545   45.4540   45.4961   45.5165   45.4961   -0.0029   -0.0000   -0.0029    0.0003    0.0000    0.0003   -0.0100   -0.0058   -0.0100
   45.4687   45.4545   45.4687   45.4540   45.4545   45.4540   45.4962   45.5166   45.4962   -0.0029   -0.0000   -0.0029    0.0003    0.0000    0.0003   -0.0100   -0.0058   -0.0100
   45.4687   45.4545   45.4687   45.4540   45.4545   45.4540   45.4963   45.5166   45.4963   -0.0029   -0.0000   -0.0029    0.0003    0.0000    0.0003   -0.0100   -0.0058   -0.0100
   45.4688   45.4545   45.4688   45.4540   45.4545   45.4540   45.4964   45.5167   45.4964   -0.0029   -0.0000   -0.0029    0.0003    0.0000    0.0003   -0.0101   -0.0057   -0.0101
   45.4688   45.4545   45.4688   45.4540   45.4545   45.4540   45.4965   45.5167   45.4965   -0.0029   -0.0000   -0.0029    0.0003    0.0000    0.0003   -0.0101   -0.0057   -0.0101
   45.4688   45.4545   45.4688   45.4540   45.4545   45.4540   45.4966   45.5168   45.4966   -0.0029   -0.0000   -0.0029    0.0003    0.0000    0.0003   -0.0101   -0.0056   -0.0101
   45.4689   45.4545   45.4689   45.4539   45.4545   45.4539   45.4967   45.5168   45.4967   -0.0029   -0.0000   -0.0029    0.0003    0.0000    0.0003   -0.0101   -0.0056   -0.0101
   45.4689   45.4545   45.4689   45.4539   45.4545   45.4539   45.4968   45.5169   45.4968   -0.0029   -0.0000   -0.0029    0.0003    0.0000    0.0003   -0.0101   -0.0055   -0.0101
   45.4689   45.4545   45.4689   45.4539   45.4545   45.4539   45.4969   45.5170   45.4969   -0.0029   -0.0000   -0.0029    0.0003    0.0000    0.0003   -0.0101   -0.0055   -0.0101
   45.4690   45.4545   45.4690   45.4539   45.4545   45.4539   45.4970   45.5170   45.4970   -0.0029   -0.0000   -0.0029    0.0003    0.0000    0.0003   -0.0101   -0.0055   -0.0101
   45.4690   45.4545   45.4690   45.4539   45.4545   45.4539   45.4971   45.5171   45.4971   -0.0029   -0.0000   -0.0029    0.0003    0.0000    0.0003   -0.0101   -0.0054   -0.0101
   45.4690   45.4545   45.4690   45.4539   45.4545   45.4539   45.4972   45.5171   45.4972   -0.0029   -0.0000   -0.0029    0.0003    0.0000    0.0003   -0.0101   -0.0054   -0.0101
   45.4690   45.4545   45.4690   45.4539   45.4545   45.4539   45.4973   45.5172   45.4973   -0.0029   -0.0000   -0.0029    0.0003    0.0000    0.0003   -0.0101   -0.0053   -0.0101
   45.4691   45.4545   45.4691   45.4539   45.4545   45.4539   45.4974   45.5172   45.4974   -0.0029   -0.0000   -0.0029    0.0003    0.0000    0.0003   -0.0101   -0.0053   -0.0101
   45.4691   45.4545   45.4691   45.4539   45.4545   45.4539   45.4975   45.5173   45.4975   -0.0029   -0.0000   -0.0029    0.0003    0.0000    0.0003   -0.0101   -0.0053   -0.0101
   45.4691   45.4545   45.4691   45.4539   45.4545   45.4539   45.4977   45.5173   45.4977   -0.0029   -0.0000   -0.0029    0.0003    0.0000    0.0003   -0.0101   -0.0052   -0.0101
   45.4692   45.4545   45.4692   45.4539   45.4545   45.4539   45.4977   45.5174   45.4977   -0.0029   -0.0000   -0.0029    0.0003    0.0000    0.0003   -0.0101   -0.0052   -0.0101
   45.4692   45.4545   45.4692   45.4539   45.4545   45.4539   45.4978   45.5174   45.4978   -0.0029   -0.0000   -0.0029    0.0003    0.0000    0.0003   -0.0101   -0.0051   -0.0101
   45.4692   45.4545   45.4692   45.4539   45.4545   45.4539   45.4980   45.5175   45.4980   -0.0029   -0.0000   -0.0029    0.0003    0.0000    0.0003   -0.0101   -0.0051   -0.0101
   45.4692   45.4545   45.4692   45.4539   45.4545   45.4539   45.4980   45.5175   45.4980   -0.0029   -0.0000   -0.0029    0.0003    0.0000    0.0003   -0.0101   -0.0050   -0.0101
   45.4693   45.4545   45.4693   45.4539   45.4545   45.4539   45.4982   45.5176   45.4982   -0.0029   -0.0000   -0.0029    0.0003    0.0000    0.0003   -0.0101   -0.0050   -0.0101
   45.4693   45.4545   45.4693   45.4539   45.4545   45.4539   45.4983   45.5176   45.4983   -0.0029   -0.0000   -0.0029    0.0003    0.0000    0.0003   -0.0101   -0.0050   -0.0101
   45.4693   45.4545   45.4693   45.4539   45.4545   45.4539   45.4983   45.5177   45.4983   -0.0029   -0.0000   -0.0029    0.0003    0.0000    0.0003   -0.0101   -0.0049   -0.0101
   45.4694   45.4545   45.4694   45.4539   45.4545   45.4539   45.4985   45.5177   45.4985   -0.0029   -0.0000   -0.0029    0.0003    0.0000    0.0003   -0.0101   -0.0049   -0.0101
   45.4694   45.4545   45.4694   45.4539   45.4545   45.4539   45.4986   45.5178   45.4986   -0.0029   -0.0000   -0.0029    0.0003    0.0000    0.0003   -0.0101   -0.0048   -0.0101
   45.4694   45.4545   45.4694   45.4539   45.4545   45.4539   45.4987   45.5178   45.4987   -0.0029   -0.0000   -0.0029    0.0003    0.0000    0.0003   -0.0101   -0.0048   -0.0101
   45.4694   45.4545   45.4694   45.4539   45.4545   45.4539   45.4988   45.5179   45.4988   -0.0029   -0.0000   -0.0029    0.0003    0.0000    0.0003   -0.0101   -0.0047   -0.0101
   45.4695   45.4545   45.4695   45.4539   45.4545   45.4539   45.4989   45.5179   45.4989   -0.0029   -0.0000   -0.0029    0.0003    0.0000    0.0003   -0.0101   -0.0047   -0.0101
   45.4695   45.4545   45.4695   45.4539   45.4545   45.4539   45.4990   45.5180   45.4990   -0.0029   -0.0000   -0.0029    0.0003    0.0000    0.0003   -0.0101   -0.0047   -0.0101
   45.4695   45.4545   45.4695   45.4539   45.4545   45.4539   45.4991   45.5180   45.4991   -0.0029   -0.0000   -0.0029    0.0003    0.0000    0.0003   -0.0101   -0.0046   -0.0101
   45.4696   45.4545   45.4696   45.4539   45.4545   45.4539   45.4992   45.5181   45.4992   -0.0029   -0.0000   -0.0029    0.0003    0.0000    0.0003   -0.0101   -0.0046   -0.0101
   45.4696   45.4545   45.4696   45.4539   45.4545   45.4539   45.4993   45.5181   45.4993   -0.0028   -0.0000   -0.0028    0.0003    0.0000    0.0003   -0.0101   -0.0045   -0.0101
   45.4696   45.4545   45.4696   45.4539   45.4545   45.4539   45.4994   45.5182   45.4994   -0.0028   -0.0000   -0.0028    0.0003    0.0000    0.0003   -0.0101   -0.0045   -0.0101
   45.4697   45.4545   45.4697   45.4539   45.4545   45.4539   45.4995   45.5182   45.4995   -0.0028   -0.0000   -0.0028    0.0003    0.0000    0.0003   -0.0101   -0.0044   -0.0101
   45.4697   45.4545   45.4697   45.4539   45.4545   45.4539   45.4996   45.5182   45.4996   -0.0028   -0.0000   -0.0028    0.0003    0.0000    0.0003   -0.0101   -0.0044   -0.0101
   45.4697   45.4545   45.4697   45.4539   45.4545   45.4539   45.4997   45.5183   45.4997   -0.0028   -0.0000   -0.0028    0.0003    0.0000    0.0003   -0.0101   -0.0043   -0.0101
   45.4697   45.4545   45.4697   45.4539   45.4545   45.4539   45.4998   45.5183   45.4998   -0.0028   -0.0000   -0.0028    0.0003    0.0000    0.0003   -0.0101   -0.0043   -0.0101
   45.4698   45.4545   45.4698   45.4539   45.4545   45.4539   45.4999   45.5184   45.4999   -0.0028   -0.0000   -0.0028    0.0003    0.0000    0.0003   -0.0101   -0.0042   -0.0101
   45.4698   45.4545   45.4698   45.4539   45.4545   45.4539   45.5000   45.5184   45.5000   -0.0028   -0.0000   -0.0028    0.0003    0.0000    0.0003   -0.0101   -0.0042   -0.0101
   45.4698   45.4545   45.4698   45.4538   45.4545   45.4538   45.5001   45.5185   45.5001   -0.0028   -0.0000   -0.0028    0.0003    0.0000    0.0003   -0.0101   -0.0041   -0.0101
   45.4698   45.4545   45.4698   45.4538   45.4545   45.4538   45.5002   45.5185   45.5002   -0.0028   -0.0000   -0.0028    0.0003    0.0000    0.0003   -0.0101   -0.0041   -0.0101
   45.4699   45.4545   45.4699   45.4538   45.4545   45.4538   45.5003   45.5185   45.5003   -0.0028   -0.0000   -0.0028    0.0003    0.0000    0.0003   -0.0100   -0.0040   -0.0100
   45.4699   45.4545   45.4699   45.4538   45.4545   45.4538   45.5004   45.5186   45.5004   -0.0028   -0.0000   -0.0028    0.0003    0.0000    0.0003   -0.0100   -0.0040   -0.0100
   45.4699   45.4545   45.4699   45.4538   45.4545   45.4538   45.5005   45.5186   45.5005   -0.0028   -0.0000   -0.0028    0.0003    0.0000    0.0003   -0.0100   -0.0039   -0.0100
   45.4700   45.4545   45.4700   45.4538   45.4545   45.4538   45.5006   45.5187   45.5006   -0.0028   -0.0000   -0.0028    0.0003    0.0000    0.0003   -0.0100   -0.0038   -0.0100
   45.4700   45.4545   45.4700   45.4538   45.4545   45.4538   45.5007   45.5187   45.5007   -0.0028   -0.0000   -0.0028    0.0003    0.0000    0.0003   -0.0100   -0.0038   -0.0100
   45.4700   45.4545   45.4700   45.4538   45.4545   45.4538   45.5008   45.5187   45.5008   -0.0028   -0.0000   -0.0028    0.0003    0.0000    0.0003   -0.0100   -0.0037   -0.0100
   45.4700   45.4545   45.4700   45.4538   45.4545   45.4538   45.5009   45.5188   45.5009   -0.0028   -0.0000   -0.0028    0.0003    0.0000    0.0003   -0.0100   -0.0037   -0.0100
   45.4701   45.4545   45.4701   45.4538   45.4545   45.4538   45.5010   45.5188   45.5010   -0.0027   -0.0000   -0.0027    0.0003    0.0000    0.0003   -0.0100   -0.0036   -0.0100
   45.4701   45.4545   45.4701   45.4538   45.4545   45.4538   45.5011   45.5188   45.5011   -0.0027   -0.0000   -0.0027    0.0003    0.0000    0.0003   -0.0099   -0.0036   -0.0099
   45.4701   45.4545   45.4701   45.4538   45.4545   45.4538   45.5012   45.5189   45.5012   -0.0027   -0.0000   -0.0027    0.0003    0.0000    0.0003   -0.0099   -0.0035   -0.0099
   45.4702   45.4545   45.4702   45.4538   45.4545   45.4538   45.5013   45.5189   45.5013   -0.0027   -0.0000   -0.0027    0.0003    0.0000    0.0003   -0.0099   -0.0034   -0.0099
   45.4702   45.4545   45.4702   45.4538   45.4545   45.4538   45.5014   45.5189   45.5014   -0.0027   -0.0000   -0.0027    0.0003    0.0000    0.0003   -0.0099   -0.0034   -0.0099
   45.4702   45.4545   45.4702   45.4538   45.4545   45.4538   45.5015   45.5190   45.5015   -0.0027   -0.0000   -0.0027    0.0003    0.0000    0.0003   -0.0099   -0.0033   -0.0099
   45.4702   45.4545   45.4702   45.4538   45.4545   45.4538   45.5016   45.5190   45.5016   -0.0027   -0.0000   -0.0027    0.0003    0.0000    0.0003   -0.0098   -0.0033   -0.0098
   45.4703   45.4545   45.4703   45.4538   45.4545   45.4538   45.5017   45.5190   45.5017   -0.0027   -0.0000   -0.0027    0.0003    0.0000    0.0003   -0.0098   -0.0032   -0.0098
   45.4703   45.4545   45.4703   45.4538   45.4545   45.4538   45.5018   45.5191   45.5018   -0.0027   -0.0000   -0.0027    0.0003    0.0000    0.0003   -0.0098   -0.0031   -0.0098
   45.4703   45.4545   45.4703   45.4538   45.4545   45.4538   45.5019   45.5191   45.5019   -0.0027   -0.0000   -0.0027    0.0003    0.0000    0.0003   -0.0098   -0.0031   -0.0098
   45.4703   45.4545   45.4703   45.4538   45.4545   45.4538   45.5020   45.5191   45.5020   -0.0027   -0.0000   -0.0027    0.0003    0.0000    0.0003   -0.0098   -0.0030   -0.0098
   45.4704   45.4545   45.4704   45.4538   45.4545   45.4538   45.5021   45.5192   45.5021   -0.0026   -0.0000   -0.0026    0.0003    0.0000    0.0003   -0.0097   -0.0029   -0.0097
   45.4704   45.4545   45.4704   45.4538   45.4545   45.4538   45.5022   45.5192   45.5022   -0.0026   -0.0000   -0.0026    0.0003    0.0000    0.0003   -0.0097   -0.0029   -0.0097
   45.4704   45.4545   45.4704   45.4538   45.4545   45.4538   45.5023   45.5192   45.5023   -0.0026   -0.0000   -0.0026    0.0003    0.0000    0.0003   -0.0097   -0.0028   -0.0097
   45.4704   45.4545   45.4704   45.4538   45.4545   45.4538   45.5023   45.5193   45.5023   -0.0026   -0.0000   -0.0026    0.0003    0.0000    0.0003   -0.0097   -0.0027   -0.0097
   45.4705   45.4545   45.4705   45.4538   45.4545   45.4538   45.5024   45.5193   45.5024   -0.0026   -0.0000   -0.0026    0.0003    0.0000    0.0003   -0.0096   -0.0027   -0.0096
   45.4705   45.4545   45.4705   45.4538   45.4545   45.4538   45.5025   45.5193   45.5025   -0.0026   -0.0000   -0.0026    0.0003    0.0000    0.0003   -0.0096   -0.0026   -0.0096
   45.4705   45.4545   45.4705   45.4538   45.4545   45.4538   45.5026   45.5193   45.5026   -0.0026   -0.0000   -0.0026    0.0003    0.0000    0.0003   -0.0096   -0.0025   -0.0096
   45.4705   45.4545   45.4705   45.4538   45.4545   45.4538   45.5027   45.5194   45.5027   -0.0025   -0.0000   -0.0025    0.0003    0.0000    0.0003   -0.0096   -0.0025   -0.0096
   45.4706   45.4545   45.4706   45.4538   45.4545   45.4538   45.5028   45.5194   45.5028   -0.0025   -0.0000   -0.0025    0.0003    0.0000    0.0003   -0.0095   -0.0024   -0.0095
   45.4706   45.4545   45.4706   45.4538   45.4545   45.4538   45.5029   45.5194   45.5029   -0.0025   -0.0000   -0.0025    0.0003    0.0000    0.0003   -0.0095   -0.0023   -0.0095
   45.4706   45.4545   45.4706   45.4538   45.4545   45.4538   45.5030   45.5194   45.5030   -0.0025   -0.0000   -0.0025    0.0003    0.0000    0.0003   -0.0095   -0.0023   -0.0095
   45.4706   45.4545   45.4706   45.4538   45.4545   45.4538   45.5031   45.5195   45.5031   -0.0025   -0.0000   -0.0025    0.0003    0.0000    0.0003   -0.0094   -0.0022   -0.0094
   45.4707   45.4545   45.4707   45.4538   45.4545   45.4538   45.5032   45.5195   45.5032   -0.0025   -0.0000   -0.0025    0.0003    0.0000    0.0003   -0.0094   -0.0021   -0.0094
   45.4707   45.4545   45.4707   45.4538   45.4545   45.4538   45.5033   45.5195   45.5033   -0.0025   -0.0000   -0.0025    0.0003    0.0000    0.0003   -0.0094   -0.0020   -0.0094
   45.4707   45.4545   45.4707   45.4538   45.4545   45.4538   45.5034   45.5195   45.5034   -0.0024   -0.0000   -0.0024    0.0003    0.0000    0.0003   -0.0093   -0.0020   -0.0093
   45.4707   45.4545   45.4707   45.4538   45.4545   45.4538   45.5035   45.5195   45.5035   -0.0024   -0.0000   -0.0024    0.0003    0.0000    0.0003   -0.0093   -0.0019   -0.0093
   45.4708   45.4545   45.4708   45.4538   45.4545   45.4538   45.5036   45.5195   45.5036   -0.0024   -0.0000   -0.0024    0.0003    0.0000    0.0003   -0.0093   -0.0018   -0.0093
   45.4708   45.4545   45.4708   45.4538   45.4545   45.4538   45.5037   45.5196   45.5037   -0.0024   -0.0000   -0.0024    0.0003    0.0000    0.0003   -0.0092   -0.0018   -0.0092
   45.4708   45.4545   45.4708   45.4538   45.4545   45.4538   45.5038   45.5196   45.5038   -0.0024   -0.0000   -0.0024    0.0003    0.0000    0.0003   -0.0092   -0.0017   -0.0092
   45.4708   45.4545   45.4708   45.4537   45.4545   45.4537   45.5039   45.5196   45.5039   -0.0024   -0.0000   -0.0024    0.0003    0.0000    0.0003   -0.0092   -0.0016   -0.0092
   45.4709   45.4545   45.4709   45.4537   45.4545   45.4537   45.5040   45.5196   45.5040   -0.0023   -0.0000   -0.0023    0.0003    0.0000    0.0003   -0.0091   -0.0015   -0.0091
   45.4709   45.4545   45.4709   45.4537   45.4545   45.4537   45.5040   45.5196   45.5040   -0.0023   -0.0000   -0.0023    0.0003    0.0000    0.0003   -0.0091   -0.0015   -0.0091
   45.4709   45.4545   45.4709   45.4537   45.4545   45.4537   45.5041   45.5197   45.5041   -0.0023   -0.0000   -0.0023    0.0003    0.0000    0.0003   -0.0091   -0.0014   -0.0091
   45.4709   45.4545   45.4709   45.4537   45.4545   45.4537   45.5042   45.5197   45.5042   -0.0023   -0.0000   -0.0023    0.0003    0.0000    0.0003   -0.0090   -0.0013   -0.0090
   45.4710   45.4545   45.4710   45.4537   45.4545   45.4537   45.5043   45.5197   45.5043   -0.0023   -0.0000   -0.0023    0.0003    0.0000    0.0003   -0.0090   -0.0012   -0.0090
   45.4710   45.4545   45.4710   45.4537   45.4545   45.4537   45.5044   45.5197   45.5044   -0.0023   -0.0000   -0.0023    0.0003    0.0000    0.0003   -0.0089   -0.0011   -0.0089
   45.4710   45.4545   45.4710   45.4537   45.4545   45.4537   45.5045   45.5197   45.5045   -0.0022   -0.0000   -0.0022    0.0003    0.0000    0.0003   -0.0089   -0.0011   -0.0089
   45.4710   45.4545   45.4710   45.4537   45.4545   45.4537   45.5046   45.5197   45.5046   -0.0022   -0.0000   -0.0022    0.0003    0.0000    0.0003   -0.0088   -0.0010   -0.0088
   45.4710   45.4545   45.4710   45.4537   45.4545   45.4537   45.5047   45.5197   45.5047   -0.0022   -0.0000   -0.0022    0.0003    0.0000    0.0003   -0.0088   -0.0009   -0.0088
   45.4711   45.4545   45.4711   45.4537   45.4545   45.4537   45.5048   45.5197   45.5048   -0.0022   -0.0000   -0.0022    0.0003    0.0000    0.0003   -0.0088   -0.0008   -0.0088
   45.4711   45.4545   45.4711   45.4537   45.4545   45.4537   45.5048   45.5197   45.5048   -0.0022   -0.0000   -0.0022    0.0003    0.0000    0.0003   -0.0087   -0.0007   -0.0087
   45.4711   45.4545   45.4711   45.4537   45.4545   45.4537   45.5049   45.5197   45.5049   -0.0021   -0.0000   -0.0021    0.0003    0.0000    0.0003   -0.0087   -0.0007   -0.0087
   45.4711   45.4545   45.4711   45.4537   45.4545   45.4537   45.5050   45.5197   45.5050   -0.0021   -0.0000   -0.0021    0.0003    0.0000    0.0003   -0.0086   -0.0006   -0.0086
   45.4712   45.4545   45.4712   45.4537   45.4545   45.4537   45.5051   45.5197   45.5051   -0.0021   -0.0000   -0.0021    0.0003    0.0000    0.0003   -0.0086   -0.0005   -0.0086
   45.4712   45.4545   45.4712   45.4537   45.4545   45.4537   45.5052   45.5198   45.5052   -0.0021   -0.0000   -0.0021    0.0003    0.0000    0.0003   -0.0085   -0.0004   -0.0085
   45.4712   45.4545   45.4712   45.4537   45.4545   45.4537   45.5053   45.5198   45.5053   -0.0021   -0.0000   -0.0021    0.0003    0.0000    0.0003   -0.0085   -0.0003   -0.0085
   45.4712   45.4545   45.4712   45.4537   45.4545   45.4537   45.5054   45.5198   45.5054   -0.0020   -0.0000   -0.0020    0.0003    0.0000    0.0003   -0.0084   -0.0002   -0.0084
   45.4712   45.4545   45.4712   45.4537   45.4545   45.4537   45.5054   45.5198   45.5054   -0.0020   -0.0000   -0.0020    0.0003    0.0000    0.0003   -0.0084   -0.0001   -0.0084
   45.4713   45.4545   45.4713   45.4537   45.4545   45.4537   45.5055   45.5198   45.5055   -0.0020   -0.0000   -0.0020    0.0003    0.0000    0.0003   -0.0083   -0.0000   -0.0083
   45.4713   45.4545   45.4713   45.4537   45.4545   45.4537   45.5056   45.5198   45.5056   -0.0020   -0.0000   -0.0020    0.0003    0.0000    0.0003   -0.0083    0.0000   -0.0083
   45.4713   45.4545   45.4713   45.4537   45.4545   45.4537   45.5057   45.5198   45.5057   -0.0020    0.0000   -0.0020    0.0003    0.0000    0.0003   -0.0082    0.0001   -0.0082
   45.4713   45.4545   45.4713   45.4537   45.4545   45.4537   45.5058   45.5198   45.5058   -0.0019    0.0000   -0.0019    0.0003    0.0000    0.0003   -0.0082    0.0002   -0.0082
   45.4713   45.4545   45.4713   45.4537   45.4545   45.4537   45.5059   45.5198   45.5059   -0.0019    0.0000   -0.0019    0.0003    0.0000    0.0003   -0.0081    0.0003   -0.0081
   45.4713   45.4545   45.4713   45.4537   45.4545   45.4537   45.5059   45.5198   45.5059   -0.0019    0.0000   -0.0019    0.0003    0.0000    0.0003   -0.0081    0.0004   -0.0081
   45.4714   45.4545   45.4714   45.4537   45.4545   45.4537   45.5060   45.5197   45.5060   -0.0019    0.0000   -0.0019    0.0003    0.0000    0.0003   -0.0080    0.0005   -0.0080
   45.4714   45.4545   45.4714   45.4537   45.4545   45.4537   45.5061   45.5197   45.5061   -0.0018    0.0000   -0.0018    0.0003    0.0000    0.0003   -0.0080    0.0006   -0.0080
   45.4714   45.4545   45.4714   45.4537   45.4545   45.4537   45.5062   45.5197   45.5062   -0.0018    0.0000   -0.0018    0.0003    0.0000    0.0003   -0.0079    0.0007   -0.0079
   45.4714   45.4545   45.4714   45.4537   45.4545   45.4537   45.5063   45.5197   45.5063   -0.0018    0.0000   -0.0018    0.0003    0.0000    0.0003   -0.0079    0.0008   -0.0079
   45.4714   45.4545   45.4714   45.4537   45.4545   45.4537   45.5063   45.5197   45.5063   -0.0018    0.0000   -0.0018    0.0003    0.0000    0.0003   -0.0078    0.0008   -0.0078
   45.4715   45.4545   45.4715   45.4537   45.4545   45.4537   45.5064   45.5197   45.5064   -0.0017    0.0000   -0.0017    0.0003    0.0000    0.0003   -0.0078    0.0009   -0.0078
   45.4715   45.4545   45.4715   45.4537   45.4545   45.4537   45.5065   45.5197   45.5065   -0.0017    0.0000   -0.0017    0.0003    0.0000    0.0003   -0.0077    0.0010   -0.0077
   45.4715   45.4545   45.4715   45.4537   45.4545   45.4537   45.5066   45.5197   45.5066   -0.0017    0.0000   -0.0017    0.0003    0.0000    0.0003   -0.0076    0.0011   -0.0076
   45.4715   45.4545   45.4715   45.4537   45.4545   45.4537   45.5066   45.5197   45.5066   -0.0017    0.0000   -0.0017    0.0003    0.0000    0.0003   -0.0076    0.0012   -0.0076
   45.4715   45.4545   45.4715   45.4537   45.4545   45.4537   45.5067   45.5197   45.5067   -0.0016    0.0000   -0.0016    0.0003    0.0000    0.0003   -0.0075    0.0013   -0.0075
   45.4715   45.4545   45.4715   45.4537   45.4545   45.4537   45.5068   45.5197   45.5068   -0.0016    0.0000   -0.0016    0.0003    0.0000    0.0003   -0.0075    0.0014   -0.0075
   45.4716   45.4545   45.4716   45.4537   45.4545   45.4537   45.5069   45.5196   45.5069   -0.0016    0.0000   -0.0016    0.0003    0.0000    0.0003   -0.0074    0.0015   -0.0074
   45.4716   45.4545   45.4716   45.4537   45.4545   45.4537   45.5069   45.5196   45.5069   -0.0016    0.0000   -0.0016    0.0003    0.0000    0.0003   -0.0073    0.0016   -0.0073
   45.4716   45.4545   45.4716   45.4537   45.4545   45.4537   45.5070   45.5196   45.5070   -0.0015    0.0000   -0.0015    0.0003    0.0000    0.0003   -0.0073    0.0017   -0.0073
   45.4716   45.4545   45.4716   45.4536   45.4545   45.4536   45.5071   45.5196   45.5071   -0.0015    0.0000   -0.0015    0.0003    0.0000    0.0003   -0.0072    0.0018   -0.0072
   45.4716   45.4545   45.4716   45.4536   45.4545   45.4536   45.5072   45.5196   45.5072   -0.0015    0.0000   -0.0015    0.0003    0.0000    0.0003   -0.0071    0.0019   -0.0071
   45.4716   45.4545   45.4716   45.4536   45.4545   45.4536   45.5072   45.5195   45.5072   -0.0015    0.0000   -0.0015    0.0003    0.0000    0.0003   -0.0071    0.0020   -0.0071
   45.4717   45.4545   45.4717   45.4536   45.4545   45.4536   45.5073   45.5195   45.5073   -0.0014    0.0000   -0.0014    0.0003    0.0000    0.0003   -0.0070    0.0021   -0.0070
   45.4717   45.4545   45.4717   45.4536   45.4545   45.4536   45.5074   45.5195   45.5074   -0.0014    0.0000   -0.0014    0.0003    0.0000    0.0003   -0.0069    0.0022   -0.0069
   45.4717   45.4545   45.4717   45.4536   45.4545   45.4536   45.5074   45.5195   45.5074   -0.0014    0.0000   -0.0014    0.0003    0.0000    0.0003   -0.0069    0.0023   -0.0069
   45.4717   45.4545   45.4717   45.4536   45.4545   45.4536   45.5075   45.5195   45.5075   -0.0013    0.0000   -0.0013    0.0003    0.0000    0.0003   -0.0068    0.0024   -0.0068
   45.4717   45.4545   45.4717   45.4536   45.4545   45.4536   45.5076   45.5194   45.5076   -0.0013    0.0000   -0.0013    0.0003    0.0000    0.0003   -0.0067    0.0025   -0.0067
   45.4717   45.4545   45.4717   45.4536   45.4545   45.4536   45.5076   45.5194   45.5076   -0.0013    0.0000   -0.0013    0.0003    0.0000    0.0003   -0.0067    0.0026   -0.0067
   45.4717   45.4545   45.4717   45.4536   45.4545   45.4536   45.5077   45.5194   45.5077   -0.0013    0.0000   -0.0013    0.0003    0.0000    0.0003   -0.0066    0.0027   -0.0066
   45.4717   45.4545   45.4717   45.4536   45.4545   45.4536   45.5078   45.5194   45.5078   -0.0012    0.0000   -0.0012    0.0003    0.0000    0.0003   -0.0065    0.0028   -0.0065
   45.4718   45.4545   45.4718   45.4536   45.4545   45.4536   45.5078   45.5193   45.5078   -0.0012    0.0000   -0.0012    0.0003    0.0000    0.0003   -0.0065    0.0029   -0.0065
   45.4718   45.4545   45.4718   45.4536   45.4545   45.4536   45.5079   45.5193   45.5079   -0.0012    0.0000   -0.0012    0.0003    0.0000    0.0003   -0.0064    0.0030   -0.0064
   45.4718   45.4545   45.4718   45.4536   45.4545   45.4536   45.5080   45.5193   45.5080   -0.0011    0.0000   -0.0011    0.0003    0.0000    0.0003   -0.0063    0.0032   -0.0063
   45.4718   45.4545   45.4718   45.4536   45.4545   45.4536   45.5080   45.5192   45.5080   -0.0011    0.0000   -0.0011    0.0003    0.0000    0.0003   -0.0062    0.0033   -0.0062
   45.4718   45.4545   45.4718   45.4536   45.4545   45.4536   45.5081   45.5192   45.5081   -0.0011    0.0000   -0.0011    0.0003    0.0000    0.0003   -0.0062    0.0034   -0.0062
   45.4718   45.4545   45.4718   45.4536   45.4545   45.4536   45.5082   45.5192   45.5082   -0.0010    0.0000   -0.0010    0.0003    0.0000    0.0003   -0.0061    0.0035   -0.0061
   45.4718   45.4545   45.4718   45.4536   45.4545   45.4536   45.5082   45.5191   45.5082   -0.0010    0.0000   -0.0010    0.0003    0.0000    0.0003   -0.0060    0.0036   -0.0060
   45.4718   45.4545   45.4718   45.4536   45.4545   45.4536   45.5083   45.5191   45.5083   -0.0010    0.0000   -0.0010    0.0003    0.0000    0.0003   -0.0059    0.0037   -0.0059
   45.4718   45.4545   45.4718   45.4536   45.4545   45.4536   45.5083   45.5191   45.5083   -0.0010    0.0000   -0.0010    0.0003    0.0000    0.0003   -0.0058    0.0038   -0.0058
   45.4718   45.4545   45.4718   45.4536   45.4545   45.4536   45.5084   45.5190   45.5084   -0.0009    0.0000   -0.0009    0.0003    0.0000    0.0003   -0.0058    0.0039   -0.0058
   45.4719   45.4545   45.4719   45.4536   45.4545   45.4536   45.5084   45.5190   45.5084   -0.0009    0.0000   -0.0009    0.0003    0.0000    0.0003   -0.0057    0.0040   -0.0057
   45.4719   45.4545   45.4719   45.4536   45.4545   45.4536   45.5085   45.5189   45.5085   -0.0008    0.0000   -0.0008    0.0003    0.0000    0.0003   -0.0056    0.0041   -0.0056
   45.4719   45.4545   45.4719   45.4536   45.4545   45.4536   45.5086   45.5189   45.5086   -0.0008    0.0000   -0.0008    0.0003    0.0000    0.0003   -0.0055    0.0042   -0.0055
   45.4719   45.4545   45.4719   45.4536   45.4545   45.4536   45.5086   45.5189   45.5086   -0.0008    0.0000   -0.0008    0.0003    0.0000    0.0003   -0.0055    0.0043   -0.0055
   45.4719   45.4545   45.4719   45.4536   45.4545   45.4536   45.5087   45.5188   45.5087   -0.0008    0.0000   -0.0008    0.0003    0.0000    0.0003   -0.0054    0.0045   -0.0054
   45.4719   45.4545   45.4719   45.4536   45.4545   45.4536   45.5087   45.5188   45.5087   -0.0007    0.0000   -0.0007    0.0003    0.0000    0.0003   -0.0053    0.0046   -0.0053
   45.4719   45.4545   45.4719   45.4536   45.4545   45.4536   45.5088   45.5187   45.5088   -0.0007    0.0000   -0.0007    0.0003    0.0000    0.0003   -0.0052    0.0047   -0.0052
   45.4719   45.4545   45.4719   45.4536   45.4545   45.4536   45.5088   45.5187   45.5088   -0.0007    0.0000   -0.0007    0.0003    0.0000    0.0003   -0.0051    0.0048   -0.0051
   45.4719   45.4545   45.4719   45.4536   45.4545   45.4536   45.5089   45.5186   45.5089   -0.0006    0.0000   -0.0006    0.0003    0.0000    0.0003   -0.0050    0.0049   -0.0050
   45.4719   45.4545   45.4719   45.4536   45.4545   45.4536   45.5089   45.5186   45.5089   -0.0006    0.0000   -0.0006    0.0003    0.0000    0.0003   -0.0050    0.0050   -0.0050
   45.4719   45.4545   45.4719   45.4536   45.4545   45.4536   45.5090   45.5185   45.5090   -0.0005    0.0000   -0.0005    0.0003    0.0000    0.0003   -0.0049    0.0052   -0.0049
   45.4719   45.4545   45.4719   45.4536   45.4545   45.4536   45.5090   45.5185   45.5090   -0.0005    0.0000   -0.0005    0.0003    0.0000    0.0003   -0.0048    0.0053   -0.0048
   45.4719   45.4545   45.4719   45.4536   45.4545   45.4536   45.5091   45.5184   45.5091   -0.0005    0.0000   -0.0005    0.0003    0.0000    0.0003   -0.0047    0.0054   -0.0047
   45.4719   45.4545   45.4719   45.4536   45.4545   45.4536   45.5091   45.5184   45.5091   -0.0004    0.0000   -0.0004    0.0003    0.0000    0.0003   -0.0046    0.0055   -0.0046
   45.4720   45.4545   45.4720   45.4535   45.4545   45.4535   45.5092   45.5183   45.5092   -0.0004    0.0000   -0.0004    0.0003    0.0000    0.0003   -0.0045    0.0056   -0.0045
   45.4720   45.4545   45.4720   45.4535   45.4545   45.4535   45.5092   45.5183   45.5092   -0.0004    0.0000   -0.0004    0.0003    0.0000    0.0003   -0.0044    0.0058   -0.0044
   45.4720   45.4545   45.4720   45.4535   45.4545   45.4535   45.5093   45.5182   45.5093   -0.0003    0.0000   -0.0003    0.0003    0.0000    0.0003   -0.0043    0.0059   -0.0043
   45.4720   45.4545   45.4720   45.4535   45.4545   45.4535   45.5093   45.5181   45.5093   -0.0003    0.0000   -0.0003    0.0003    0.0000    0.0003   -0.0042    0.0060   -0.0042
   45.4720   45.4545   45.4720   45.4535   45.4545   45.4535   45.5093   45.5181   45.5093   -0.0003    0.0000   -0.0003    0.0003    0.0000    0.0003   -0.0042    0.0061   -0.0042
   45.4720   45.4545   45.4720   45.4535   45.4545   45.4535   45.5094   45.5180   45.5094   -0.0002    0.0000   -0.0002    0.0003    0.0000    0.0003   -0.0041    0.0062   -0.0041
   45.4720   45.4545   45.4720   45.4535   45.4545   45.4535   45.5094   45.5180   45.5094   -0.0002    0.0000   -0.0002    0.0003    0.0000    0.0003   -0.0040    0.0064   -0.0040
   45.4720   45.4545   45.4720   45.4535   45.4545   45.4535   45.5095   45.5179   45.5095   -0.0002    0.0000   -0.0002    0.0003    0.0000    0.0003   -0.0039    0.0065   -0.0039
   45.4720   45.4545   45.4720   45.4535   45.4545   45.4535   45.5095   45.5178   45.5095   -0.0001    0.0000   -0.0001    0.0003    0.0000    0.0003   -0.0038    0.0066   -0.0038
   45.4720   45.4545   45.4720   45.4535   45.4545   45.4535   45.5095   45.5178   45.5095   -0.0001    0.0000   -0.0001    0.0003    0.0000    0.0003   -0.0037    0.0067   -0.0037
   45.4720   45.4545   45.4720   45.4535   45.4545   45.4535   45.5096   45.5177   45.5096   -0.0000    0.0000   -0.0000    0.0002    0.0000    0.0002   -0.0036    0.0069   -0.0036
   45.4720   45.4545   45.4720   45.4535   45.4545   45.4535   45.5096   45.5176   45.5096    0.0000    0.0000    0.0000    0.0002    0.0000    0.0002   -0.0035    0.0070   -0.0035
   45.4720   45.4545   45.4720   45.4535   45.4545   45.4535   45.5096   45.5175   45.5096    0.0000    0.0000    0.0000    0.0002    0.0000    0.0002   -0.0034    0.0071   -0.0034
   45.4720   45.4545   45.4720   45.4535   45.4545   45.4535   45.5097   45.5175   45.5097    0.0001    0.0000    0.0001    0.0002    0.0000    0.0002   -0.0033    0.0072   -0.0033
   45.4720   45.4545   45.4720   45.4535   45.4545   45.4535   45.5097   45.5174   45.5097    0.0001    0.0000    0.0001    0.0002    0.0000    0.0002   -0.0032    0.0074   -0.0032
   45.4720   45.4545   45.4720   45.4535   45.4545   45.4535   45.5097   45.5173   45.5097    0.0002    0.0000    0.0002    0.0002    0.0000    0.0002   -0.0031    0.0075   -0.0031
   45.4720   45.4545   45.4720   45.4535   45.4545   45.4535   45.5098   45.5172   45.5098    0.0002    0.0000    0.0002    0.0002    0.0000    0.0002   -0.0030    0.0076   -0.0030
   45.4720   45.4545   45.4720   45.4535   45.4545   45.4535   45.5098   45.5172   45.5098    0.0003    0.0000    0.0003    0.0002    0.0000    0.0002   -0.0029    0.0078   -0.0029
   45.4720   45.4545   45.4720   45.4535   45.4545   45.4535   45.5098   45.5171   45.5098    0.0003    0.0000    0.0003    0.0002    0.0000    0.0002   -0.0028    0.0079   -0.0028
   45.4720   45.4545   45.4720   45.4535   45.4545   45.4535   45.5098   45.5170   45.5098    0.0003    0.0000    0.0003    0.0002    0.0000    0.0002   -0.0027    0.0080   -0.0027
   45.4720   45.4545   45.4720   45.4535   45.4545   45.4535   45.5099   45.5169   45.5099    0.0004    0.0000    0.0004    0.0002    0.0000    0.0002   -0.0026    0.0082   -0.0026
   45.4720   45.4545   45.4720   45.4535   45.4545   45.4535   45.5099   45.5168   45.5099    0.0004    0.0000    0.0004    0.0002    0.0000    0.0002   -0.0025    0.0083   -0.0025
   45.4719   45.4545   45.4719   45.4535   45.4545   45.4535   45.5099   45.5168   45.5099    0.0005    0.0000    0.0005    0.0002    0.0000    0.0002   -0.0024    0.0084   -0.0024
   45.4719   45.4545   45.4719   45.4535   45.4545   45.4535   45.5100   45.5167   45.5100    0.0005    0.0000    0.0005    0.0002    0.0000    0.0002   -0.0023    0.0085   -0.0023
   45.4719   45.4545   45.4719   45.4535   45.4545   45.4535   45.5100   45.5166   45.5100    0.0005    0.0000    0.0005    0.0002    0.0000    0.0002   -0.0022    0.0087   -0.0022
   45.4719   45.4545   45.4719   45.4535   45.4545   45.4535   45.5100   45.5165   45.5100    0.0006    0.0000    0.0006    0.0002    0.0000    0.0002   -0.0021    0.0088   -0.0021
   45.4719   45.4545   45.4719   45.4535   45.4545   45.4535   45.5100   45.5164   45.5100    0.0006    0.0000    0.0006    0.0002    0.0000    0.0002   -0.0020    0.0090   -0.0020
   45.4719   45.4545   45.4719   45.4535   45.4545   45.4535   45.5100   45.5163   45.5100    0.0007    0.0000    0.0007    0.0002    0.0000    0.0002   -0.0018    0.0091   -0.0018
   45.4719   45.4545   45.4719   45.4535   45.4545   45.4535   45.5100   45.5162   45.5100    0.0007    0.0000    0.0007    0.0002    0.0000    0.0002   -0.0017    0.0092   -0.0017
   45.4719   45.4545   45.4719   45.4535   45.4545   45.4535   45.5101   45.5162   45.5101    0.0008    0.0000    0.0008    0.0002    0.0000    0.0002   -0.0016    0.0094   -0.0016
   45.4719   45.4545   45.4719   45.4535   45.4545   45.4535   45.5101   45.5160   45.5101    0.0008    0.0000    0.0008    0.0002    0.0000    0.0002   -0.0015    0.0095   -0.0015
   45.4719   45.4545   45.4719   45.4535   45.4545   45.4535   45.5101   45.5160   45.5101    0.0008    0.0000    0.0008    0.0002    0.0000    0.0002   -0.0014    0.0097   -0.0014
   45.4719   45.4545   45.4719   45.4535   45.4545   45.4535   45.5101   45.5159   45.5101    0.0009    0.0000    0.0009    0.0002    0.0000    0.0002   -0.0013    0.0098   -0.0013
   45.4719   45.4545   45.4719   45.4535   45.4545   45.4535   45.5101   45.5158   45.5101    0.0009    0.0000    0.0009    0.0002    0.0000    0.0002   -0.0012    0.0099   -0.0012
   45.4719   45.4545   45.4719   45.4535   45.4545   45.4535   45.5101   45.5157   45.5101    0.0010    0.0000    0.0010    0.0002    0.0000    0.0002   -0.0011    0.0101   -0.0011
   45.4718   45.4545   45.4718   45.4535   45.4545   45.4535   45.5102   45.5156   45.5102    0.0010    0.0000    0.0010    0.0002    0.0000    0.0002   -0.0009    0.0102   -0.0009
   45.4718   45.4545   45.4718   45.4535   45.4545   45.4535   45.5102   45.5155   45.5102    0.0011    0.0000    0.0011    0.0002    0.0000    0.0002   -0.0008    0.0103   -0.0008
   45.4718   45.4545   45.4718   45.4535   45.4545   45.4535   45.5102   45.5153   45.5102    0.0011    0.0000    0.0011    0.0002    0.0000    0.0002   -0.0007    0.0105   -0.0007
   45.4718   45.4545   45.4718   45.4535   45.4545   45.4535   45.5102   45.5152   45.5102    0.0012    0.0000    0.0012    0.0002    0.0000    0.0002   -0.0006    0.0107   -0.0006
   45.4718   45.4545   45.4718   45.4535   45.4545   45.4535   45.5102   45.5151   45.5102    0.0012    0.0000    0.0012    0.0002    0.0000    0.0002   -0.0005    0.0108   -0.0005
   45.4718   45.4545   45.4718   45.4535   45.4545   45.4535   45.5102   45.5150   45.5102    0.0013    0.0000    0.0013    0.0002    0.0000    0.0002   -0.0003    0.0109   -0.0003
   45.4718   45.4545   45.4718   45.4535   45.4545   45.4535   45.5102   45.5149   45.5102    0.0013    0.0000    0.0013    0.0002    0.0000    0.0002   -0.0002    0.0111   -0.0002
   45.4718   45.4545   45.4718   45.4535   45.4545   45.4535   45.5102   45.5148   45.5102    0.0013    0.0000    0.0013    0.0002    0.0000    0.0002   -0.0001    0.0112   -0.0001
   45.4718   45.4545   45.4718   45.4535   45.4545   45.4535   45.5102   45.5147   45.5102    0.0014    0.0000    0.0014    0.0002    0.0000    0.0002    0.0000    0.0114    0.0000
   45.4717   45.4545   45.4717   45.4534   45.4545   45.4534   45.5102   45.5146   45.5102    0.0014    0.0000    0.0014    0.0002    0.0000    0.0002    0.0002    0.0115    0.0002
   45.4717   45.4545   45.4717   45.4534   45.4545   45.4534   45.5102   45.5145   45.5102    0.0015    0.0000    0.0015    0.0002    0.0000    0.0002    0.0003    0.0117    0.0003
   45.4717   45.4545   45.4717   45.4534   45.4545   45.4534   45.5102   45.5143   45.5102    0.0015    0.0000    0.0015    0.0002    0.0000    0.0002    0.0004    0.0118    0.0004
   45.4717   45.4545   45.4717   45.4534   45.4545   45.4534   45.5102   45.5142   45.5102    0.0016    0.0000    0.0016    0.0002    0.0000    0.0002    0.0005    0.0120    0.0005
   45.4717   45.4545   45.4717   45.4534   45.4545   45.4534   45.5102   45.5141   45.5102    0.0016    0.0000    0.0016    0.0002    0.0000    0.0002    0.0007    0.0121    0.0007
   45.4717   45.4545   45.4717   45.4534   45.4545   45.4534   45.5102   45.5140   45.5102    0.0017    0.0000    0.0017    0.0002    0.0000    0.0002    0.0008    0.0123    0.0008
   45.4717   45.4545   45.4717   45.4534   45.4545   45.4534   45.5102   45.5139   45.5102    0.0017    0.0000    0.0017    0.0002    0.0000    0.0002    0.0009    0.0124    0.0009
   45.4716   45.4545   45.4716   45.4534   45.4545   45.4534   45.5101   45.5137   45.5101    0.0018    0.0000    0.0018    0.0002    0.0000    0.0002    0.0010    0.0126    0.0010
   45.4716   45.4545   45.4716   45.4534   45.4545   45.4534   45.5101   45.5136   45.5101    0.0018    0.0000    0.0018    0.0002    0.0000    0.0002    0.0012    0.0128    0.0012
   45.4716   45.4545   45.4716   45.4534   45.4545   45.4534   45.5101   45.5135   45.5101    0.0019    0.0000    0.0019    0.0002    0.0000    0.0002    0.0013    0.0129    0.0013
   45.4716   45.4545   45.4716   45.4534   45.4545   45.4534   45.5101   45.5133   45.5101    0.0019    0.0000    0.0019    0.0002    0.0000    0.0002    0.0014    0.0131    0.0014
   45.4715   45.4545   45.4715   45.4534   45.4545   45.4534   45.5101   45.5132   45.5101    0.0020    0.0000    0.0020    0.0002    0.0000    0.0002    0.0016    0.0132    0.0016
   45.4715   45.4545   45.4715   45.4534   45.4545   45.4534   45.5101   45.5131   45.5101    0.0020    0.0000    0.0020    0.0002    0.0000    0.0002    0.0017    0.0134    0.0017
   45.4715   45.4545   45.4715   45.4534   45.4545   45.4534   45.5101   45.5130   45.5101    0.0021    0.0000    0.0021    0.0002    0.0000    0.0002    0.0018    0.0135    0.0018
   45.4715   45.4545   45.4715   45.4534   45.4545   45.4534   45.5100   45.5128   45.5100    0.0021    0.0000    0.0021    0.0002    0.0000    0.0002    0.0020    0.0137    0.0020
   45.4715   45.4545   45.4715   45.4534   45.4545   45.4534   45.5100   45.5127   45.5100    0.0022    0.0000    0.0022    0.0002    0.0000    0.0002    0.0021    0.0139    0.0021
   45.4714   45.4545   45.4714   45.4534   45.4545   45.4534   45.5100   45.5125   45.5100    0.0022    0.0000    0.0022    0.0002    0.0000    0.0002    0.0023    0.0140    0.0023
   45.4714   45.4545   45.4714   45.4534   45.4545   45.4534   45.5100   45.5124   45.5100    0.0023    0.0000    0.0023    0.0002    0.0000    0.0002    0.0024    0.0142    0.0024
   45.4714   45.4545   45.4714   45.4534   45.4545   45.4534   45.5099   45.5123   45.5099    0.0023    0.0000    0.0023    0.0002    0.0000    0.0002    0.0025    0.0143    0.0025
   45.4714   45.4545   45.4714   45.4534   45.4545   45.4534   45.5099   45.5121   45.5099    0.0024    0.0000    0.0024    0.0002    0.0000    0.0002    0.0027    0.0145    0.0027
   45.4713   45.4545   45.4713   45.4534   45.4545   45.4534   45.5099   45.5120   45.5099    0.0025    0.0000    0.0025    0.0002    0.0000    0.0002    0.0028    0.0147    0.0028
   45.4713   45.4545   45.4713   45.4534   45.4545   45.4534   45.5099   45.5118   45.5099    0.0025    0.0000    0.0025    0.0002    0.0000    0.0002    0.0030    0.0148    0.0030
   45.4713   45.4545   45.4713   45.4534   45.4545   45.4534   45.5098   45.5117   45.5098    0.0026    0.0000    0.0026    0.0002    0.0000    0.0002    0.0031    0.0150    0.0031
   45.4713   45.4545   45.4713   45.4534   45.4545   45.4534   45.5098   45.5115   45.5098    0.0026    0.0000    0.0026    0.0002    0.0000    0.0002    0.0032    0.0152    0.0032
   45.4712   45.4545   45.4712   45.4534   45.4545   45.4534   45.5098   45.5114   45.5098    0.0027    0.0000    0.0027    0.0002    0.0000    0.0002    0.0034    0.0153    0.0034
   45.4712   45.4545   45.4712   45.4534   45.4545   45.4534   45.5097   45.5112   45.5097    0.0027    0.0000    0.0027    0.0002    0.0000    0.0002    0.0035    0.0155    0.0035
   45.4712   45.4545   45.4712   45.4534   45.4545   45.4534   45.5097   45.5111   45.5097    0.0028    0.0000    0.0028    0.0002    0.0000    0.0002    0.0037    0.0157    0.0037
   45.4712   45.4545   45.4712   45.4534   45.4545   45.4534   45.5097   45.5109   45.5097    0.0028    0.0000    0.0028    0.0002    0.0000    0.0002    0.0038    0.0159    0.0038
   45.4711   45.4545   45.4711   45.4534   45.4545   45.4534   45.5096   45.5107   45.5096    0.0029    0.0000    0.0029    0.0002    0.0000    0.0002    0.0040    0.0160    0.0040
   45.4711   45.4545   45.4711   45.4534   45.4545   45.4534   45.5096   45.5106   45.5096    0.0030    0.0000    0.0030    0.0002    0.0000    0.0002    0.0041    0.0162    0.0041
   45.4711   45.4545   45.4711   45.4534   45.4545   45.4534   45.5095   45.5104   45.5095    0.0030    0.0000    0.0030    0.0002    0.0000    0.0002    0.0043    0.0164    0.0043
   45.4710   45.4545   45.4710   45.4534   45.4545   45.4534   45.5095   45.5102   45.5095    0.0031    0.0000    0.0031    0.0002    0.0000    0.0002    0.0044    0.0165    0.0044
   45.4710   45.4545   45.4710   45.4534   45.4545   45.4534   45.5095   45.5101   45.5095    0.0031    0.0000    0.0031    0.0002    0.0000    0.0002    0.0046    0.0167    0.0046
   45.4710   45.4545   45.4710   45.4534   45.4545   45.4534   45.5094   45.5099   45.5094    0.0032    0.0000    0.0032    0.0002    0.0000    0.0002    0.0047    0.0169    0.0047
   45.4710   45.4545   45.4710   45.4534   45.4545   45.4534   45.5093   45.5097   45.5093    0.0032    0.0000    0.0032    0.0002    0.0000    0.0002    0.0049    0.0171    0.0049
   45.4709   45.4545   45.4709   45.4534   45.4545   45.4534   45.5093   45.5096   45.5093    0.0033    0.0000    0.0033    0.0002    0.0000    0.0002    0.0050    0.0172    0.0050
   45.4709   45.4545   45.4709   45.4534   45.4545   45.4534   45.5093   45.5094   45.5093    0.0033    0.0000    0.0033    0.0002    0.0000    0.0002    0.0052    0.0174    0.0052
   45.4708   45.4545   45.4708   45.4534   45.4545   45.4534   45.5092   45.5092   45.5092    0.0034    0.0000    0.0034    0.0002    0.0000    0.0002    0.0053    0.0176    0.0053
   45.4708   45.4545   45.4708   45.4534   45.4545   45.4534   45.5092   45.5090   45.5092    0.0035    0.0000    0.0035    0.0002    0.0000    0.0002    0.0055    0.0178    0.0055
   45.4708   45.4545   45.4708   45.4534   45.4545   45.4534   45.5091   45.5089   45.5091    0.0035    0.0000    0.0035    0.0002    0.0000    0.0002    0.0057    0.0180    0.0057
   45.4707   45.4545   45.4707   45.4534   45.4545   45.4534   45.5090   45.5087   45.5090    0.0036    0.0000    0.0036    0.0002    0.0000    0.0002    0.0058    0.0181    0.0058
   45.4707   45.4545   45.4707   45.4534   45.4545   45.4534   45.5090   45.5085   45.5090    0.0036    0.0000    0.0036    0.0001    0.0000    0.0001    0.0060    0.0183    0.0060
   45.4707   45.4545   45.4707   45.4534   45.4545   45.4534   45.5089   45.5083   45.5089    0.0037    0.0000    0.0037    0.0001    0.0000    0.0001    0.0062    0.0185    0.0062
   45.4706   45.4545   45.4706   45.4534   45.4545   45.4534   45.5088   45.5081   45.5088    0.0038    0.0000    0.0038    0.0001    0.0000    0.0001    0.0063    0.0187    0.0063
   45.4706   45.4545   45.4706   45.4534   45.4545   45.4534   45.5088   45.5080   45.5088    0.0038    0.0000    0.0038    0.0001    0.0000    0.0001    0.0065    0.0189    0.0065
   45.4706   45.4545   45.4706   45.4534   45.4545   45.4534   45.5087   45.5078   45.5087    0.0039    0.0000    0.0039    0.0001    0.0000    0.0001    0.0066    0.0190    0.0066
   45.4705   45.4545   45.4705   45.4534   45.4545   45.4534   45.5087   45.5076   45.5087    0.0039    0.0000    0.0039    0.0001    0.0000    0.0001    0.0068    0.0192    0.0068
   45.4705   45.4545   45.4705   45.4534   45.4545   45.4534   45.5086   45.5074   45.5086    0.0040    0.0000    0.0040    0.0001    0.0000    0.0001    0.0070    0.0194    0.0070
   45.4704   45.4545   45.4704   45.4534   45.4545   45.4534   45.5085   45.5072   45.5085    0.0040    0.0000    0.0040    0.0001    0.0000    0.0001    0.0071    0.0196    0.0071
   45.4704   45.4545   45.4704   45.4534   45.4545   45.4534   45.5084   45.5070   45.5084    0.0041    0.0000    0.0041    0.0001    0.0000    0.0001    0.0073    0.0198    0.0073
   45.4704   45.4545   45.4704   45.4534   45.4545   45.4534   45.5084   45.5068   45.5084    0.0042    0.0000    0.0042    0.0001    0.0000    0.0001    0.0075    0.0200    0.0075
   45.4703   45.4545   45.4703   45.4533   45.4545   45.4533   45.5083   45.5066   45.5083    0.0042    0.0000    0.0042    0.0001    0.0000    0.0001    0.0076    0.0202    0.0076
   45.4703   45.4545   45.4703   45.4533   45.4545   45.4533   45.5082   45.5064   45.5082    0.0043    0.0000    0.0043    0.0001    0.0000    0.0001    0.0078    0.0204    0.0078
   45.4702   45.4545   45.4702   45.4533   45.4545   45.4533   45.5081   45.5062   45.5081    0.0044    0.0000    0.0044    0.0001    0.0000    0.0001    0.0080    0.0205    0.0080
   45.4702   45.4545   45.4702   45.4533   45.4545   45.4533   45.5081   45.5060   45.5081    0.0044    0.0000    0.0044    0.0001    0.0000    0.0001    0.0082    0.0207    0.0082
   45.4702   45.4545   45.4702   45.4533   45.4545   45.4533   45.5080   45.5058   45.5080    0.0045    0.0000    0.0045    0.0001    0.0000    0.0001    0.0083    0.0209    0.0083
   45.4701   45.4545   45.4701   45.4533   45.4545   45.4533   45.5079   45.5055   45.5079    0.0045    0.0000    0.0045    0.0001    0.0000    0.0001    0.0085    0.0211    0.0085
   45.4701   45.4545   45.4701   45.4533   45.4545   45.4533   45.5078   45.5053   45.5078    0.0046    0.0000    0.0046    0.0001    0.0000    0.0001    0.0087    0.0213    0.0087
   45.4700   45.4545   45.4700   45.4533   45.4545   45.4533   45.5077   45.5051   45.5077    0.0047    0.0000    0.0047    0.0001    0.0000    0.0001    0.0088    0.0215    0.0088
   45.4700   45.4545   45.4700   45.4533   45.4545   45.4533   45.5076   45.5049   45.5076    0.0047    0.0000    0.0047    0.0001    0.0000    0.0001    0.0090    0.0217    0.0090
   45.4699   45.4545   45.4699   45.4533   45.4545   45.4533   45.5075   45.5047   45.5075    0.0048    0.0000    0.0048    0.0001    0.0000    0.0001    0.0092    0.0219    0.0092
   45.4699   45.4545   45.4699   45.4533   45.4545   45.4533   45.5074   45.5045   45.5074    0.0049    0.0000    0.0049    0.0001    0.0000    0.0001    0.0094    0.0221    0.0094
   45.4698   45.4545   45.4698   45.4533   45.4545   45.4533   45.5073   45.5042   45.5073    0.0049    0.0000    0.0049    0.0001    0.0000    0.0001    0.0096    0.0223    0.0096
   45.4698   45.4545   45.4698   45.4533   45.4545   45.4533   45.5073   45.5040   45.5073    0.0050    0.0000    0.0050    0.0001    0.0000    0.0001    0.0097    0.0225    0.0097
   45.4697   45.4545   45.4697   45.4533   45.4545   45.4533   45.5072   45.5038   45.5072    0.0051    0.0000    0.0051    0.0001    0.0000    0.0001    0.0099    0.0227    0.0099
   45.4697   45.4545   45.4697   45.4533   45.4545   45.4533   45.5071   45.5036   45.5071    0.0051    0.0000    0.0051    0.0001    0.0000    0.0001    0.0101    0.0229    0.0101
   45.4696   45.4545   45.4696   45.4533   45.4545   45.4533   45.5070   45.5033   45.5070    0.0052    0.0000    0.0052    0.0001    0.0000    0.0001    0.0103    0.0231    0.0103
   45.4696   45.4545   45.4696   45.4533   45.4545   45.4533   45.5068   45.5031   45.5068    0.0052    0.0000    0.0052    0.0001    0.0000    0.0001    0.0105    0.0233    0.0105
   45.4695   45.4545   45.4695   45.4533   45.4545   45.4533   45.5067   45.5029   45.5067    0.0053    0.0000    0.0053    0.0001    0.0000    0.0001    0.0106    0.0235    0.0106
   45.4695   45.4545   45.4695   45.4533   45.4545   45.4533   45.5066   45.5026   45.5066    0.0054    0.0000    0.0054    0.0001    0.0000    0.0001    0.0108    0.0237    0.0108
   45.4694   45.4545   45.4694   45.4533   45.4545   45.4533   45.5065   45.5024   45.5065    0.0055    0.0000    0.0055    0.0001    0.0000    0.0001    0.0110    0.0239    0.0110
   45.4693   45.4545   45.4693   45.4533   45.4545   45.4533   45.5064   45.5022   45.5064    0.0055    0.0000    0.0055    0.0000    0.0000    0.0000    0.0112    0.0241    0.0112
   45.4693   45.4545   45.4693   45.4533   45.4545   45.4533   45.5063   45.5019   45.5063    0.0056    0.0000    0.0056    0.0000    0.0000    0.0000    0.0114    0.0243    0.0114
   45.4692   45.4545   45.4692   45.4533   45.4545   45.4533   45.5062   45.5017   45.5062    0.0057    0.0000    0.0057    0.0000    0.0000    0.0000    0.0116    0.0245    0.0116
   45.4692   45.4545   45.4692   45.4533   45.4545   45.4533   45.5061   45.5014   45.5061    0.0057    0.0000    0.0057    0.0000    0.0000    0.0000    0.0118    0.0247    0.0118
   45.4691   45.4545   45.4691   45.4533   45.4545   45.4533   45.5060   45.5012   45.5060    0.0058    0.0000    0.0058    0.0000    0.0000    0.0000    0.0120    0.0249    0.0120
   45.4691   45.4545   45.4691   45.4533   45.4545   45.4533   45.5058   45.5009   45.5058    0.0058    0.0000    0.0058    0.0000    0.0000    0.0000    0.0121    0.0251    0.0121
   45.4690   45.4545   45.4690   45.4533   45.4545   45.4533   45.5057   45.5007   45.5057    0.0059    0.0000    0.0059    0.0000    0.0000    0.0000    0.0123    0.0253    0.0123
   45.4689   45.4545   45.4689   45.4533   45.4545   45.4533   45.5056   45.5004   45.5056    0.0060    0.0000    0.0060    0.0000    0.0000    0.0000    0.0125    0.0255    0.0125
   45.4689   45.4545   45.4689   45.4533   45.4545   45.4533   45.5055   45.5002   45.5055    0.0061    0.0000    0.0061    0.0000    0.0000    0.0000    0.0127    0.0258    0.0127
   45.4688   45.4545   45.4688   45.4533   45.4545   45.4533   45.5053   45.4999   45.5053    0.0061    0.0000    0.0061    0.0000    0.0000    0.0000    0.0129    0.0260    0.0129
   45.4688   45.4545   45.4688   45.4533   45.4545   45.4533   45.5052   45.4997   45.5052    0.0062    0.0000    0.0062    0.0000    0.0000    0.0000    0.0131    0.0262    0.0131
   45.4687   45.4545   45.4687   45.4533   45.4545   45.4533   45.5051   45.4994   45.5051    0.0063    0.0000    0.0063    0.0000    0.0000    0.0000    0.0133    0.0264    0.0133
   45.4686   45.4545   45.4686   45.4533   45.4545   45.4533   45.5049   45.4991   45.5049    0.0063    0.0000    0.0063    0.0000    0.0000    0.0000    0.0135    0.0266    0.0135
   45.4686   45.4545   45.4686   45.4533   45.4545   45.4533   45.5048   45.4988   45.5048    0.0064    0.0000    0.0064    0.0000    0.0000    0.0000    0.0137    0.0268    0.0137
   45.4685   45.4545   45.4685   45.4533   45.4545   45.4533   45.5047   45.4986   45.5047    0.0065    0.0000    0.0065   -0.0000    0.0000   -0.0000    0.0139    0.0270    0.0139
   45.4684   45.4545   45.4684   45.4533   45.4545   45.4533   45.5045   45.4983   45.5045    0.0065    0.0000    0.0065   -0.0000    0.0000   -0.0000    0.0141    0.0272    0.0141
   45.4684   45.4545   45.4684   45.4533   45.4545   45.4533   45.5044   45.4980   45.5044    0.0066    0.0000    0.0066   -0.0000    0.0000   -0.0000    0.0143    0.0275    0.0143
   45.4683   45.4545   45.4683   45.4533   45.4545   45.4533   45.5042   45.4978   45.5042    0.0067    0.0000    0.0067   -0.0000    0.0000   -0.0000    0.0145    0.0277    0.0145
   45.4682   45.4545   45.4682   45.4533   45.4545   45.4533   45.5041   45.4975   45.5041    0.0068    0.0000    0.0068   -0.0000    0.0000   -0.0000    0.0147    0.0279    0.0147
   45.4682   45.4545   45.4682   45.4533   45.4545   45.4533   45.5039   45.4972   45.5039    0.0068    0.0000    0.0068   -0.0000    0.0000   -0.0000    0.0149    0.0281    0.0149
   45.4681   45.4545   45.4681   45.4533   45.4545   45.4533   45.5038   45.4969   45.5038    0.0069    0.0000    0.0069   -0.0000    0.0000   -0.0000    0.0151    0.0283    0.0151
   45.4680   45.4545   45.4680   45.4533   45.4545   45.4533   45.5036   45.4966   45.5036    0.0070    0.0000    0.0070   -0.0000    0.0000   -0.0000    0.0153    0.0285    0.0153
   45.4680   45.4545   45.4680   45.4533   45.4545   45.4533   45.5035   45.4963   45.5035    0.0070    0.0000    0.0070   -0.0000    0.0000   -0.0000    0.0155    0.0288    0.0155
   45.4679   45.4545   45.4679   45.4533   45.4545   45.4533   45.5033   45.4961   45.5033    0.0071    0.0000    0.0071   -0.0000    0.0000   -0.0000    0.0157    0.0290    0.0157
   45.4678   45.4545   45.4678   45.4533   45.4545   45.4533   45.5032   45.4958   45.5032    0.0072    0.0000    0.0072   -0.0000    0.0000   -0.0000    0.0159    0.0292    0.0159
   45.4678   45.4545   45.4678   45.4533   45.4545   45.4533   45.5030   45.4955   45.5030    0.0073    0.0000    0.0073   -0.0000    0.0000   -0.0000    0.0161    0.0294    0.0161
   45.4677   45.4545   45.4677   45.4533   45.4545   45.4533   45.5028   45.4952   45.5028    0.0073    0.0000    0.0073   -0.0001    0.0000   -0.0001    0.0163    0.0297    0.0163
   45.4676   45.4545   45.4676   45.4533   45.4545   45.4533   45.5027   45.4949   45.5027    0.0074    0.0000    0.0074   -0.0001    0.0000   -0.0001    0.0166    0.0299    0.0166
   45.4675   45.4545   45.4675   45.4533   45.4545   45.4533   45.5025   45.4946   45.5025    0.0075    0.0000    0.0075   -0.0001    0.0000   -0.0001    0.0168    0.0301    0.0168
   45.4675   45.4545   45.4675   45.4533   45.4545   45.4533   45.5023   45.4943   45.5023    0.0076    0.0000    0.0076   -0.0001    0.0000   -0.0001    0.0170    0.0303    0.0170
   45.4674   45.4545   45.4674   45.4533   45.4545   45.4533   45.5022   45.4940   45.5022    0.0076    0.0000    0.0076   -0.0001    0.0000   -0.0001    0.0172    0.0306    0.0172
   45.4673   45.4545   45.4673   45.4533   45.4545   45.4533   45.5020   45.4937   45.5020    0.0077    0.0000    0.0077   -0.0001    0.0000   -0.0001    0.0174    0.0308    0.0174
   45.4672   45.4545   45.4672   45.4533   45.4545   45.4533   45.5018   45.4934   45.5018    0.0078    0.0000    0.0078   -0.0001    0.0000   -0.0001    0.0176    0.0310    0.0176
   45.4672   45.4545   45.4672   45.4533   45.4545   45.4533   45.5017   45.4930   45.5017    0.0079    0.0000    0.0079   -0.0001    0.0000   -0.0001    0.0178    0.0312    0.0178
   45.4671   45.4545   45.4671   45.4533   45.4545   45.4533   45.5015   45.4927   45.5015    0.0079    0.0000    0.0079   -0.0001    0.0000   -0.0001    0.0181    0.0315    0.0181
   45.4670   45.4545   45.4670   45.4533   45.4545   45.4533   45.5013   45.4924   45.5013    0.0080    0.0000    0.0080   -0.0001    0.0000   -0.0001    0.0183    0.0317    0.0183
   45.4669   45.4545   45.4669   45.4533   45.4545   45.4533   45.5011   45.4921   45.5011    0.0081    0.0000    0.0081   -0.0001    0.0000   -0.0001    0.0185    0.0319    0.0185
   45.4668   45.4545   45.4668   45.4533   45.4545   45.4533   45.5009   45.4918   45.5009    0.0082    0.0000    0.0082   -0.0001    0.0000   -0.0001    0.0187    0.0322    0.0187
   45.4667   45.4545   45.4667   45.4533   45.4545   45.4533   45.5007   45.4915   45.5007    0.0082    0.0000    0.0082   -0.0001    0.0000   -0.0001    0.0189    0.0324    0.0189
   45.4667   45.4545   45.4667   45.4533   45.4545   45.4533   45.5005   45.4911   45.5005    0.0083    0.0000    0.0083   -0.0001    0.0000   -0.0001    0.0192    0.0326    0.0192
   45.4666   45.4545   45.4666   45.4533   45.4545   45.4533   45.5003   45.4908   45.5003    0.0084    0.0000    0.0084   -0.0001    0.0000   -0.0001    0.0194    0.0329    0.0194
   45.4665   45.4545   45.4665   45.4533   45.4545   45.4533   45.5002   45.4905   45.5002    0.0085    0.0000    0.0085   -0.0001    0.0000   -0.0001    0.0196    0.0331    0.0196
   45.4664   45.4545   45.4664   45.4533   45.4545   45.4533   45.5000   45.4902   45.5000    0.0085    0.0000    0.0085   -0.0001    0.0000   -0.0001    0.0198    0.0333    0.0198
   45.4663   45.4545   45.4663   45.4533   45.4545   45.4533   45.4998   45.4898   45.4998    0.0086    0.0000    0.0086   -0.0001    0.0000   -0.0001    0.0200    0.0336    0.0200
   45.4662   45.4545   45.4662   45.4534   45.4545   45.4534   45.4996   45.4895   45.4996    0.0087    0.0000    0.0087   -0.0001    0.0000   -0.0001    0.0203    0.0338    0.0203
   45.4662   45.4545   45.4662   45.4534   45.4545   45.4534   45.4993   45.4891   45.4993    0.0088    0.0000    0.0088   -0.0001    0.0000   -0.0001    0.0205    0.0340    0.0205
   45.4661   45.4545   45.4661   45.4534   45.4545   45.4534   45.4992   45.4888   45.4992    0.0089    0.0000    0.0089   -0.0002    0.0000   -0.0002    0.0207    0.0343    0.0207
   45.4660   45.4545   45.4660   45.4534   45.4545   45.4534   45.4989   45.4885   45.4989    0.0089    0.0000    0.0089   -0.0002    0.0000   -0.0002    0.0209    0.0345    0.0209
   45.4659   45.4545   45.4659   45.4534   45.4545   45.4534   45.4987   45.4881   45.4987    0.0090    0.0000    0.0090   -0.0002    0.0000   -0.0002    0.0212    0.0348    0.0212
   45.4658   45.4545   45.4658   45.4534   45.4545   45.4534   45.4985   45.4878   45.4985    0.0091    0.0000    0.0091   -0.0002    0.0000   -0.0002    0.0214    0.0350    0.0214
   45.4657   45.4545   45.4657   45.4534   45.4545   45.4534   45.4983   45.4874   45.4983    0.0092    0.0000    0.0092   -0.0002    0.0000   -0.0002    0.0216    0.0352    0.0216
   45.4656   45.4545   45.4656   45.4534   45.4545   45.4534   45.4981   45.4870   45.4981    0.0093    0.0000    0.0093   -0.0002    0.0000   -0.0002    0.0219    0.0355    0.0219
   45.4655   45.4545   45.4655   45.4534   45.4545   45.4534   45.4979   45.4867   45.4979    0.0093    0.0000    0.0093   -0.0002    0.0000   -0.0002    0.0221    0.0357    0.0221
   45.4654   45.4545   45.4654   45.4534   45.4545   45.4534   45.4976   45.4863   45.4976    0.0094    0.0000    0.0094   -0.0002    0.0000   -0.0002    0.0223    0.0360    0.0223
   45.4653   45.4545   45.4653   45.4534   45.4545   45.4534   45.4974   45.4860   45.4974    0.0095    0.0000    0.0095   -0.0002    0.0000   -0.0002    0.0226    0.0362    0.0226
   45.4652   45.4545   45.4652   45.4534   45.4545   45.4534   45.4972   45.4856   45.4972    0.0096    0.0000    0.0096   -0.0002    0.0000   -0.0002    0.0228    0.0365    0.0228
   45.4651   45.4545   45.4651   45.4534   45.4545   45.4534   45.4970   45.4852   45.4970    0.0097    0.0000    0.0097   -0.0002    0.0000   -0.0002    0.0230    0.0367    0.0230
   45.4650   45.4545   45.4650   45.4534   45.4545   45.4534   45.4967   45.4849   45.4967    0.0097    0.0000    0.0097   -0.0002    0.0000   -0.0002    0.0233    0.0370    0.0233
   45.4649   45.4545   45.4649   45.4534   45.4545   45.4534   45.4965   45.4845   45.4965    0.0098    0.0000    0.0098   -0.0002    0.0000   -0.0002    0.0235    0.0372    0.0235
   45.4648   45.4545   45.4648   45.4534   45.4545   45.4534   45.4963   45.4841   45.4963    0.0099    0.0000    0.0099   -0.0002    0.0000   -0.0002    0.0237    0.0374    0.0237
   45.4647   45.4545   45.4647   45.4534   45.4545   45.4534   45.4960   45.4838   45.4960    0.0100    0.0000    0.0100   -0.0002    0.0000   -0.0002    0.0240    0.0377    0.0240
   45.4646   45.4545   45.4646   45.4534   45.4545   45.4534   45.4958   45.4834   45.4958    0.0101    0.0000    0.0101   -0.0002    0.0000   -0.0002    0.0242    0.0379    0.0242
   45.4645   45.4545   45.4645   45.4534   45.4545   45.4534   45.4955   45.4830   45.4955    0.0102    0.0000    0.0102   -0.0002    0.0000   -0.0002    0.0245    0.0382    0.0245
   45.4644   45.4545   45.4644   45.4534   45.4545   45.4534   45.4953   45.4826   45.4953    0.0102    0.0000    0.0102   -0.0002    0.0000   -0.0002    0.0247    0.0384    0.0247
   45.4643   45.4545   45.4643   45.4534   45.4545   45.4534   45.4950   45.4822   45.4950    0.0103    0.0000    0.0103   -0.0002    0.0000   -0.0002    0.0249    0.0387    0.0249
   45.4642   45.4545   45.4642   45.4534   45.4545   45.4534   45.4948   45.4818   45.4948    0.0104    0.0000    0.0104   -0.0002    0.0000   -0.0002    0.0252    0.0390    0.0252
   45.4641   45.4545   45.4641   45.4534   45.4545   45.4534   45.4945   45.4815   45.4945    0.0105    0.0000    0.0105   -0.0003    0.0000   -0.0003    0.0254    0.0392    0.0254
   45.4640   45.4545   45.4640   45.4534   45.4545   45.4534   45.4943   45.4811   45.4943    0.0106    0.0000    0.0106   -0.0003    0.0000   -0.0003    0.0257    0.0395    0.0257
   45.4639   45.4545   45.4639   45.4534   45.4545   45.4534   45.4940   45.4807   45.4940    0.0107    0.0000    0.0107   -0.0003    0.0000   -0.0003    0.0259    0.0397    0.0259
   45.4638   45.4545   45.4638   45.4534   45.4545   45.4534   45.4938   45.4803   45.4938    0.0107    0.0000    0.0107   -0.0003    0.0000   -0.0003    0.0262    0.0400    0.0262
   45.4637   45.4545   45.4637   45.4534   45.4545   45.4534   45.4935   45.4799   45.4935    0.0108    0.0000    0.0108   -0.0003    0.0000   -0.0003    0.0264    0.0402    0.0264
   45.4636   45.4545   45.4636   45.4534   45.4545   45.4534   45.4932   45.4795   45.4932    0.0109    0.0000    0.0109   -0.0003    0.0000   -0.0003    0.0267    0.0405    0.0267
   45.4635   45.4545   45.4635   45.4534   45.4545   45.4534   45.4930   45.4791   45.4930    0.0110    0.0000    0.0110   -0.0003    0.0000   -0.0003    0.0269    0.0407    0.0269
   45.4634   45.4545   45.4634   45.4534   45.4545   45.4534   45.4927   45.4787   45.4927    0.0111    0.0000    0.0111   -0.0003    0.0000   -0.0003    0.0272    0.0410    0.0272
   45.4633   45.4545   45.4633   45.4534   45.4545   45.4534   45.4924   45.4782   45.4924    0.0112    0.0000    0.0112   -0.0003    0.0000   -0.0003    0.0274    0.0413    0.0274
   45.4632   45.4545   45.4632   45.4534   45.4545   45.4534   45.4922   45.4778   45.4922    0.0113    0.0000    0.0113   -0.0003    0.0000   -0.0003    0.0277    0.0415    0.0277
   45.4630   45.4545   45.4630   45.4534   45.4545   45.4534   45.4919   45.4774   45.4919    0.0113    0.0000    0.0113   -0.0003    0.0000   -0.0003    0.0279    0.0418    0.0279
   45.4629   45.4545   45.4629   45.4534   45.4545   45.4534   45.4916   45.4770   45.4916    0.0114    0.0000    0.0114   -0.0003    0.0000   -0.0003    0.0282    0.0420    0.0282
   45.4628   45.4545   45.4628   45.4534   45.4545   45.4534   45.4913   45.4766   45.4913    0.0115    0.0000    0.0115   -0.0003    0.0000   -0.0003    0.0284    0.0423    0.0284
   45.4627   45.4545   45.4627   45.4534   45.4545   45.4534   45.4910   45.4761   45.4910    0.0116    0.0000    0.0116   -0.0003    0.0000   -0.0003    0.0287    0.0426    0.0287
   45.4626   45.4545   45.4626   45.4534   45.4545   45.4534   45.4907   45.4757   45.4907    0.0117    0.0000    0.0117   -0.0003    0.0000   -0.0003    0.0289    0.0428    0.0289
   45.4625   45.4545   45.4625   45.4534   45.4545   45.4534   45.4904   45.4753   45.4904    0.0118    0.0000    0.0118   -0.0003    0.0000   -0.0003    0.0292    0.0431    0.0292
   45.4623   45.4545   45.4623   45.4535   45.4545   45.4535   45.4902   45.4748   45.4902    0.0119    0.0000    0.0119   -0.0003    0.0000   -0.0003    0.0295    0.0434    0.0295
   45.4622   45.4545   45.4622   45.4535   45.4545   45.4535   45.4898   45.4744   45.4898    0.0120    0.0000    0.0120   -0.0003    0.0000   -0.0003    0.0297    0.0436    0.0297
   45.4621   45.4545   45.4621   45.4535   45.4545   45.4535   45.4896   45.4740   45.4896    0.0120    0.0000    0.0120   -0.0004    0.0000   -0.0004    0.0300    0.0439    0.0300
   45.4620   45.4545   45.4620   45.4535   45.4545   45.4535   45.4893   45.4735   45.4893    0.0121    0.0000    0.0121   -0.0004    0.0000   -0.0004    0.0302    0.0442    0.0302
   45.4619   45.4545   45.4619   45.4535   45.4545   45.4535   45.4890   45.4731   45.4890    0.0122    0.0000    0.0122   -0.0004    0.0000   -0.0004    0.0305    0.0444    0.0305
   45.4617   45.4545   45.4617   45.4535   45.4545   45.4535   45.4886   45.4727   45.4886    0.0123    0.0000    0.0123   -0.0004   -0.0000   -0.0004    0.0308    0.0447    0.0308
   45.4616   45.4545   45.4616   45.4535   45.4545   45.4535   45.4883   45.4722   45.4883    0.0124    0.0000    0.0124   -0.0004   -0.0000   -0.0004    0.0310    0.0450    0.0310
   45.4615   45.4545   45.4615   45.4535   45.4545   45.4535   45.4880   45.4717   45.4880    0.0125    0.0000    0.0125   -0.0004   -0.0000   -0.0004    0.0313    0.0452    0.0313
   45.4614   45.4545   45.4614   45.4535   45.4545   45.4535   45.4877   45.4713   45.4877    0.0126    0.0000    0.0126   -0.0004   -0.0000   -0.0004    0.0316    0.0455    0.0316
   45.4612   45.4545   45.4612   45.4535   45.4545   45.4535   45.4874   45.4708   45.4874    0.0127    0.0000    0.0127   -0.0004   -0.0000   -0.0004    0.0318    0.0458    0.0318
   45.4611   45.4545   45.4611   45.4535   45.4545   45.4535   45.4871   45.4704   45.4871    0.0128    0.0000    0.0128   -0.0004   -0.0000   -0.0004    0.0321    0.0461    0.0321
   45.4610   45.4545   45.4610   45.4535   45.4545   45.4535   45.4868   45.4699   45.4868    0.0129    0.0000    0.0129   -0.0004   -0.0000   -0.0004    0.0323    0.0463    0.0323
   45.4608   45.4545   45.4608   45.4535   45.4545   45.4535   45.4864   45.4695   45.4864    0.0130    0.0000    0.0130   -0.0004   -0.0000   -0.0004    0.0326    0.0466    0.0326
   45.4607   45.4545   45.4607   45.4535   45.4545   45.4535   45.4861   45.4690   45.4861    0.0130    0.0000    0.0130   -0.0004   -0.0000   -0.0004    0.0329    0.0469    0.0329
   45.4606   45.4545   45.4606   45.4535   45.4545   45.4535   45.4858   45.4685   45.4858    0.0131    0.0000    0.0131   -0.0004   -0.0000   -0.0004    0.0332    0.0472    0.0332
   45.4605   45.4545   45.4605   45.4535   45.4545   45.4535   45.4854   45.4680   45.4854    0.0132    0.0000    0.0132   -0.0004   -0.0000   -0.0004    0.0334    0.0474    0.0334
   45.4603   45.4545   45.4603   45.4535   45.4545   45.4535   45.4851   45.4676   45.4851    0.0133    0.0000    0.0133   -0.0005   -0.0000   -0.0005    0.0337    0.0477    0.0337
   45.4602   45.4545   45.4602   45.4535   45.4545   45.4535   45.4848   45.4671   45.4848    0.0134    0.0000    0.0134   -0.0005   -0.0000   -0.0005    0.0340    0.0480    0.0340
   45.4601   45.4545   45.4601   45.4535   45.4545   45.4535   45.4844   45.4666   45.4844    0.0135    0.0000    0.0135   -0.0005   -0.0000   -0.0005    0.0343    0.0483    0.0343
   45.4599   45.4545   45.4599   45.4535   45.4545   45.4535   45.4841   45.4661   45.4841    0.0136    0.0000    0.0136   -0.0005   -0.0000   -0.0005    0.0345    0.0486    0.0345
   45.4598   45.4545   45.4598   45.4535   45.4545   45.4535   45.4837   45.4656   45.4837    0.0137    0.0000    0.0137   -0.0005   -0.0000   -0.0005    0.0348    0.0488    0.0348
   45.4597   45.4545   45.4597   45.4535   45.4545   45.4535   45.4834   45.4652   45.4834    0.0138    0.0000    0.0138   -0.0005   -0.0000   -0.0005    0.0351    0.0491    0.0351
   45.4595   45.4545   45.4595   45.4535   45.4545   45.4535   45.4830   45.4647   45.4830    0.0139    0.0000    0.0139   -0.0005   -0.0000   -0.0005    0.0354    0.0494    0.0354
   45.4594   45.4545   45.4594   45.4535   45.4545   45.4535   45.4827   45.4642   45.4827    0.0140    0.0000    0.0140   -0.0005   -0.0000   -0.0005    0.0356    0.0497    0.0356
   45.4592   45.4545   45.4592   45.4535   45.4545   45.4535   45.4823   45.4637   45.4823    0.0141    0.0000    0.0141   -0.0005   -0.0000   -0.0005    0.0359    0.0500    0.0359
   45.4591   45.4545   45.4591   45.4536   45.4545   45.4536   45.4820   45.4632   45.4820    0.0142    0.0000    0.0142   -0.0005   -0.0000   -0.0005    0.0362    0.0503    0.0362
   45.4590   45.4545   45.4590   45.4536   45.4545   45.4536   45.4816   45.4627   45.4816    0.0143    0.0000    0.0143   -0.0005   -0.0000   -0.0005    0.0365    0.0505    0.0365
   45.4588   45.4545   45.4588   45.4536   45.4545   45.4536   45.4812   45.4622   45.4812    0.0143    0.0000    0.0143   -0.0005   -0.0000   -0.0005    0.0368    0.0508    0.0368
   45.4587   45.4545   45.4587   45.4536   45.4545   45.4536   45.4808   45.4616   45.4808    0.0145    0.0000    0.0145   -0.0005   -0.0000   -0.0005    0.0370    0.0511    0.0370
   45.4585   45.4545   45.4585   45.4536   45.4545   45.4536   45.4805   45.4611   45.4805    0.0145    0.0000    0.0145   -0.0005   -0.0000   -0.0005    0.0373    0.0514    0.0373
   45.4584   45.4545   45.4584   45.4536   45.4545   45.4536   45.4801   45.4606   45.4801    0.0146    0.0000    0.0146   -0.0005   -0.0000   -0.0005    0.0376    0.0517    0.0376
   45.4582   45.4545   45.4582   45.4536   45.4545   45.4536   45.4797   45.4601   45.4797    0.0147    0.0000    0.0147   -0.0006   -0.0000   -0.0006    0.0379    0.0520    0.0379
   45.4581   45.4545   45.4581   45.4536   45.4545   45.4536   45.4793   45.4596   45.4793    0.0148    0.0000    0.0148   -0.0006   -0.0000   -0.0006    0.0382    0.0523    0.0382
   45.4579   45.4545   45.4579   45.4536   45.4545   45.4536   45.4790   45.4590   45.4790    0.0149    0.0000    0.0149   -0.0006   -0.0000   -0.0006    0.0385    0.0526    0.0385
   45.4578   45.4545   45.4578   45.4536   45.4545   45.4536   45.4786   45.4585   45.4786    0.0150    0.0000    0.0150   -0.0006   -0.0000   -0.0006    0.0388    0.0528    0.0388
   45.4576   45.4545   45.4576   45.4536   45.4545   45.4536   45.4782   45.4580   45.4782    0.0151    0.0000    0.0151   -0.0006   -0.0000   -0.0006    0.0390    0.0531    0.0390
   45.4575   45.4545   45.4575   45.4536   45.4545   45.4536   45.4778   45.4575   45.4778    0.0152    0.0000    0.0152   -0.0006   -0.0000   -0.0006    0.0393    0.0534    0.0393
   45.4573   45.4545   45.4573   45.4536   45.4545   45.4536   45.4774   45.4569   45.4774    0.0153    0.0000    0.0153   -0.0006   -0.0000   -0.0006    0.0396    0.0537    0.0396
   45.4572   45.4545   45.4572   45.4536   45.4545   45.4536   45.4770   45.4564   45.4770    0.0154    0.0000    0.0154   -0.0006   -0.0000   -0.0006    0.0399    0.0540    0.0399
   45.4570   45.4545   45.4570   45.4536   45.4545   45.4536   45.4766   45.4558   45.4766    0.0155    0.0000    0.0155   -0.0006   -0.0000   -0.0006    0.0402    0.0543    0.0402
   45.4569   45.4545   45.4569   45.4536   45.4545   45.4536   45.4762   45.4553   45.4762    0.0156    0.0000    0.0156   -0.0006   -0.0000   -0.0006    0.0405    0.0546    0.0405
   45.4567   45.4545   45.4567   45.4537   45.4545   45.4537   45.4758   45.4547   45.4758    0.0157    0.0000    0.0157   -0.0006   -0.0000   -0.0006    0.0408    0.0549    0.0408
   45.4565   45.4545   45.4565   45.4537   45.4545   45.4537   45.4754   45.4542   45.4754    0.0158    0.0000    0.0158   -0.0006   -0.0000   -0.0006    0.0411    0.0552    0.0411
   45.4564   45.4545   45.4564   45.4537   45.4545   45.4537   45.4750   45.4536   45.4750    0.0159    0.0000    0.0159   -0.0006   -0.0000   -0.0006    0.0414    0.0555    0.0414
   45.4562   45.4545   45.4562   45.4537   45.4545   45.4537   45.4746   45.4531   45.4746    0.0160    0.0000    0.0160   -0.0007   -0.0000   -0.0007    0.0417    0.0558    0.0417
   45.4561   45.4545   45.4561   45.4537   45.4545   45.4537   45.4741   45.4525   45.4741    0.0161    0.0000    0.0161   -0.0007   -0.0000   -0.0007    0.0420    0.0561    0.0420
   45.4559   45.4545   45.4559   45.4537   45.4545   45.4537   45.4737   45.4520   45.4737    0.0162    0.0000    0.0162   -0.0007   -0.0000   -0.0007    0.0423    0.0564    0.0423
   45.4557   45.4545   45.4557   45.4537   45.4545   45.4537   45.4733   45.4514   45.4733    0.0163    0.0000    0.0163   -0.0007   -0.0000   -0.0007    0.0426    0.0567    0.0426
   45.4556   45.4545   45.4556   45.4537   45.4545   45.4537   45.4729   45.4508   45.4729    0.0164    0.0000    0.0164   -0.0007   -0.0000   -0.0007    0.0429    0.0570    0.0429
   45.4554   45.4545   45.4554   45.4537   45.4545   45.4537   45.4724   45.4503   45.4724    0.0165    0.0000    0.0165   -0.0007   -0.0000   -0.0007    0.0432    0.0573    0.0432
   45.4552   45.4545   45.4552   45.4537   45.4545   45.4537   45.4720   45.4497   45.4720    0.0166    0.0000    0.0166   -0.0007   -0.0000   -0.0007    0.0435    0.0576    0.0435
   45.4551   45.4545   45.4551   45.4537   45.4545   45.4537   45.4716   45.4491   45.4716    0.0167    0.0000    0.0167   -0.0007   -0.0000   -0.0007    0.0438    0.0579    0.0438
   45.4549   45.4545   45.4549   45.4537   45.4545   45.4537   45.4711   45.4485   45.4711    0.0168    0.0000    0.0168   -0.0007   -0.0000   -0.0007    0.0441    0.0582    0.0441
   45.4547   45.4545   45.4547   45.4537   45.4545   45.4537   45.4707   45.4479   45.4707    0.0169    0.0000    0.0169   -0.0007   -0.0000   -0.0007    0.0444    0.0585    0.0444
   45.4546   45.4545   45.4546   45.4537   45.4545   45.4537   45.4702   45.4473   45.4702    0.0170    0.0000    0.0170   -0.0007   -0.0000   -0.0007    0.0447    0.0588    0.0447
   45.4544   45.4545   45.4544   45.4537   45.4545   45.4537   45.4698   45.4468   45.4698    0.0171    0.0000    0.0171   -0.0007   -0.0000   -0.0007    0.0450    0.0592    0.0450
   45.4542   45.4545   45.4542   45.4537   45.4545   45.4537   45.4693   45.4462   45.4693    0.0172    0.0000    0.0172   -0.0007   -0.0000   -0.0007    0.0453    0.0595    0.0453
   45.4541   45.4545   45.4541   45.4538   45.4545   45.4538   45.4689   45.4456   45.4689    0.0173    0.0000    0.0173   -0.0008   -0.0000   -0.0008    0.0456    0.0598    0.0456
   45.4539   45.4545   45.4539   45.4538   45.4545   45.4538   45.4684   45.4450   45.4684    0.0174    0.0000    0.0174   -0.0008   -0.0000   -0.0008    0.0459    0.0601    0.0459
   45.4537   45.4545   45.4537   45.4538   45.4545   45.4538   45.4680   45.4444   45.4680    0.0175    0.0000    0.0175   -0.0008   -0.0000   -0.0008    0.0462    0.0604    0.0462
   45.4535   45.4545   45.4535   45.4538   45.4545   45.4538   45.4675   45.4438   45.4675    0.0177    0.0000    0.0177   -0.0008   -0.0000   -0.0008    0.0465    0.0607    0.0465
   45.4534   45.4545   45.4534   45.4538   45.4545   45.4538   45.4670   45.4432   45.4670    0.0178    0.0000    0.0178   -0.0008   -0.0000   -0.0008    0.0469    0.0610    0.0469
   45.4532   45.4545   45.4532   45.4538   45.4545   45.4538   45.4666   45.4425   45.4666    0.0179    0.0000    0.0179   -0.0008   -0.0000   -0.0008    0.0472    0.0613    0.0472
   45.4530   45.4545   45.4530   45.4538   45.4545   45.4538   45.4661   45.4419   45.4661    0.0180    0.0000    0.0180   -0.0008   -0.0000   -0.0008    0.0475    0.0616    0.0475
   45.4528   45.4545   45.4528   45.4538   45.4545   45.4538   45.4656   45.4413   45.4656    0.0181    0.0000    0.0181   -0.0008   -0.0000   -0.0008    0.0478    0.0620    0.0478
   45.4526   45.4545   45.4526   45.4538   45.4545   45.4538   45.4651   45.4407   45.4651    0.0182    0.0000    0.0182   -0.0008   -0.0000   -0.0008    0.0481    0.0623    0.0481
   45.4525   45.4545   45.4525   45.4538   45.4545   45.4538   45.4647   45.4401   45.4647    0.0183    0.0000    0.0183   -0.0008   -0.0000   -0.0008    0.0484    0.0626    0.0484
   45.4523   45.4545   45.4523   45.4538   45.4545   45.4538   45.4642   45.4394   45.4642    0.0184    0.0000    0.0184   -0.0008   -0.0000   -0.0008    0.0487    0.0629    0.0487
   45.4521   45.4545   45.4521   45.4538   45.4545   45.4538   45.4637   45.4388   45.4637    0.0185    0.0000    0.0185   -0.0008   -0.0000   -0.0008    0.0491    0.0632    0.0491
   45.4519   45.4545   45.4519   45.4538   45.4545   45.4538   45.4632   45.4382   45.4632    0.0186    0.0000    0.0186   -0.0008   -0.0000   -0.0008    0.0494    0.0635    0.0494
   45.4517   45.4545   45.4517   45.4539   45.4545   45.4539   45.4627   45.4375   45.4627    0.0187    0.0000    0.0187   -0.0009   -0.0000   -0.0009    0.0497    0.0638    0.0497
   45.4515   45.4545   45.4515   45.4539   45.4545   45.4539   45.4622   45.4369   45.4622    0.0188    0.0000    0.0188   -0.0009   -0.0000   -0.0009    0.0500    0.0642    0.0500
   45.4513   45.4545   45.4513   45.4539   45.4545   45.4539   45.4617   45.4363   45.4617    0.0189    0.0000    0.0189   -0.0009   -0.0000   -0.0009    0.0503    0.0645    0.0503
   45.4512   45.4545   45.4512   45.4539   45.4545   45.4539   45.4612   45.4356   45.4612    0.0190    0.0000    0.0190   -0.0009   -0.0000   -0.0009    0.0507    0.0648    0.0507
   45.4510   45.4545   45.4510   45.4539   45.4545   45.4539   45.4607   45.4350   45.4607    0.0191    0.0000    0.0191   -0.0009   -0.0000   -0.0009    0.0510    0.0651    0.0510
   45.4508   45.4545   45.4508   45.4539   45.4545   45.4539   45.4602   45.4343   45.4602    0.0192    0.0000    0.0192   -0.0009   -0.0000   -0.0009    0.0513    0.0655    0.0513
   45.4506   45.4545   45.4506   45.4539   45.4545   45.4539   45.4597   45.4337   45.4597    0.0193    0.0000    0.0193   -0.0009   -0.0000   -0.0009    0.0516    0.0658    0.0516
   45.4504   45.4545   45.4504   45.4539   45.4545   45.4539   45.4591   45.4330   45.4591    0.0195    0.0000    0.0195   -0.0009   -0.0000   -0.0009    0.0520    0.0661    0.0520
   45.4502   45.4545   45.4502   45.4539   45.4545   45.4539   45.4586   45.4323   45.4586    0.0196    0.0000    0.0196   -0.0009   -0.0000   -0.0009    0.0523    0.0664    0.0523
   45.4500   45.4545   45.4500   45.4539   45.4545   45.4539   45.4581   45.4317   45.4581    0.0197    0.0000    0.0197   -0.0009   -0.0000   -0.0009    0.0526    0.0668    0.0526
   45.4498   45.4545   45.4498   45.4540   45.4545   45.4540   45.4576   45.4310   45.4576    0.0198    0.0000    0.0198   -0.0009   -0.0000   -0.0009    0.0529    0.0671    0.0529
   45.4496   45.4545   45.4496   45.4540   45.4545   45.4540   45.4570   45.4303   45.4570    0.0199    0.0000    0.0199   -0.0010   -0.0000   -0.0010    0.0533    0.0674    0.0533
   45.4494   45.4545   45.4494   45.4540   45.4545   45.4540   45.4565   45.4297   45.4565    0.0200    0.0000    0.0200   -0.0010   -0.0000   -0.0010    0.0536    0.0677    0.0536
   45.4492   45.4545   45.4492   45.4540   45.4545   45.4540   45.4560   45.4290   45.4560    0.0201    0.0000    0.0201   -0.0010   -0.0000   -0.0010    0.0539    0.0681    0.0539
   45.4490   45.4545   45.4490   45.4540   45.4545   45.4540   45.4554   45.4283   45.4554    0.0202    0.0000    0.0202   -0.0010   -0.0000   -0.0010    0.0543    0.0684    0.0543
   45.4488   45.4545   45.4488   45.4540   45.4545   45.4540   45.4549   45.4276   45.4549    0.0203    0.0000    0.0203   -0.0010   -0.0000   -0.0010    0.0546    0.0687    0.0546
   45.4486   45.4545   45.4486   45.4540   45.4545   45.4540   45.4543   45.4269   45.4543    0.0204    0.0000    0.0204   -0.0010   -0.0000   -0.0010    0.0549    0.0690    0.0549
   45.4484   45.4545   45.4484   45.4540   45.4545   45.4540   45.4538   45.4262   45.4538    0.0206    0.0000    0.0206   -0.0010   -0.0000   -0.0010    0.0553    0.0694    0.0553
   45.4482   45.4545   45.4482   45.4540   45.4545   45.4540   45.4532   45.4255   45.4532    0.0207    0.0000    0.0207   -0.0010   -0.0000   -0.0010    0.0556    0.0697    0.0556
   45.4480   45.4545   45.4480   45.4540   45.4545   45.4540   45.4527   45.4248   45.4527    0.0208    0.0000    0.0208   -0.0010   -0.0000   -0.0010    0.0559    0.0700    0.0559
   45.4478   45.4545   45.4478   45.4540   45.4545   45.4540   45.4521   45.4241   45.4521    0.0209    0.0000    0.0209   -0.0010   -0.0000   -0.0010    0.0563    0.0704    0.0563
   45.4475   45.4545   45.4475   45.4541   45.4545   45.4541   45.4515   45.4234   45.4515    0.0210    0.0000    0.0210   -0.0010   -0.0000   -0.0010    0.0566    0.0707    0.0566
   45.4473   45.4545   45.4473   45.4541   45.4545   45.4541   45.4510   45.4227   45.4510    0.0211    0.0000    0.0211   -0.0010   -0.0000   -0.0010    0.0570    0.0711    0.0570
   45.4471   45.4545   45.4471   45.4541   45.4545   45.4541   45.4504   45.4220   45.4504    0.0212    0.0000    0.0212   -0.0011   -0.0000   -0.0011    0.0573    0.0714    0.0573
   45.4469   45.4545   45.4469   45.4541   45.4545   45.4541   45.4498   45.4213   45.4498    0.0213    0.0000    0.0213   -0.0011   -0.0000   -0.0011    0.0576    0.0717    0.0576
   45.4467   45.4545   45.4467   45.4541   45.4545   45.4541   45.4492   45.4206   45.4492    0.0215    0.0000    0.0215   -0.0011   -0.0000   -0.0011    0.0580    0.0721    0.0580
   45.4465   45.4545   45.4465   45.4541   45.4545   45.4541   45.4487   45.4198   45.4487    0.0216    0.0000    0.0216   -0.0011   -0.0000   -0.0011    0.0583    0.0724    0.0583
   45.4463   45.4545   45.4463   45.4541   45.4545   45.4541   45.4481   45.4191   45.4481    0.0217    0.0000    0.0217   -0.0011   -0.0000   -0.0011    0.0587    0.0727    0.0587
   45.4460   45.4545   45.4460   45.4541   45.4545   45.4541   45.4475   45.4184   45.4475    0.0218    0.0000    0.0218   -0.0011   -0.0000   -0.0011    0.0590    0.0731    0.0590
   45.4458   45.4545   45.4458   45.4542   45.4545   45.4542   45.4469   45.4177   45.4469    0.0219    0.0000    0.0219   -0.0011   -0.0000   -0.0011    0.0593    0.0734    0.0593
   45.4456   45.4545   45.4456   45.4542   45.4545   45.4542   45.4463   45.4169   45.4463    0.0220    0.0000    0.0220   -0.0011   -0.0000   -0.0011    0.0597    0.0738    0.0597
   45.4454   45.4545   45.4454   45.4542   45.4545   45.4542   45.4457   45.4162   45.4457    0.0221    0.0000    0.0221   -0.0011   -0.0000   -0.0011    0.0600    0.0741    0.0600
   45.4452   45.4545   45.4452   45.4542   45.4545   45.4542   45.4451   45.4154   45.4451    0.0223    0.0000    0.0223   -0.0011   -0.0000   -0.0011    0.0604    0.0745    0.0604
   45.4450   45.4545   45.4450   45.4542   45.4545   45.4542   45.4445   45.4147   45.4445    0.0224    0.0000    0.0224   -0.0012   -0.0000   -0.0012    0.0607    0.0748    0.0607
   45.4447   45.4545   45.4447   45.4542   45.4545   45.4542   45.4439   45.4139   45.4439    0.0225    0.0000    0.0225   -0.0012   -0.0000   -0.0012    0.0611    0.0751    0.0611
   45.4445   45.4545   45.4445   45.4542   45.4545   45.4542   45.4433   45.4132   45.4433    0.0226    0.0000    0.0226   -0.0012   -0.0000   -0.0012    0.0614    0.0755    0.0614
   45.4443   45.4545   45.4443   45.4542   45.4545   45.4542   45.4427   45.4124   45.4427    0.0227    0.0000    0.0227   -0.0012   -0.0000   -0.0012    0.0618    0.0758    0.0618
   45.4440   45.4545   45.4440   45.4542   45.4545   45.4542   45.4420   45.4117   45.4420    0.0228    0.0000    0.0228   -0.0012   -0.0000   -0.0012    0.0621    0.0762    0.0621
   45.4438   45.4545   45.4438   45.4543   45.4545   45.4543   45.4414   45.4109   45.4414    0.0230    0.0000    0.0230   -0.0012   -0.0000   -0.0012    0.0625    0.0765    0.0625
   45.4436   45.4545   45.4436   45.4543   45.4545   45.4543   45.4408   45.4101   45.4408    0.0231    0.0000    0.0231   -0.0012   -0.0000   -0.0012    0.0628    0.0769    0.0628
   45.4433   45.4545   45.4433   45.4543   45.4545   45.4543   45.4402   45.4094   45.4402    0.0232    0.0000    0.0232   -0.0012   -0.0000   -0.0012    0.0632    0.0772    0.0632
   45.4431   45.4545   45.4431   45.4543   45.4545   45.4543   45.4395   45.4086   45.4395    0.0233    0.0000    0.0233   -0.0012   -0.0000   -0.0012    0.0635    0.0776    0.0635
   45.4429   45.4545   45.4429   45.4543   45.4545   45.4543   45.4389   45.4078   45.4389    0.0234    0.0000    0.0234   -0.0012   -0.0000   -0.0012    0.0639    0.0779    0.0639
   45.4427   45.4545   45.4427   45.4543   45.4545   45.4543   45.4382   45.4070   45.4382    0.0235    0.0000    0.0235   -0.0012   -0.0000   -0.0012    0.0643    0.0783    0.0643
   45.4424   45.4545   45.4424   45.4543   45.4545   45.4543   45.4376   45.4063   45.4376    0.0237    0.0000    0.0237   -0.0013   -0.0000   -0.0013    0.0646    0.0786    0.0646
   45.4422   45.4545   45.4422   45.4543   45.4545   45.4543   45.4370   45.4055   45.4370    0.0238    0.0000    0.0238   -0.0013   -0.0000   -0.0013    0.0650    0.0790    0.0650
   45.4419   45.4545   45.4419   45.4543   45.4545   45.4543   45.4363   45.4047   45.4363    0.0239    0.0000    0.0239   -0.0013   -0.0000   -0.0013    0.0653    0.0793    0.0653
   45.4417   45.4545   45.4417   45.4544   45.4545   45.4544   45.4357   45.4039   45.4357    0.0240    0.0000    0.0240   -0.0013   -0.0000   -0.0013    0.0657    0.0797    0.0657
   45.4415   45.4545   45.4415   45.4544   45.4545   45.4544   45.4350   45.4031   45.4350    0.0241    0.0000    0.0241   -0.0013   -0.0000   -0.0013    0.0661    0.0800    0.0661
   45.4412   45.4545   45.4412   45.4544   45.4545   45.4544   45.4343   45.4023   45.4343    0.0243    0.0000    0.0243   -0.0013   -0.0000   -0.0013    0.0664    0.0804    0.0664
   45.4410   45.4545   45.4410   45.4544   45.4545   45.4544   45.4337   45.4015   45.4337    0.0244    0.0000    0.0244   -0.0013   -0.0000   -0.0013    0.0668    0.0808    0.0668
   45.4407   45.4545   45.4407   45.4544   45.4545   45.4544   45.4330   45.4007   45.4330    0.0245    0.0000    0.0245   -0.0013   -0.0000   -0.0013    0.0672    0.0811    0.0672
   45.4405   45.4545   45.4405   45.4544   45.4545   45.4544   45.4323   45.3998   45.4323    0.0246    0.0000    0.0246   -0.0013   -0.0000   -0.0013    0.0675    0.0815    0.0675
   45.4402   45.4545   45.4402   45.4544   45.4545   45.4544   45.4316   45.3990   45.4316    0.0247    0.0000    0.0247   -0.0013   -0.0000   -0.0013    0.0679    0.0818    0.0679
   45.4400   45.4545   45.4400   45.4545   45.4545   45.4545   45.4310   45.3982   45.4310    0.0249    0.0000    0.0249   -0.0014   -0.0000   -0.0014    0.0682    0.0822    0.0682
   45.4397   45.4545   45.4397   45.4545   45.4545   45.4545   45.4303   45.3974   45.4303    0.0250    0.0000    0.0250   -0.0014   -0.0000   -0.0014    0.0686    0.0825    0.0686
   45.4395   45.4545   45.4395   45.4545   45.4545   45.4545   45.4296   45.3966   45.4296    0.0251    0.0000    0.0251   -0.0014   -0.0000   -0.0014    0.0690    0.0829    0.0690
   45.4392   45.4545   45.4392   45.4545   45.4545   45.4545   45.4289   45.3957   45.4289    0.0252    0.0000    0.0252   -0.0014   -0.0000   -0.0014    0.0693    0.0833    0.0693
   45.4390   45.4545   45.4390   45.4545   45.4545   45.4545   45.4282   45.3949   45.4282    0.0253    0.0000    0.0253   -0.0014   -0.0000   -0.0014    0.0697    0.0836    0.0697
   45.4387   45.4545   45.4387   45.4545   45.4545   45.4545   45.4275   45.3941   45.4275    0.0255    0.0000    0.0255   -0.0014   -0.0000   -0.0014    0.0701    0.0840    0.0701
   45.4385   45.4545   45.4385   45.4545   45.4545   45.4545   45.4268   45.3932   45.4268    0.0256    0.0000    0.0256   -0.0014   -0.0000   -0.0014    0.0705    0.0844    0.0705
   45.4382   45.4545   45.4382   45.4545   45.4545   45.4545   45.4261   45.3924   45.4261    0.0257    0.0000    0.0257   -0.0014   -0.0000   -0.0014    0.0708    0.0847    0.0708
   45.4380   45.4545   45.4380   45.4546   45.4545   45.4546   45.4254   45.3915   45.4254    0.0258    0.0000    0.0258   -0.0014   -0.0000   -0.0014    0.0712    0.0851    0.0712
   45.4377   45.4545   45.4377   45.4546   45.4545   45.4546   45.4247   45.3907   45.4247    0.0260    0.0000    0.0260   -0.0015   -0.0000   -0.0015    0.0716    0.0855    0.0716
   45.4374   45.4545   45.4374   45.4546   45.4545   45.4546   45.4240   45.3898   45.4240    0.0261    0.0000    0.0261   -0.0015   -0.0000   -0.0015    0.0720    0.0858    0.0720
   45.4372   45.4545   45.4372   45.4546   45.4545   45.4546   45.4232   45.3890   45.4232    0.0262    0.0000    0.0262   -0.0015   -0.0000   -0.0015    0.0723    0.0862    0.0723
   45.4369   45.4545   45.4369   45.4546   45.4545   45.4546   45.4225   45.3881   45.4225    0.0263    0.0000    0.0263   -0.0015   -0.0000   -0.0015    0.0727    0.0866    0.0727
   45.4367   45.4545   45.4367   45.4546   45.4545   45.4546   45.4218   45.3872   45.4218    0.0265    0.0000    0.0265   -0.0015   -0.0000   -0.0015    0.0731    0.0869    0.0731
   45.4364   45.4545   45.4364   45.4547   45.4545   45.4547   45.4210   45.3863   45.4210    0.0266    0.0000    0.0266   -0.0015   -0.0000   -0.0015    0.0735    0.0873    0.0735
   45.4361   45.4545   45.4361   45.4547   45.4545   45.4547   45.4203   45.3855   45.4203    0.0267    0.0000    0.0267   -0.0015   -0.0000   -0.0015    0.0739    0.0877    0.0739
   45.4358   45.4545   45.4358   45.4547   45.4545   45.4547   45.4196   45.3846   45.4196    0.0268    0.0000    0.0268   -0.0015   -0.0000   -0.0015    0.0743    0.0881    0.0743
   45.4356   45.4545   45.4356   45.4547   45.4545   45.4547   45.4188   45.3837   45.4188    0.0270    0.0000    0.0270   -0.0015   -0.0000   -0.0015    0.0746    0.0884    0.0746
   45.4353   45.4545   45.4353   45.4547   45.4545   45.4547   45.4181   45.3828   45.4181    0.0271    0.0000    0.0271   -0.0015   -0.0000   -0.0015    0.0750    0.0888    0.0750
   45.4350   45.4545   45.4350   45.4547   45.4545   45.4547   45.4173   45.3819   45.4173    0.0272    0.0000    0.0272   -0.0016   -0.0000   -0.0016    0.0754    0.0892    0.0754
   45.4348   45.4545   45.4348   45.4547   45.4545   45.4547   45.4166   45.3810   45.4166    0.0273    0.0000    0.0273   -0.0016   -0.0000   -0.0016    0.0758    0.0895    0.0758
   45.4345   45.4545   45.4345   45.4548   45.4545   45.4548   45.4158   45.3801   45.4158    0.0274    0.0000    0.0274   -0.0016   -0.0000   -0.0016    0.0762    0.0899    0.0762
   45.4342   45.4545   45.4342   45.4548   45.4545   45.4548   45.4150   45.3792   45.4150    0.0276    0.0000    0.0276   -0.0016   -0.0000   -0.0016    0.0765    0.0903    0.0765
   45.4340   45.4545   45.4340   45.4548   45.4545   45.4548   45.4143   45.3783   45.4143    0.0277    0.0000    0.0277   -0.0016   -0.0000   -0.0016    0.0769    0.0907    0.0769
   45.4337   45.4545   45.4337   45.4548   45.4545   45.4548   45.4135   45.3774   45.4135    0.0278    0.0000    0.0278   -0.0016   -0.0000   -0.0016    0.0773    0.0910    0.0773
   45.4334   45.4545   45.4334   45.4548   45.4545   45.4548   45.4127   45.3765   45.4127    0.0279    0.0000    0.0279   -0.0016   -0.0000   -0.0016    0.0777    0.0914    0.0777
   45.4331   45.4545   45.4331   45.4548   45.4545   45.4548   45.4120   45.3756   45.4120    0.0281    0.0000    0.0281   -0.0016   -0.0000   -0.0016    0.0781    0.0918    0.0781
   45.4328   45.4545   45.4328   45.4549   45.4545   45.4549   45.4112   45.3747   45.4112    0.0282    0.0000    0.0282   -0.0016   -0.0000   -0.0016    0.0785    0.0922    0.0785
   45.4325   45.4545   45.4325   45.4549   45.4545   45.4549   45.4104   45.3738   45.4104    0.0283    0.0000    0.0283   -0.0017   -0.0000   -0.0017    0.0788    0.0925    0.0788
   45.4323   45.4545   45.4323   45.4549   45.4545   45.4549   45.4096   45.3728   45.4096    0.0284    0.0000    0.0284   -0.0017   -0.0000   -0.0017    0.0792    0.0929    0.0792
   45.4320   45.4545   45.4320   45.4549   45.4545   45.4549   45.4088   45.3719   45.4088    0.0285    0.0000    0.0285   -0.0017   -0.0000   -0.0017    0.0796    0.0933    0.0796
   45.4317   45.4545   45.4317   45.4549   45.4545   45.4549   45.4080   45.3710   45.4080    0.0287    0.0000    0.0287   -0.0017   -0.0000   -0.0017    0.0800    0.0937    0.0800
   45.4314   45.4545   45.4314   45.4549   45.4545   45.4549   45.4072   45.3700   45.4072    0.0288    0.0000    0.0288   -0.0017   -0.0000   -0.0017    0.0804    0.0940    0.0804
   45.4311   45.4545   45.4311   45.4550   45.4545   45.4550   45.4064   45.3691   45.4064    0.0289    0.0000    0.0289   -0.0017   -0.0000   -0.0017    0.0808    0.0944    0.0808
   45.4308   45.4545   45.4308   45.4550   45.4545   45.4550   45.4056   45.3681   45.4056    0.0290    0.0000    0.0290   -0.0017   -0.0000   -0.0017    0.0812    0.0948    0.0812
   45.4305   45.4545   45.4305   45.4550   45.4545   45.4550   45.4048   45.3672   45.4048    0.0292    0.0000    0.0292   -0.0017   -0.0000   -0.0017    0.0816    0.0952    0.0816
   45.4302   45.4545   45.4302   45.4550   45.4545   45.4550   45.4039   45.3662   45.4039    0.0293    0.0000    0.0293   -0.0017   -0.0000   -0.0017    0.0820    0.0956    0.0820
   45.4300   45.4545   45.4300   45.4550   45.4545   45.4550   45.4031   45.3653   45.4031    0.0294    0.0000    0.0294   -0.0018   -0.0000   -0.0018    0.0823    0.0959    0.0823
   45.4297   45.4545   45.4297   45.4550   45.4545   45.4550   45.4023   45.3643   45.4023    0.0295    0.0000    0.0295   -0.0018   -0.0000   -0.0018    0.0827    0.0963    0.0827
   45.4294   45.4545   45.4294   45.4551   45.4545   45.4551   45.4015   45.3633   45.4015    0.0297    0.0000    0.0297   -0.0018   -0.0000   -0.0018    0.0831    0.0967    0.0831
   45.4291   45.4545   45.4291   45.4551   45.4545   45.4551   45.4006   45.3624   45.4006    0.0298    0.0000    0.0298   -0.0018   -0.0000   -0.0018    0.0835    0.0971    0.0835
   45.4288   45.4545   45.4288   45.4551   45.4545   45.4551   45.3998   45.3614   45.3998    0.0299    0.0000    0.0299   -0.0018   -0.0000   -0.0018    0.0839    0.0975    0.0839
   45.4285   45.4545   45.4285   45.4551   45.4545   45.4551   45.3990   45.3604   45.3990    0.0300    0.0000    0.0300   -0.0018   -0.0000   -0.0018    0.0843    0.0978    0.0843
   45.4282   45.4545   45.4282   45.4551   45.4545   45.4551   45.3981   45.3595   45.3981    0.0302    0.0000    0.0302   -0.0018   -0.0000   -0.0018    0.0847    0.0982    0.0847
   45.4279   45.4545   45.4279   45.4552   45.4545   45.4552   45.3973   45.3585   45.3973    0.0303    0.0000    0.0303   -0.0018   -0.0000   -0.0018    0.0851    0.0986    0.0851
   45.4276   45.4545   45.4276   45.4552   45.4545   45.4552   45.3964   45.3575   45.3964    0.0304    0.0000    0.0304   -0.0018   -0.0000   -0.0018    0.0855    0.0990    0.0855
   45.4273   45.4545   45.4273   45.4552   45.4545   45.4552   45.3956   45.3565   45.3956    0.0305    0.0000    0.0305   -0.0019   -0.0000   -0.0019    0.0859    0.0993    0.0859
   45.4270   45.4545   45.4270   45.4552   45.4545   45.4552   45.3947   45.3555   45.3947    0.0306    0.0000    0.0306   -0.0019   -0.0000   -0.0019    0.0863    0.0997    0.0863
   45.4266   45.4545   45.4266   45.4552   45.4545   45.4552   45.3938   45.3545   45.3938    0.0308    0.0000    0.0308   -0.0019   -0.0000   -0.0019    0.0867    0.1001    0.0867
   45.4263   45.4545   45.4263   45.4552   45.4545   45.4552   45.3930   45.3535   45.3930    0.0309    0.0000    0.0309   -0.0019   -0.0000   -0.0019    0.0870    0.1005    0.0870
   45.4260   45.4545   45.4260   45.4553   45.4545   45.4553   45.3921   45.3525   45.3921    0.0310    0.0000    0.0310   -0.0019   -0.0000   -0.0019    0.0874    0.1009    0.0874
   45.4257   45.4545   45.4257   45.4553   45.4545   45.4553   45.3912   45.3515   45.3912    0.0311    0.0000    0.0311   -0.0019   -0.0000   -0.0019    0.0878    0.1013    0.0878
   45.4254   45.4545   45.4254   45.4553   45.4545   45.4553   45.3903   45.3505   45.3903    0.0313    0.0000    0.0313   -0.0019   -0.0000   -0.0019    0.0882    0.1017    0.0882
   45.4251   45.4545   45.4251   45.4553   45.4545   45.4553   45.3895   45.3494   45.3895    0.0314    0.0000    0.0314   -0.0019   -0.0000   -0.0019    0.0886    0.1020    0.0886
   45.4248   45.4545   45.4248   45.4553   45.4545   45.4553   45.3886   45.3484   45.3886    0.0315    0.0000    0.0315   -0.0020   -0.0000   -0.0020    0.0890    0.1024    0.0890
   45.4245   45.4545   45.4245   45.4554   45.4545   45.4554   45.3877   45.3474   45.3877    0.0316    0.0000    0.0316   -0.0020   -0.0000   -0.0020    0.0894    0.1028    0.0894
   45.4241   45.4545   45.4241   45.4554   45.4545   45.4554   45.3868   45.3464   45.3868    0.0317    0.0000    0.0317   -0.0020   -0.0000   -0.0020    0.0898    0.1032    0.0898
   45.4238   45.4545   45.4238   45.4554   45.4545   45.4554   45.3859   45.3453   45.3859    0.0319    0.0000    0.0319   -0.0020   -0.0000   -0.0020    0.0902    0.1036    0.0902
   45.4235   45.4545   45.4235   45.4554   45.4545   45.4554   45.3850   45.3443   45.3850    0.0320    0.0000    0.0320   -0.0020   -0.0000   -0.0020    0.0906    0.1040    0.0906
   45.4232   45.4545   45.4232   45.4554   45.4545   45.4554   45.3841   45.3432   45.3841    0.0321    0.0000    0.0321   -0.0020   -0.0000   -0.0020    0.0910    0.1043    0.0910
   45.4229   45.4545   45.4229   45.4555   45.4545   45.4555   45.3832   45.3422   45.3832    0.0322    0.0000    0.0322   -0.0020   -0.0000   -0.0020    0.0914    0.1047    0.0914
   45.4225   45.4545   45.4225   45.4555   45.4545   45.4555   45.3822   45.3412   45.3822    0.0323    0.0000    0.0323   -0.0020   -0.0000   -0.0020    0.0918    0.1051    0.0918
   45.4222   45.4545   45.4222   45.4555   45.4545   45.4555   45.3813   45.3401   45.3813    0.0325    0.0000    0.0325   -0.0020   -0.0000   -0.0020    0.0922    0.1055    0.0922
   45.4219   45.4545   45.4219   45.4555   45.4545   45.4555   45.3804   45.3390   45.3804    0.0326    0.0000    0.0326   -0.0021   -0.0000   -0.0021    0.0926    0.1059    0.0926
   45.4216   45.4545   45.4216   45.4555   45.4545   45.4555   45.3795   45.3380   45.3795    0.0327    0.0000    0.0327   -0.0021   -0.0000   -0.0021    0.0930    0.1063    0.0930
   45.4212   45.4545   45.4212   45.4556   45.4545   45.4556   45.3785   45.3369   45.3785    0.0328    0.0000    0.0328   -0.0021   -0.0000   -0.0021    0.0934    0.1067    0.0934
   45.4209   45.4545   45.4209   45.4556   45.4545   45.4556   45.3776   45.3358   45.3776    0.0330    0.0000    0.0330   -0.0021   -0.0000   -0.0021    0.0938    0.1070    0.0938
   45.4206   45.4545   45.4206   45.4556   45.4545   45.4556   45.3767   45.3348   45.3767    0.0331    0.0000    0.0331   -0.0021   -0.0000   -0.0021    0.0942    0.1074    0.0942
   45.4202   45.4545   45.4202   45.4556   45.4545   45.4556   45.3757   45.3337   45.3757    0.0332    0.0000    0.0332   -0.0021   -0.0000   -0.0021    0.0946    0.1078    0.0946
   45.4199   45.4545   45.4199   45.4557   45.4545   45.4557   45.3748   45.3326   45.3748    0.0333    0.0000    0.0333   -0.0021   -0.0000   -0.0021    0.0950    0.1082    0.0950
   45.4196   45.4545   45.4196   45.4557   45.4545   45.4557   45.3738   45.3315   45.3738    0.0334    0.0000    0.0334   -0.0022   -0.0000   -0.0022    0.0954    0.1086    0.0954
   45.4192   45.4545   45.4192   45.4557   45.4545   45.4557   45.3728   45.3305   45.3728    0.0336    0.0000    0.0336   -0.0022   -0.0000   -0.0022    0.0958    0.1090    0.0958
   45.4189   45.4545   45.4189   45.4557   45.4545   45.4557   45.3719   45.3294   45.3719    0.0337    0.0000    0.0337   -0.0022   -0.0000   -0.0022    0.0962    0.1094    0.0962
   45.4186   45.4545   45.4186   45.4557   45.4545   45.4557   45.3709   45.3283   45.3709    0.0338    0.0000    0.0338   -0.0022   -0.0000   -0.0022    0.0966    0.1098    0.0966
   45.4182   45.4545   45.4182   45.4558   45.4545   45.4558   45.3700   45.3272   45.3700    0.0339    0.0000    0.0339   -0.0022   -0.0000   -0.0022    0.0970    0.1102    0.0970
   45.4179   45.4545   45.4179   45.4558   45.4545   45.4558   45.3690   45.3261   45.3690    0.0340    0.0000    0.0340   -0.0022   -0.0000   -0.0022    0.0974    0.1105    0.0974
   45.4175   45.4545   45.4175   45.4558   45.4545   45.4558   45.3680   45.3250   45.3680    0.0342    0.0000    0.0342   -0.0022   -0.0000   -0.0022    0.0978    0.1109    0.0978
   45.4172   45.4545   45.4172   45.4558   45.4545   45.4558   45.3670   45.3238   45.3670    0.0343    0.0000    0.0343   -0.0022   -0.0000   -0.0022    0.0982    0.1113    0.0982
   45.4169   45.4545   45.4169   45.4558   45.4545   45.4558   45.3660   45.3227   45.3660    0.0344    0.0000    0.0344   -0.0022   -0.0000   -0.0022    0.0987    0.1117    0.0987
   45.4165   45.4545   45.4165   45.4559   45.4545   45.4559   45.3651   45.3216   45.3651    0.0345    0.0000    0.0345   -0.0023   -0.0000   -0.0023    0.0991    0.1121    0.0991
   45.4162   45.4545   45.4162   45.4559   45.4545   45.4559   45.3641   45.3205   45.3641    0.0347    0.0000    0.0347   -0.0023   -0.0000   -0.0023    0.0995    0.1125    0.0995
   45.4158   45.4545   45.4158   45.4559   45.4545   45.4559   45.3631   45.3194   45.3631    0.0348    0.0000    0.0348   -0.0023   -0.0000   -0.0023    0.0999    0.1129    0.0999
   45.4155   45.4545   45.4155   45.4559   45.4545   45.4559   45.3621   45.3182   45.3621    0.0349    0.0000    0.0349   -0.0023   -0.0000   -0.0023    0.1003    0.1133    0.1003
   45.4151   45.4545   45.4151   45.4560   45.4545   45.4560   45.3611   45.3171   45.3611    0.0350    0.0000    0.0350   -0.0023   -0.0000   -0.0023    0.1007    0.1137    0.1007
   45.4148   45.4545   45.4148   45.4560   45.4545   45.4560   45.3600   45.3160   45.3600    0.0351    0.0000    0.0351   -0.0023   -0.0000   -0.0023    0.1011    0.1141    0.1011
   45.4144   45.4545   45.4144   45.4560   45.4545   45.4560   45.3590   45.3148   45.3590    0.0353    0.0000    0.0353   -0.0023   -0.0000   -0.0023    0.1015    0.1145    0.1015
   45.4141   45.4545   45.4141   45.4560   45.4545   45.4560   45.3580   45.3137   45.3580    0.0354    0.0000    0.0354   -0.0023   -0.0000   -0.0023    0.1019    0.1149    0.1019
   45.4137   45.4545   45.4137   45.4561   45.4545   45.4561   45.3570   45.3125   45.3570    0.0355    0.0000    0.0355   -0.0024   -0.0000   -0.0024    0.1023    0.1153    0.1023
   45.4134   45.4545   45.4134   45.4561   45.4545   45.4561   45.3560   45.3114   45.3560    0.0356    0.0000    0.0356   -0.0024   -0.0000   -0.0024    0.1027    0.1157    0.1027
   45.4130   45.4545   45.4130   45.4561   45.4545   45.4561   45.3549   45.3102   45.3549    0.0357    0.0000    0.0357   -0.0024   -0.0000   -0.0024    0.1031    0.1160    0.1031
   45.4127   45.4545   45.4127   45.4561   45.4545   45.4561   45.3539   45.3090   45.3539    0.0359    0.0000    0.0359   -0.0024   -0.0000   -0.0024    0.1036    0.1164    0.1036
   45.4123   45.4545   45.4123   45.4562   45.4545   45.4562   45.3529   45.3079   45.3529    0.0360    0.0000    0.0360   -0.0024   -0.0000   -0.0024    0.1040    0.1168    0.1040
   45.4119   45.4545   45.4119   45.4562   45.4545   45.4562   45.3518   45.3067   45.3518    0.0361    0.0000    0.0361   -0.0024   -0.0000   -0.0024    0.1044    0.1172    0.1044
   45.4116   45.4545   45.4116   45.4562   45.4545   45.4562   45.3508   45.3055   45.3508    0.0362    0.0000    0.0362   -0.0024   -0.0000   -0.0024    0.1048    0.1176    0.1048
   45.4112   45.4545   45.4112   45.4562   45.4545   45.4562   45.3497   45.3043   45.3497    0.0363    0.0000    0.0363   -0.0025   -0.0000   -0.0025    0.1052    0.1180    0.1052
   45.4108   45.4545   45.4108   45.4562   45.4545   45.4562   45.3487   45.3032   45.3487    0.0365    0.0000    0.0365   -0.0025   -0.0000   -0.0025    0.1056    0.1184    0.1056
   45.4105   45.4545   45.4105   45.4563   45.4545   45.4563   45.3476   45.3020   45.3476    0.0366    0.0000    0.0366   -0.0025   -0.0000   -0.0025    0.1060    0.1188    0.1060
   45.4101   45.4545   45.4101   45.4563   45.4545   45.4563   45.3466   45.3008   45.3466    0.0367    0.0000    0.0367   -0.0025   -0.0000   -0.0025    0.1064    0.1192    0.1064
   45.4097   45.4545   45.4097   45.4563   45.4545   45.4563   45.3455   45.2996   45.3455    0.0368    0.0000    0.0368   -0.0025   -0.0000   -0.0025    0.1068    0.1196    0.1068
   45.4094   45.4545   45.4094   45.4563   45.4545   45.4563   45.3444   45.2984   45.3444    0.0370    0.0000    0.0370   -0.0025   -0.0000   -0.0025    0.1073    0.1200    0.1073
   45.4090   45.4545   45.4090   45.4564   45.4545   45.4564   45.3433   45.2972   45.3433    0.0371    0.0000    0.0371   -0.0025   -0.0000   -0.0025    0.1077    0.1204    0.1077
   45.4086   45.4545   45.4086   45.4564   45.4545   45.4564   45.3423   45.2960   45.3423    0.0372    0.0000    0.0372   -0.0025   -0.0000   -0.0025    0.1081    0.1208    0.1081
   45.4083   45.4545   45.4083   45.4564   45.4545   45.4564   45.3412   45.2948   45.3412    0.0373    0.0000    0.0373   -0.0026   -0.0000   -0.0026    0.1085    0.1212    0.1085
   45.4079   45.4545   45.4079   45.4565   45.4545   45.4565   45.3401   45.2936   45.3401    0.0374    0.0000    0.0374   -0.0026   -0.0000   -0.0026    0.1089    0.1216    0.1089
   45.4075   45.4545   45.4075   45.4565   45.4545   45.4565   45.3390   45.2923   45.3390    0.0376    0.0000    0.0376   -0.0026   -0.0000   -0.0026    0.1093    0.1220    0.1093
   45.4071   45.4545   45.4071   45.4565   45.4545   45.4565   45.3379   45.2911   45.3379    0.0377    0.0000    0.0377   -0.0026   -0.0000   -0.0026    0.1098    0.1224    0.1098
   45.4068   45.4545   45.4068   45.4565   45.4545   45.4565   45.3368   45.2899   45.3368    0.0378    0.0000    0.0378   -0.0026   -0.0000   -0.0026    0.1102    0.1228    0.1102
   45.4064   45.4545   45.4064   45.4566   45.4545   45.4566   45.3357   45.2887   45.3357    0.0379    0.0000    0.0379   -0.0026   -0.0000   -0.0026    0.1106    0.1232    0.1106
   45.4060   45.4545   45.4060   45.4566   45.4545   45.4566   45.3346   45.2874   45.3346    0.0380    0.0000    0.0380   -0.0027   -0.0000   -0.0027    0.1110    0.1236    0.1110
   45.4056   45.4545   45.4056   45.4566   45.4545   45.4566   45.3335   45.2862   45.3335    0.0382    0.0000    0.0382   -0.0027   -0.0000   -0.0027    0.1114    0.1240    0.1114
   45.4052   45.4545   45.4052   45.4566   45.4545   45.4566   45.3324   45.2850   45.3324    0.0383    0.0000    0.0383   -0.0027   -0.0000   -0.0027    0.1118    0.1244    0.1118
   45.4048   45.4545   45.4048   45.4567   45.4545   45.4567   45.3313   45.2837   45.3313    0.0384    0.0000    0.0384   -0.0027   -0.0000   -0.0027    0.1123    0.1248    0.1123
   45.4045   45.4545   45.4045   45.4567   45.4545   45.4567   45.3301   45.2825   45.3301    0.0385    0.0000    0.0385   -0.0027   -0.0000   -0.0027    0.1127    0.1252    0.1127
   45.4041   45.4545   45.4041   45.4567   45.4545   45.4567   45.3290   45.2812   45.3290    0.0386    0.0000    0.0386   -0.0027   -0.0000   -0.0027    0.1131    0.1256    0.1131
   45.4037   45.4545   45.4037   45.4567   45.4545   45.4567   45.3279   45.2800   45.3279    0.0388    0.0000    0.0388   -0.0027   -0.0000   -0.0027    0.1135    0.1260    0.1135
   45.4033   45.4545   45.4033   45.4568   45.4545   45.4568   45.3267   45.2787   45.3267    0.0389    0.0000    0.0389   -0.0027   -0.0000   -0.0027    0.1140    0.1264    0.1140
   45.4029   45.4545   45.4029   45.4568   45.4545   45.4568   45.3256   45.2774   45.3256    0.0390    0.0000    0.0390   -0.0028   -0.0000   -0.0028    0.1144    0.1268    0.1144
   45.4025   45.4545   45.4025   45.4568   45.4545   45.4568   45.3244   45.2762   45.3244    0.0391    0.0000    0.0391   -0.0028   -0.0000   -0.0028    0.1148    0.1272    0.1148
   45.4021   45.4545   45.4021   45.4568   45.4545   45.4568   45.3233   45.2749   45.3233    0.0392    0.0000    0.0392   -0.0028   -0.0000   -0.0028    0.1152    0.1276    0.1152
   45.4017   45.4545   45.4017   45.4569   45.4545   45.4569   45.3221   45.2736   45.3221    0.0393    0.0000    0.0393   -0.0028   -0.0000   -0.0028    0.1156    0.1280    0.1156
   45.4013   45.4545   45.4013   45.4569   45.4545   45.4569   45.3210   45.2723   45.3210    0.0395    0.0000    0.0395   -0.0028   -0.0000   -0.0028    0.1161    0.1284    0.1161
   45.4010   45.4545   45.4010   45.4569   45.4545   45.4569   45.3198   45.2710   45.3198    0.0396    0.0000    0.0396   -0.0028   -0.0000   -0.0028    0.1165    0.1288    0.1165
   45.4005   45.4545   45.4005   45.4570   45.4545   45.4570   45.3187   45.2697   45.3187    0.0397    0.0000    0.0397   -0.0028   -0.0000   -0.0028    0.1169    0.1293    0.1169
   45.4002   45.4545   45.4002   45.4570   45.4545   45.4570   45.3175   45.2684   45.3175    0.0398    0.0000    0.0398   -0.0028   -0.0000   -0.0028    0.1173    0.1297    0.1173
   45.3998   45.4545   45.3998   45.4570   45.4545   45.4570   45.3163   45.2671   45.3163    0.0400    0.0000    0.0400   -0.0029   -0.0000   -0.0029    0.1178    0.1301    0.1178
   45.3993   45.4545   45.3993   45.4570   45.4545   45.4570   45.3151   45.2658   45.3151    0.0401    0.0000    0.0401   -0.0029   -0.0000   -0.0029    0.1182    0.1305    0.1182
   45.3990   45.4545   45.3990   45.4571   45.4545   45.4571   45.3139   45.2645   45.3139    0.0402    0.0000    0.0402   -0.0029   -0.0000   -0.0029    0.1186    0.1309    0.1186
   45.3985   45.4545   45.3985   45.4571   45.4545   45.4571   45.3128   45.2632   45.3128    0.0403    0.0000    0.0403   -0.0029   -0.0000   -0.0029    0.1190    0.1313    0.1190
   45.3982   45.4545   45.3982   45.4571   45.4545   45.4571   45.3116   45.2619   45.3116    0.0404    0.0000    0.0404   -0.0029   -0.0000   -0.0029    0.1195    0.1317    0.1195
   45.3977   45.4545   45.3977   45.4572   45.4545   45.4572   45.3104   45.2606   45.3104    0.0405    0.0000    0.0405   -0.0029   -0.0000   -0.0029    0.1199    0.1321    0.1199
   45.3973   45.4545   45.3973   45.4572   45.4545   45.4572   45.3092   45.2593   45.3092    0.0407    0.0000    0.0407   -0.0030   -0.0000   -0.0030    0.1203    0.1325    0.1203
   45.3969   45.4545   45.3969   45.4572   45.4545   45.4572   45.3080   45.2579   45.3080    0.0408    0.0000    0.0408   -0.0030   -0.0000   -0.0030    0.1207    0.1329    0.1207
   45.3965   45.4545   45.3965   45.4573   45.4545   45.4573   45.3067   45.2566   45.3067    0.0409    0.0000    0.0409   -0.0030   -0.0000   -0.0030    0.1212    0.1333    0.1212
   45.3961   45.4545   45.3961   45.4573   45.4545   45.4573   45.3055   45.2553   45.3055    0.0410    0.0000    0.0410   -0.0030   -0.0000   -0.0030    0.1216    0.1337    0.1216
   45.3957   45.4545   45.3957   45.4573   45.4545   45.4573   45.3043   45.2539   45.3043    0.0412    0.0000    0.0412   -0.0030   -0.0000   -0.0030    0.1220    0.1342    0.1220
   45.3953   45.4545   45.3953   45.4573   45.4545   45.4573   45.3031   45.2526   45.3031    0.0413    0.0000    0.0413   -0.0030   -0.0000   -0.0030    0.1225    0.1346    0.1225
   45.3949   45.4545   45.3949   45.4574   45.4545   45.4574   45.3019   45.2512   45.3019    0.0414    0.0000    0.0414   -0.0030   -0.0000   -0.0030    0.1229    0.1350    0.1229
   45.3945   45.4545   45.3945   45.4574   45.4545   45.4574   45.3006   45.2499   45.3006    0.0415    0.0000    0.0415   -0.0031   -0.0000   -0.0031    0.1233    0.1354    0.1233
   45.3940   45.4545   45.3940   45.4574   45.4545   45.4574   45.2994   45.2485   45.2994    0.0416    0.0000    0.0416   -0.0031   -0.0000   -0.0031    0.1237    0.1358    0.1237
   45.3936   45.4545   45.3936   45.4575   45.4545   45.4575   45.2982   45.2472   45.2982    0.0417    0.0000    0.0417   -0.0031   -0.0000   -0.0031    0.1242    0.1362    0.1242
   45.3932   45.4545   45.3932   45.4575   45.4545   45.4575   45.2969   45.2458   45.2969    0.0419    0.0000    0.0419   -0.0031   -0.0000   -0.0031    0.1246    0.1366    0.1246
   45.3928   45.4545   45.3928   45.4575   45.4545   45.4575   45.2957   45.2444   45.2957    0.0420    0.0000    0.0420   -0.0031   -0.0000   -0.0031    0.1250    0.1370    0.1250
   45.3924   45.4545   45.3924   45.4576   45.4545   45.4576   45.2944   45.2431   45.2944    0.0421    0.0000    0.0421   -0.0031   -0.0000   -0.0031    0.1255    0.1374    0.1255
   45.3920   45.4545   45.3920   45.4576   45.4545   45.4576   45.2932   45.2417   45.2932    0.0422    0.0000    0.0422   -0.0032   -0.0000   -0.0032    0.1259    0.1378    0.1259
   45.3915   45.4545   45.3915   45.4576   45.4545   45.4576   45.2919   45.2403   45.2919    0.0423    0.0000    0.0423   -0.0032   -0.0000   -0.0032    0.1263    0.1383    0.1263
   45.3911   45.4545   45.3911   45.4577   45.4545   45.4577   45.2906   45.2389   45.2906    0.0425    0.0000    0.0425   -0.0032   -0.0000   -0.0032    0.1268    0.1387    0.1268
   45.3907   45.4545   45.3907   45.4577   45.4545   45.4577   45.2894   45.2375   45.2894    0.0426    0.0000    0.0426   -0.0032   -0.0000   -0.0032    0.1272    0.1391    0.1272
   45.3903   45.4545   45.3903   45.4577   45.4545   45.4577   45.2881   45.2362   45.2881    0.0427    0.0000    0.0427   -0.0032   -0.0000   -0.0032    0.1276    0.1395    0.1276
   45.3898   45.4545   45.3898   45.4578   45.4545   45.4578   45.2868   45.2347   45.2868    0.0428    0.0000    0.0428   -0.0032   -0.0000   -0.0032    0.1281    0.1399    0.1281
   45.3894   45.4545   45.3894   45.4578   45.4545   45.4578   45.2855   45.2333   45.2855    0.0429    0.0000    0.0429   -0.0032   -0.0000   -0.0032    0.1285    0.1403    0.1285
   45.3890   45.4545   45.3890   45.4578   45.4545   45.4578   45.2842   45.2319   45.2842    0.0430    0.0000    0.0430   -0.0033   -0.0000   -0.0033    0.1289    0.1407    0.1289
   45.3885   45.4545   45.3885   45.4578   45.4545   45.4578   45.2830   45.2305   45.2830    0.0432    0.0000    0.0432   -0.0033   -0.0000   -0.0033    0.1294    0.1412    0.1294
   45.3881   45.4545   45.3881   45.4579   45.4545   45.4579   45.2817   45.2291   45.2817    0.0433    0.0000    0.0433   -0.0033   -0.0000   -0.0033    0.1298    0.1416    0.1298
   45.3877   45.4545   45.3877   45.4579   45.4545   45.4579   45.2803   45.2277   45.2803    0.0434    0.0000    0.0434   -0.0033   -0.0000   -0.0033    0.1302    0.1420    0.1302
   45.3872   45.4545   45.3872   45.4580   45.4545   45.4580   45.2790   45.2263   45.2790    0.0435    0.0000    0.0435   -0.0033   -0.0000   -0.0033    0.1307    0.1424    0.1307
   45.3868   45.4545   45.3868   45.4580   45.4545   45.4580   45.2777   45.2248   45.2777    0.0436    0.0000    0.0436   -0.0033   -0.0000   -0.0033    0.1311    0.1428    0.1311
   45.3864   45.4545   45.3864   45.4580   45.4545   45.4580   45.2764   45.2234   45.2764    0.0438    0.0000    0.0438   -0.0033   -0.0000   -0.0033    0.1315    0.1432    0.1315
   45.3859   45.4545   45.3859   45.4580   45.4545   45.4580   45.2751   45.2220   45.2751    0.0439    0.0000    0.0439   -0.0034   -0.0000   -0.0034    0.1320    0.1437    0.1320
   45.3855   45.4545   45.3855   45.4581   45.4545   45.4581   45.2738   45.2205   45.2738    0.0440    0.0000    0.0440   -0.0034   -0.0000   -0.0034    0.1324    0.1441    0.1324
   45.3850   45.4545   45.3850   45.4581   45.4545   45.4581   45.2725   45.2191   45.2725    0.0441    0.0000    0.0441   -0.0034   -0.0000   -0.0034    0.1329    0.1445    0.1329
   45.3846   45.4545   45.3846   45.4582   45.4545   45.4582   45.2711   45.2177   45.2711    0.0442    0.0000    0.0442   -0.0034   -0.0000   -0.0034    0.1333    0.1449    0.1333
   45.3842   45.4545   45.3842   45.4582   45.4545   45.4582   45.2698   45.2162   45.2698    0.0443    0.0000    0.0443   -0.0034   -0.0000   -0.0034    0.1337    0.1453    0.1337
   45.3837   45.4545   45.3837   45.4582   45.4545   45.4582   45.2685   45.2148   45.2685    0.0445    0.0000    0.0445   -0.0034   -0.0000   -0.0034    0.1342    0.1457    0.1342
   45.3833   45.4545   45.3833   45.4583   45.4545   45.4583   45.2671   45.2133   45.2671    0.0446    0.0000    0.0446   -0.0035   -0.0000   -0.0035    0.1346    0.1462    0.1346
   45.3828   45.4545   45.3828   45.4583   45.4545   45.4583   45.2658   45.2118   45.2658    0.0447    0.0000    0.0447   -0.0035   -0.0000   -0.0035    0.1351    0.1466    0.1351
   45.3824   45.4545   45.3824   45.4583   45.4545   45.4583   45.2644   45.2104   45.2644    0.0448    0.0000    0.0448   -0.0035   -0.0000   -0.0035    0.1355    0.1470    0.1355
   45.3819   45.4545   45.3819   45.4584   45.4545   45.4584   45.2630   45.2089   45.2630    0.0449    0.0000    0.0449   -0.0035   -0.0000   -0.0035    0.1359    0.1474    0.1359
   45.3815   45.4545   45.3815   45.4584   45.4545   45.4584   45.2617   45.2074   45.2617    0.0451    0.0000    0.0451   -0.0035   -0.0000   -0.0035    0.1364    0.1478    0.1364
   45.3810   45.4545   45.3810   45.4584   45.4545   45.4584   45.2603   45.2059   45.2603    0.0452    0.0000    0.0452   -0.0035   -0.0000   -0.0035    0.1368    0.1483    0.1368
   45.3806   45.4545   45.3806   45.4585   45.4545   45.4585   45.2590   45.2045   45.2590    0.0453    0.0000    0.0453   -0.0035   -0.0000   -0.0035    0.1373    0.1487    0.1373
   45.3801   45.4545   45.3801   45.4585   45.4545   45.4585   45.2576   45.2030   45.2576    0.0454    0.0000    0.0454   -0.0036   -0.0000   -0.0036    0.1377    0.1491    0.1377
   45.3797   45.4545   45.3797   45.4585   45.4545   45.4585   45.2562   45.2015   45.2562    0.0455    0.0000    0.0455   -0.0036   -0.0000   -0.0036    0.1382    0.1495    0.1382
   45.3792   45.4545   45.3792   45.4586   45.4545   45.4586   45.2548   45.2000   45.2548    0.0457    0.0000    0.0457   -0.0036   -0.0000   -0.0036    0.1386    0.1499    0.1386
   45.3788   45.4545   45.3788   45.4586   45.4545   45.4586   45.2534   45.1985   45.2534    0.0458    0.0000    0.0458   -0.0036   -0.0000   -0.0036    0.1390    0.1504    0.1390
   45.3783   45.4545   45.3783   45.4586   45.4545   45.4586   45.2520   45.1970   45.2520    0.0459    0.0000    0.0459   -0.0036   -0.0000   -0.0036    0.1395    0.1508    0.1395
   45.3778   45.4545   45.3778   45.4587   45.4545   45.4587   45.2506   45.1955   45.2506    0.0460    0.0000    0.0460   -0.0036   -0.0000   -0.0036    0.1399    0.1512    0.1399
   45.3774   45.4545   45.3774   45.4587   45.4545   45.4587   45.2492   45.1939   45.2492    0.0461    0.0000    0.0461   -0.0037   -0.0000   -0.0037    0.1404    0.1516    0.1404
   45.3769   45.4545   45.3769   45.4588   45.4545   45.4588   45.2478   45.1924   45.2478    0.0462    0.0000    0.0462   -0.0037   -0.0000   -0.0037    0.1408    0.1521    0.1408
   45.3765   45.4545   45.3765   45.4588   45.4545   45.4588   45.2464   45.1909   45.2464    0.0463    0.0000    0.0463   -0.0037   -0.0000   -0.0037    0.1413    0.1525    0.1413
   45.3760   45.4545   45.3760   45.4588   45.4545   45.4588   45.2450   45.1894   45.2450    0.0465    0.0000    0.0465   -0.0037   -0.0000   -0.0037    0.1417    0.1529    0.1417
   45.3755   45.4545   45.3755   45.4589   45.4545   45.4589   45.2436   45.1878   45.2436    0.0466    0.0000    0.0466   -0.0037   -0.0000   -0.0037    0.1422    0.1533    0.1422
   45.3750   45.4545   45.3750   45.4589   45.4545   45.4589   45.2422   45.1863   45.2422    0.0467    0.0000    0.0467   -0.0037   -0.0000   -0.0037    0.1426    0.1538    0.1426
   45.3746   45.4545   45.3746   45.4589   45.4545   45.4589   45.2407   45.1848   45.2407    0.0468    0.0000    0.0468   -0.0038   -0.0000   -0.0038    0.1431    0.1542    0.1431
   45.3741   45.4545   45.3741   45.4590   45.4546   45.4590   45.2393   45.1832   45.2393    0.0469    0.0000    0.0469   -0.0038   -0.0000   -0.0038    0.1435    0.1546    0.1435
   45.3737   45.4545   45.3737   45.4590   45.4546   45.4590   45.2379   45.1817   45.2379    0.0471    0.0000    0.0471   -0.0038   -0.0000   -0.0038    0.1440    0.1550    0.1440
   45.3732   45.4545   45.3732   45.4590   45.4546   45.4590   45.2364   45.1801   45.2364    0.0472    0.0000    0.0472   -0.0038   -0.0000   -0.0038    0.1444    0.1555    0.1444
   45.3727   45.4545   45.3727   45.4591   45.4546   45.4591   45.2350   45.1786   45.2350    0.0473    0.0000    0.0473   -0.0038   -0.0000   -0.0038    0.1448    0.1559    0.1448
   45.3722   45.4545   45.3722   45.4591   45.4546   45.4591   45.2335   45.1770   45.2335    0.0474    0.0000    0.0474   -0.0038   -0.0000   -0.0038    0.1453    0.1563    0.1453
   45.3718   45.4545   45.3718   45.4592   45.4546   45.4592   45.2321   45.1754   45.2321    0.0475    0.0000    0.0475   -0.0038   -0.0000   -0.0038    0.1458    0.1567    0.1458
   45.3713   45.4545   45.3713   45.4592   45.4546   45.4592   45.2306   45.1739   45.2306    0.0476    0.0000    0.0476   -0.0039   -0.0000   -0.0039    0.1462    0.1572    0.1462
   45.3708   45.4545   45.3708   45.4592   45.4546   45.4592   45.2291   45.1723   45.2291    0.0478    0.0000    0.0478   -0.0039   -0.0000   -0.0039    0.1467    0.1576    0.1467
   45.3703   45.4545   45.3703   45.4593   45.4546   45.4593   45.2277   45.1707   45.2277    0.0479    0.0000    0.0479   -0.0039   -0.0000   -0.0039    0.1471    0.1580    0.1471
   45.3698   45.4545   45.3698   45.4593   45.4546   45.4593   45.2262   45.1691   45.2262    0.0480    0.0000    0.0480   -0.0039   -0.0000   -0.0039    0.1476    0.1585    0.1476
   45.3694   45.4545   45.3694   45.4594   45.4546   45.4594   45.2247   45.1675   45.2247    0.0481    0.0000    0.0481   -0.0039   -0.0000   -0.0039    0.1480    0.1589    0.1480
   45.3689   45.4545   45.3689   45.4594   45.4546   45.4594   45.2232   45.1660   45.2232    0.0482    0.0000    0.0482   -0.0040   -0.0000   -0.0040    0.1485    0.1593    0.1485
   45.3684   45.4545   45.3684   45.4594   45.4546   45.4594   45.2218   45.1644   45.2218    0.0483    0.0000    0.0483   -0.0040   -0.0000   -0.0040    0.1489    0.1597    0.1489
   45.3679   45.4545   45.3679   45.4595   45.4546   45.4595   45.2203   45.1628   45.2203    0.0485    0.0000    0.0485   -0.0040   -0.0000   -0.0040    0.1494    0.1602    0.1494
   45.3674   45.4545   45.3674   45.4595   45.4546   45.4595   45.2188   45.1612   45.2188    0.0486    0.0000    0.0486   -0.0040   -0.0000   -0.0040    0.1498    0.1606    0.1498
   45.3669   45.4545   45.3669   45.4596   45.4546   45.4596   45.2173   45.1595   45.2173    0.0487    0.0000    0.0487   -0.0040   -0.0000   -0.0040    0.1503    0.1610    0.1503
   45.3665   45.4545   45.3665   45.4596   45.4546   45.4596   45.2158   45.1579   45.2158    0.0488    0.0000    0.0488   -0.0040   -0.0000   -0.0040    0.1507    0.1615    0.1507
   45.3660   45.4545   45.3660   45.4596   45.4546   45.4596   45.2143   45.1563   45.2143    0.0489    0.0000    0.0489   -0.0040   -0.0000   -0.0040    0.1512    0.1619    0.1512
   45.3655   45.4545   45.3655   45.4597   45.4546   45.4597   45.2127   45.1547   45.2127    0.0490    0.0000    0.0490   -0.0041   -0.0000   -0.0041    0.1516    0.1623    0.1516
   45.3650   45.4545   45.3650   45.4597   45.4546   45.4597   45.2112   45.1531   45.2112    0.0492    0.0000    0.0492   -0.0041   -0.0000   -0.0041    0.1521    0.1627    0.1521
   45.3645   45.4545   45.3645   45.4598   45.4546   45.4598   45.2097   45.1514   45.2097    0.0493    0.0000    0.0493   -0.0041   -0.0000   -0.0041    0.1526    0.1632    0.1526
   45.3640   45.4545   45.3640   45.4598   45.4546   45.4598   45.2082   45.1498   45.2082    0.0494    0.0000    0.0494   -0.0041   -0.0000   -0.0041    0.1530    0.1636    0.1530
   45.3635   45.4545   45.3635   45.4598   45.4546   45.4598   45.2066   45.1482   45.2066    0.0495    0.0000    0.0495   -0.0041   -0.0000   -0.0041    0.1535    0.1640    0.1535
   45.3630   45.4545   45.3630   45.4599   45.4546   45.4599   45.2051   45.1465   45.2051    0.0496    0.0000    0.0496   -0.0042   -0.0000   -0.0042    0.1539    0.1645    0.1539
   45.3625   45.4545   45.3625   45.4599   45.4546   45.4599   45.2036   45.1449   45.2036    0.0497    0.0000    0.0497   -0.0042   -0.0000   -0.0042    0.1544    0.1649    0.1544
   45.3620   45.4545   45.3620   45.4600   45.4546   45.4600   45.2020   45.1432   45.2020    0.0499    0.0000    0.0499   -0.0042   -0.0000   -0.0042    0.1548    0.1653    0.1548
   45.3615   45.4545   45.3615   45.4600   45.4546   45.4600   45.2005   45.1416   45.2005    0.0500    0.0000    0.0500   -0.0042   -0.0000   -0.0042    0.1553    0.1658    0.1553
   45.3610   45.4545   45.3610   45.4600   45.4546   45.4600   45.1989   45.1399   45.1989    0.0501    0.0000    0.0501   -0.0042   -0.0000   -0.0042    0.1558    0.1662    0.1558
   45.3605   45.4545   45.3605   45.4601   45.4546   45.4601   45.1973   45.1382   45.1973    0.0502    0.0000    0.0502   -0.0042   -0.0000   -0.0042    0.1562    0.1667    0.1562
   45.3600   45.4545   45.3600   45.4601   45.4546   45.4601   45.1958   45.1366   45.1958    0.0503    0.0000    0.0503   -0.0043   -0.0000   -0.0043    0.1567    0.1671    0.1567
   45.3595   45.4545   45.3595   45.4602   45.4546   45.4602   45.1942   45.1349   45.1942    0.0504    0.0000    0.0504   -0.0043   -0.0000   -0.0043    0.1571    0.1675    0.1571
   45.3590   45.4545   45.3590   45.4602   45.4546   45.4602   45.1926   45.1332   45.1926    0.0506    0.0000    0.0506   -0.0043   -0.0000   -0.0043    0.1576    0.1680    0.1576
   45.3585   45.4545   45.3585   45.4603   45.4546   45.4603   45.1911   45.1315   45.1911    0.0507    0.0000    0.0507   -0.0043   -0.0000   -0.0043    0.1581    0.1684    0.1581
   45.3580   45.4545   45.3580   45.4603   45.4546   45.4603   45.1895   45.1299   45.1895    0.0508    0.0000    0.0508   -0.0043   -0.0000   -0.0043    0.1585    0.1688    0.1585
   45.3575   45.4545   45.3575   45.4603   45.4546   45.4603   45.1879   45.1282   45.1879    0.0509    0.0000    0.0509   -0.0043   -0.0000   -0.0043    0.1590    0.1693    0.1590
   45.3570   45.4545   45.3570   45.4604   45.4546   45.4604   45.1863   45.1265   45.1863    0.0510    0.0000    0.0510   -0.0044   -0.0000   -0.0044    0.1594    0.1697    0.1594
   45.3565   45.4545   45.3565   45.4604   45.4546   45.4604   45.1847   45.1248   45.1847    0.0511    0.0000    0.0511   -0.0044   -0.0000   -0.0044    0.1599    0.1701    0.1599
   45.3560   45.4545   45.3560   45.4605   45.4546   45.4605   45.1831   45.1231   45.1831    0.0513    0.0000    0.0513   -0.0044   -0.0000   -0.0044    0.1604    0.1706    0.1604
   45.3554   45.4545   45.3554   45.4605   45.4546   45.4605   45.1815   45.1214   45.1815    0.0514    0.0000    0.0514   -0.0044   -0.0000   -0.0044    0.1608    0.1710    0.1608
   45.3549   45.4545   45.3549   45.4606   45.4546   45.4606   45.1799   45.1197   45.1799    0.0515    0.0000    0.0515   -0.0044   -0.0000   -0.0044    0.1613    0.1714    0.1613
   45.3544   45.4545   45.3544   45.4606   45.4546   45.4606   45.1783   45.1179   45.1783    0.0516    0.0000    0.0516   -0.0044   -0.0000   -0.0044    0.1618    0.1719    0.1618
   45.3539   45.4545   45.3539   45.4607   45.4546   45.4607   45.1767   45.1162   45.1767    0.0517    0.0000    0.0517   -0.0045   -0.0000   -0.0045    0.1622    0.1723    0.1622
   45.3534   45.4545   45.3534   45.4607   45.4546   45.4607   45.1750   45.1145   45.1750    0.0518    0.0000    0.0518   -0.0045   -0.0000   -0.0045    0.1627    0.1728    0.1627
   45.3528   45.4545   45.3528   45.4607   45.4546   45.4607   45.1734   45.1128   45.1734    0.0520    0.0000    0.0520   -0.0045   -0.0000   -0.0045    0.1632    0.1732    0.1632
   45.3523   45.4545   45.3523   45.4608   45.4546   45.4608   45.1718   45.1110   45.1718    0.0521    0.0000    0.0521   -0.0045   -0.0000   -0.0045    0.1636    0.1736    0.1636
   45.3518   45.4545   45.3518   45.4608   45.4546   45.4608   45.1701   45.1093   45.1701    0.0522    0.0000    0.0522   -0.0045   -0.0000   -0.0045    0.1641    0.1741    0.1641
   45.3513   45.4545   45.3513   45.4609   45.4546   45.4609   45.1685   45.1075   45.1685    0.0523    0.0000    0.0523   -0.0045   -0.0000   -0.0045    0.1646    0.1745    0.1646
   45.3508   45.4545   45.3508   45.4609   45.4546   45.4609   45.1668   45.1058   45.1668    0.0524    0.0000    0.0524   -0.0046   -0.0000   -0.0046    0.1650    0.1750    0.1650
   45.3502   45.4545   45.3502   45.4610   45.4546   45.4610   45.1652   45.1040   45.1652    0.0525    0.0000    0.0525   -0.0046   -0.0000   -0.0046    0.1655    0.1754    0.1655
   45.3497   45.4545   45.3497   45.4610   45.4546   45.4610   45.1635   45.1023   45.1635    0.0526    0.0000    0.0526   -0.0046   -0.0000   -0.0046    0.1660    0.1758    0.1660
   45.3492   45.4545   45.3492   45.4611   45.4546   45.4611   45.1619   45.1005   45.1619    0.0528    0.0000    0.0528   -0.0046   -0.0000   -0.0046    0.1664    0.1763    0.1664
   45.3487   45.4545   45.3487   45.4611   45.4546   45.4611   45.1602   45.0988   45.1602    0.0529    0.0000    0.0529   -0.0046   -0.0000   -0.0046    0.1669    0.1767    0.1669
   45.3481   45.4545   45.3481   45.4612   45.4546   45.4612   45.1585   45.0970   45.1585    0.0530    0.0000    0.0530   -0.0047   -0.0000   -0.0047    0.1674    0.1772    0.1674
   45.3476   45.4545   45.3476   45.4612   45.4546   45.4612   45.1568   45.0952   45.1568    0.0531    0.0000    0.0531   -0.0047   -0.0000   -0.0047    0.1678    0.1776    0.1678
   45.3471   45.4545   45.3471   45.4613   45.4546   45.4613   45.1552   45.0934   45.1552    0.0532    0.0000    0.0532   -0.0047   -0.0000   -0.0047    0.1683    0.1780    0.1683
   45.3465   45.4545   45.3465   45.4613   45.4546   45.4613   45.1535   45.0917   45.1535    0.0533    0.0000    0.0533   -0.0047   -0.0000   -0.0047    0.1688    0.1785    0.1688
   45.3460   45.4545   45.3460   45.4613   45.4546   45.4613   45.1518   45.0899   45.1518    0.0535    0.0000    0.0535   -0.0047   -0.0000   -0.0047    0.1692    0.1789    0.1692
   45.3455   45.4545   45.3455   45.4614   45.4546   45.4614   45.1501   45.0881   45.1501    0.0536    0.0000    0.0536   -0.0047   -0.0000   -0.0047    0.1697    0.1794    0.1697
   45.3449   45.4545   45.3449   45.4614   45.4546   45.4614   45.1484   45.0863   45.1484    0.0537    0.0000    0.0537   -0.0048   -0.0000   -0.0048    0.1702    0.1798    0.1702
   45.3444   45.4545   45.3444   45.4615   45.4546   45.4615   45.1467   45.0845   45.1467    0.0538    0.0000    0.0538   -0.0048   -0.0000   -0.0048    0.1707    0.1803    0.1707
   45.3438   45.4545   45.3438   45.4615   45.4546   45.4615   45.1450   45.0827   45.1450    0.0539    0.0000    0.0539   -0.0048   -0.0000   -0.0048    0.1711    0.1807    0.1711
   45.3433   45.4545   45.3433   45.4616   45.4546   45.4616   45.1433   45.0809   45.1433    0.0540    0.0000    0.0540   -0.0048   -0.0000   -0.0048    0.1716    0.1812    0.1716
   45.3428   45.4545   45.3428   45.4616   45.4546   45.4616   45.1415   45.0791   45.1415    0.0541    0.0000    0.0541   -0.0048   -0.0000   -0.0048    0.1721    0.1816    0.1721
   45.3422   45.4545   45.3422   45.4617   45.4546   45.4617   45.1398   45.0772   45.1398    0.0543    0.0000    0.0543   -0.0049   -0.0000   -0.0049    0.1725    0.1820    0.1725
   45.3417   45.4545   45.3417   45.4617   45.4546   45.4617   45.1381   45.0754   45.1381    0.0544    0.0000    0.0544   -0.0049   -0.0000   -0.0049    0.1730    0.1825    0.1730
   45.3411   45.4545   45.3411   45.4618   45.4546   45.4618   45.1364   45.0736   45.1364    0.0545    0.0000    0.0545   -0.0049   -0.0000   -0.0049    0.1735    0.1829    0.1735
   45.3406   45.4545   45.3406   45.4618   45.4546   45.4618   45.1346   45.0718   45.1346    0.0546    0.0000    0.0546   -0.0049   -0.0000   -0.0049    0.1740    0.1834    0.1740
   45.3400   45.4545   45.3400   45.4619   45.4546   45.4619   45.1329   45.0699   45.1329    0.0547    0.0000    0.0547   -0.0049   -0.0000   -0.0049    0.1745    0.1838    0.1745
   45.3395   45.4545   45.3395   45.4619   45.4546   45.4619   45.1311   45.0681   45.1311    0.0548    0.0000    0.0548   -0.0050   -0.0000   -0.0050    0.1749    0.1843    0.1749
   45.3390   45.4545   45.3390   45.4620   45.4546   45.4620   45.1294   45.0662   45.1294    0.0549    0.0000    0.0549   -0.0050   -0.0000   -0.0050    0.1754    0.1847    0.1754
   45.3384   45.4545   45.3384   45.4620   45.4546   45.4620   45.1276   45.0644   45.1276    0.0551    0.0000    0.0551   -0.0050   -0.0000   -0.0050    0.1759    0.1852    0.1759
   45.3378   45.4545   45.3378   45.4621   45.4546   45.4621   45.1259   45.0625   45.1259    0.0552    0.0000    0.0552   -0.0050   -0.0000   -0.0050    0.1763    0.1856    0.1763
   45.3373   45.4545   45.3373   45.4621   45.4546   45.4621   45.1241   45.0607   45.1241    0.0553    0.0000    0.0553   -0.0050   -0.0000   -0.0050    0.1768    0.1861    0.1768
   45.3367   45.4545   45.3367   45.4622   45.4546   45.4622   45.1223   45.0588   45.1223    0.0554    0.0000    0.0554   -0.0050   -0.0000   -0.0050    0.1773    0.1865    0.1773
   45.3362   45.4545   45.3362   45.4622   45.4546   45.4622   45.1206   45.0569   45.1206    0.0555    0.0000    0.0555   -0.0051   -0.0000   -0.0051    0.1778    0.1870    0.1778
   45.3356   45.4545   45.3356   45.4623   45.4546   45.4623   45.1188   45.0551   45.1188    0.0556    0.0000    0.0556   -0.0051   -0.0000   -0.0051    0.1783    0.1874    0.1783
   45.3351   45.4545   45.3351   45.4623   45.4546   45.4623   45.1170   45.0532   45.1170    0.0557    0.0000    0.0557   -0.0051   -0.0000   -0.0051    0.1787    0.1879    0.1787
   45.3345   45.4545   45.3345   45.4624   45.4546   45.4624   45.1152   45.0513   45.1152    0.0559    0.0000    0.0559   -0.0051   -0.0000   -0.0051    0.1792    0.1883    0.1792
   45.3340   45.4545   45.3340   45.4624   45.4546   45.4624   45.1134   45.0494   45.1134    0.0560    0.0000    0.0560   -0.0051   -0.0000   -0.0051    0.1797    0.1888    0.1797
   45.3334   45.4545   45.3334   45.4625   45.4546   45.4625   45.1116   45.0475   45.1116    0.0561    0.0000    0.0561   -0.0052   -0.0000   -0.0052    0.1802    0.1892    0.1802
   45.3328   45.4545   45.3328   45.4625   45.4546   45.4625   45.1098   45.0457   45.1098    0.0562    0.0000    0.0562   -0.0052   -0.0000   -0.0052    0.1807    0.1897    0.1807
   45.3323   45.4545   45.3323   45.4626   45.4546   45.4626   45.1080   45.0437   45.1080    0.0563    0.0000    0.0563   -0.0052   -0.0000   -0.0052    0.1811    0.1901    0.1811
   45.3317   45.4545   45.3317   45.4626   45.4546   45.4626   45.1062   45.0418   45.1062    0.0564    0.0000    0.0564   -0.0052   -0.0000   -0.0052    0.1816    0.1906    0.1816
   45.3312   45.4545   45.3312   45.4627   45.4546   45.4627   45.1044   45.0399   45.1044    0.0565    0.0000    0.0565   -0.0052   -0.0000   -0.0052    0.1821    0.1910    0.1821
   45.3306   45.4545   45.3306   45.4627   45.4546   45.4627   45.1025   45.0380   45.1025    0.0567    0.0000    0.0567   -0.0053   -0.0000   -0.0053    0.1826    0.1915    0.1826
   45.3300   45.4545   45.3300   45.4628   45.4546   45.4628   45.1007   45.0361   45.1007    0.0568    0.0000    0.0568   -0.0053   -0.0000   -0.0053    0.1831    0.1919    0.1831
   45.3295   45.4545   45.3295   45.4628   45.4546   45.4628   45.0989   45.0342   45.0989    0.0569    0.0000    0.0569   -0.0053   -0.0000   -0.0053    0.1836    0.1924    0.1836
   45.3289   45.4545   45.3289   45.4629   45.4546   45.4629   45.0970   45.0323   45.0970    0.0570    0.0000    0.0570   -0.0053   -0.0000   -0.0053    0.1840    0.1928    0.1840
   45.3283   45.4545   45.3283   45.4630   45.4546   45.4630   45.0952   45.0303   45.0952    0.0571    0.0000    0.0571   -0.0053   -0.0000   -0.0053    0.1845    0.1933    0.1845
   45.3277   45.4545   45.3277   45.4630   45.4546   45.4630   45.0933   45.0284   45.0933    0.0572    0.0000    0.0572   -0.0053   -0.0000   -0.0053    0.1850    0.1937    0.1850
   45.3272   45.4545   45.3272   45.4631   45.4546   45.4631   45.0915   45.0265   45.0915    0.0573    0.0000    0.0573   -0.0054   -0.0000   -0.0054    0.1855    0.1942    0.1855
   45.3266   45.4545   45.3266   45.4631   45.4546   45.4631   45.0896   45.0245   45.0896    0.0575    0.0000    0.0575   -0.0054   -0.0000   -0.0054    0.1860    0.1947    0.1860
   45.3260   45.4545   45.3260   45.4632   45.4546   45.4632   45.0878   45.0226   45.0878    0.0576    0.0000    0.0576   -0.0054   -0.0000   -0.0054    0.1865    0.1951    0.1865
   45.3254   45.4545   45.3254   45.4632   45.4546   45.4632   45.0859   45.0206   45.0859    0.0577    0.0000    0.0577   -0.0054   -0.0000   -0.0054    0.1869    0.1956    0.1869
   45.3249   45.4545   45.3249   45.4633   45.4546   45.4633   45.0840   45.0187   45.0840    0.0578    0.0000    0.0578   -0.0054   -0.0000   -0.0054    0.1874    0.1960    0.1874
   45.3243   45.4545   45.3243   45.4633   45.4546   45.4633   45.0822   45.0167   45.0822    0.0579    0.0000    0.0579   -0.0055   -0.0000   -0.0055    0.1879    0.1965    0.1879
   45.3237   45.4545   45.3237   45.4634   45.4546   45.4634   45.0803   45.0147   45.0803    0.0580    0.0000    0.0580   -0.0055   -0.0000   -0.0055    0.1884    0.1969    0.1884
   45.3231   45.4545   45.3231   45.4634   45.4546   45.4634   45.0784   45.0127   45.0784    0.0581    0.0000    0.0581   -0.0055   -0.0000   -0.0055    0.1889    0.1974    0.1889
   45.3225   45.4545   45.3225   45.4635   45.4546   45.4635   45.0765   45.0108   45.0765    0.0583    0.0000    0.0583   -0.0055   -0.0000   -0.0055    0.1894    0.1978    0.1894
   45.3220   45.4545   45.3220   45.4636   45.4546   45.4636   45.0746   45.0088   45.0746    0.0584    0.0000    0.0584   -0.0055   -0.0000   -0.0055    0.1899    0.1983    0.1899
   45.3214   45.4545   45.3214   45.4636   45.4546   45.4636   45.0727   45.0068   45.0727    0.0585    0.0000    0.0585   -0.0056   -0.0000   -0.0056    0.1903    0.1988    0.1903
   45.3208   45.4545   45.3208   45.4637   45.4546   45.4637   45.0708   45.0048   45.0708    0.0586    0.0000    0.0586   -0.0056   -0.0000   -0.0056    0.1908    0.1992    0.1908
   45.3202   45.4545   45.3202   45.4637   45.4546   45.4637   45.0689   45.0028   45.0689    0.0587    0.0000    0.0587   -0.0056   -0.0000   -0.0056    0.1913    0.1997    0.1913
   45.3196   45.4545   45.3196   45.4638   45.4546   45.4638   45.0670   45.0008   45.0670    0.0588    0.0000    0.0588   -0.0056   -0.0000   -0.0056    0.1918    0.2001    0.1918
   45.3190   45.4545   45.3190   45.4638   45.4546   45.4638   45.0650   44.9988   45.0650    0.0589    0.0000    0.0589   -0.0056   -0.0000   -0.0056    0.1923    0.2006    0.1923
   45.3184   45.4545   45.3184   45.4639   45.4546   45.4639   45.0631   44.9968   45.0631    0.0590    0.0000    0.0590   -0.0057   -0.0000   -0.0057    0.1928    0.2010    0.1928
   45.3178   45.4545   45.3178   45.4640   45.4546   45.4640   45.0612   44.9948   45.0612    0.0592    0.0000    0.0592   -0.0057   -0.0000   -0.0057    0.1933    0.2015    0.1933
   45.3173   45.4545   45.3173   45.4640   45.4546   45.4640   45.0593   44.9928   45.0593    0.0593    0.0000    0.0593   -0.0057   -0.0000   -0.0057    0.1938    0.2020    0.1938
   45.3167   45.4545   45.3167   45.4641   45.4546   45.4641   45.0573   44.9908   45.0573    0.0594    0.0000    0.0594   -0.0057   -0.0000   -0.0057    0.1943    0.2024    0.1943
   45.3161   45.4545   45.3161   45.4641   45.4546   45.4641   45.0554   44.9887   45.0554    0.0595    0.0000    0.0595   -0.0057   -0.0000   -0.0057    0.1948    0.2029    0.1948
   45.3155   45.4545   45.3155   45.4642   45.4546   45.4642   45.0534   44.9867   45.0534    0.0596    0.0000    0.0596   -0.0058   -0.0000   -0.0058    0.1953    0.2033    0.1953
   45.3149   45.4545   45.3149   45.4642   45.4546   45.4642   45.0515   44.9847   45.0515    0.0597    0.0000    0.0597   -0.0058   -0.0000   -0.0058    0.1958    0.2038    0.1958
   45.3143   45.4545   45.3143   45.4643   45.4546   45.4643   45.0495   44.9826   45.0495    0.0598    0.0000    0.0598   -0.0058   -0.0000   -0.0058    0.1962    0.2043    0.1962
   45.3137   45.4545   45.3137   45.4643   45.4546   45.4643   45.0475   44.9806   45.0475    0.0600    0.0000    0.0600   -0.0058   -0.0000   -0.0058    0.1967    0.2047    0.1967
   45.3131   45.4545   45.3131   45.4644   45.4546   45.4644   45.0456   44.9785   45.0456    0.0601    0.0000    0.0601   -0.0058   -0.0000   -0.0058    0.1972    0.2052    0.1972
   45.3125   45.4545   45.3125   45.4645   45.4546   45.4645   45.0436   44.9765   45.0436    0.0602    0.0000    0.0602   -0.0059   -0.0000   -0.0059    0.1977    0.2057    0.1977
   45.3119   45.4545   45.3119   45.4645   45.4546   45.4645   45.0416   44.9744   45.0416    0.0603    0.0000    0.0603   -0.0059   -0.0000   -0.0059    0.1982    0.2061    0.1982
   45.3113   45.4545   45.3113   45.4646   45.4546   45.4646   45.0396   44.9723   45.0396    0.0604    0.0000    0.0604   -0.0059   -0.0000   -0.0059    0.1987    0.2066    0.1987
   45.3107   45.4545   45.3107   45.4647   45.4546   45.4647   45.0377   44.9703   45.0377    0.0605    0.0000    0.0605   -0.0059   -0.0000   -0.0059    0.1992    0.2070    0.1992
   45.3101   45.4545   45.3101   45.4647   45.4546   45.4647   45.0357   44.9682   45.0357    0.0606    0.0000    0.0606   -0.0059   -0.0000   -0.0059    0.1997    0.2075    0.1997
   45.3095   45.4545   45.3095   45.4648   45.4546   45.4648   45.0337   44.9661   45.0337    0.0607    0.0000    0.0607   -0.0060   -0.0000   -0.0060    0.2002    0.2080    0.2002
   45.3088   45.4545   45.3088   45.4648   45.4546   45.4648   45.0317   44.9640   45.0317    0.0609    0.0000    0.0609   -0.0060   -0.0000   -0.0060    0.2007    0.2084    0.2007
   45.3082   45.4545   45.3082   45.4649   45.4546   45.4649   45.0296   44.9620   45.0296    0.0610    0.0000    0.0610   -0.0060   -0.0000   -0.0060    0.2012    0.2089    0.2012
   45.3076   45.4545   45.3076   45.4649   45.4546   45.4649   45.0276   44.9599   45.0276    0.0611    0.0000    0.0611   -0.0060   -0.0000   -0.0060    0.2017    0.2094    0.2017
   45.3070   45.4545   45.3070   45.4650   45.4546   45.4650   45.0256   44.9578   45.0256    0.0612    0.0000    0.0612   -0.0060   -0.0000   -0.0060    0.2022    0.2098    0.2022
   45.3064   45.4545   45.3064   45.4651   45.4546   45.4651   45.0236   44.9557   45.0236    0.0613    0.0000    0.0613   -0.0061   -0.0000   -0.0061    0.2027    0.2103    0.2027
   45.3058   45.4545   45.3058   45.4651   45.4546   45.4651   45.0215   44.9536   45.0215    0.0614    0.0000    0.0614   -0.0061   -0.0000   -0.0061    0.2032    0.2108    0.2032
   45.3052   45.4545   45.3052   45.4652   45.4546   45.4652   45.0195   44.9515   45.0195    0.0615    0.0000    0.0615   -0.0061   -0.0000   -0.0061    0.2037    0.2112    0.2037
   45.3046   45.4545   45.3046   45.4652   45.4546   45.4652   45.0175   44.9493   45.0175    0.0617    0.0000    0.0617   -0.0061   -0.0000   -0.0061    0.2042    0.2117    0.2042
   45.3039   45.4545   45.3039   45.4653   45.4546   45.4653   45.0154   44.9472   45.0154    0.0618    0.0000    0.0618   -0.0061   -0.0000   -0.0061    0.2047    0.2122    0.2047
   45.3033   45.4545   45.3033   45.4654   45.4546   45.4654   45.0134   44.9451   45.0134    0.0619    0.0000    0.0619   -0.0062   -0.0000   -0.0062    0.2052    0.2126    0.2052
   45.3027   45.4545   45.3027   45.4654   45.4546   45.4654   45.0113   44.9430   45.0113    0.0620    0.0000    0.0620   -0.0062   -0.0000   -0.0062    0.2057    0.2131    0.2057
   45.3021   45.4545   45.3021   45.4655   45.4546   45.4655   45.0093   44.9408   45.0093    0.0621    0.0000    0.0621   -0.0062   -0.0000   -0.0062    0.2062    0.2136    0.2062
   45.3015   45.4545   45.3015   45.4656   45.4546   45.4656   45.0072   44.9387   45.0072    0.0622    0.0000    0.0622   -0.0062   -0.0000   -0.0062    0.2067    0.2140    0.2067
   45.3008   45.4545   45.3008   45.4656   45.4546   45.4656   45.0051   44.9366   45.0051    0.0623    0.0000    0.0623   -0.0062   -0.0000   -0.0062    0.2072    0.2145    0.2072
   45.3002   45.4545   45.3002   45.4657   45.4546   45.4657   45.0031   44.9344   45.0031    0.0624    0.0000    0.0624   -0.0063   -0.0000   -0.0063    0.2077    0.2150    0.2077
   45.2996   45.4545   45.2996   45.4657   45.4546   45.4657   45.0010   44.9323   45.0010    0.0625    0.0000    0.0625   -0.0063   -0.0000   -0.0063    0.2082    0.2154    0.2082
   45.2990   45.4545   45.2990   45.4658   45.4546   45.4658   44.9989   44.9301   44.9989    0.0627    0.0000    0.0627   -0.0063   -0.0000   -0.0063    0.2087    0.2159    0.2087
   45.2983   45.4545   45.2983   45.4659   45.4546   45.4659   44.9968   44.9279   44.9968    0.0628    0.0000    0.0628   -0.0063   -0.0000   -0.0063    0.2092    0.2163    0.2092
   45.2977   45.4545   45.2977   45.4659   45.4546   45.4659   44.9947   44.9258   44.9947    0.0629    0.0000    0.0629   -0.0063   -0.0000   -0.0063    0.2097    0.2168    0.2097
   45.2971   45.4545   45.2971   45.4660   45.4546   45.4660   44.9926   44.9236   44.9926    0.0630    0.0000    0.0630   -0.0063   -0.0000   -0.0063    0.2102    0.2173    0.2102
   45.2964   45.4545   45.2964   45.4661   45.4546   45.4661   44.9905   44.9214   44.9905    0.0631    0.0000    0.0631   -0.0063   -0.0000   -0.0063    0.2107    0.2177    0.2107
   45.2958   45.4545   45.2958   45.4661   45.4546   45.4661   44.9884   44.9193   44.9884    0.0632    0.0000    0.0632   -0.0064   -0.0000   -0.0064    0.2112    0.2182    0.2112
   45.2952   45.4545   45.2952   45.4662   45.4546   45.4662   44.9863   44.9171   44.9863    0.0633    0.0000    0.0633   -0.0064   -0.0000   -0.0064    0.2116    0.2187    0.2116
   45.2945   45.4545   45.2945   45.4662   45.4546   45.4662   44.9842   44.9149   44.9842    0.0634    0.0000    0.0634   -0.0064   -0.0000   -0.0064    0.2121    0.2191    0.2121
   45.2939   45.4545   45.2939   45.4663   45.4546   45.4663   44.9820   44.9127   44.9820    0.0635    0.0000    0.0635   -0.0064   -0.0000   -0.0064    0.2126    0.2196    0.2126
   45.2933   45.4545   45.2933   45.4664   45.4546   45.4664   44.9799   44.9105   44.9799    0.0637    0.0000    0.0637   -0.0064   -0.0000   -0.0064    0.2131    0.2200    0.2131
   45.2926   45.4545   45.2926   45.4664   45.4546   45.4664   44.9778   44.9083   44.9778    0.0638    0.0000    0.0638   -0.0065   -0.0000   -0.0065    0.2136    0.2205    0.2136
   45.2920   45.4545   45.2920   45.4665   45.4546   45.4665   44.9756   44.9061   44.9756    0.0639    0.0000    0.0639   -0.0065   -0.0000   -0.0065    0.2141    0.2210    0.2141
   45.2914   45.4545   45.2914   45.4666   45.4546   45.4666   44.9735   44.9039   44.9735    0.0640    0.0000    0.0640   -0.0065   -0.0000   -0.0065    0.2146    0.2214    0.2146
   45.2907   45.4545   45.2907   45.4666   45.4546   45.4666   44.9713   44.9017   44.9713    0.0641    0.0000    0.0641   -0.0065   -0.0000   -0.0065    0.2151    0.2219    0.2151
   45.2901   45.4545   45.2901   45.4667   45.4546   45.4667   44.9692   44.8994   44.9692    0.0642    0.0000    0.0642   -0.0065   -0.0000   -0.0065    0.2156    0.2223    0.2156
   45.2894   45.4545   45.2894   45.4668   45.4546   45.4668   44.9670   44.8972   44.9670    0.0643    0.0000    0.0643   -0.0065   -0.0000   -0.0065    0.2161    0.2228    0.2161
   45.2888   45.4545   45.2888   45.4668   45.4546   45.4668   44.9649   44.8950   44.9649    0.0644    0.0000    0.0644   -0.0065   -0.0000   -0.0065    0.2166    0.2233    0.2166
   45.2882   45.4545   45.2882   45.4669   45.4546   45.4669   44.9627   44.8927   44.9627    0.0646    0.0000    0.0646   -0.0065   -0.0000   -0.0065    0.2171    0.2237    0.2171
   45.2875   45.4545   45.2875   45.4670   45.4546   45.4670   44.9605   44.8905   44.9605    0.0647    0.0000    0.0647   -0.0066   -0.0000   -0.0066    0.2176    0.2242    0.2176
   45.2868   45.4545   45.2868   45.4670   45.4546   45.4670   44.9583   44.8883   44.9583    0.0648    0.0000    0.0648   -0.0066   -0.0000   -0.0066    0.2181    0.2247    0.2181
   45.2862   45.4545   45.2862   45.4671   45.4546   45.4671   44.9562   44.8860   44.9562    0.0649    0.0000    0.0649   -0.0066   -0.0000   -0.0066    0.2186    0.2251    0.2186
   45.2856   45.4545   45.2856   45.4672   45.4546   45.4672   44.9540   44.8838   44.9540    0.0650    0.0000    0.0650   -0.0066   -0.0000   -0.0066    0.2190    0.2256    0.2190
   45.2849   45.4545   45.2849   45.4672   45.4546   45.4672   44.9518   44.8815   44.9518    0.0651    0.0000    0.0651   -0.0066   -0.0000   -0.0066    0.2195    0.2260    0.2195
   45.2843   45.4545   45.2843   45.4673   45.4546   45.4673   44.9496   44.8792   44.9496    0.0652    0.0000    0.0652   -0.0066   -0.0000   -0.0066    0.2200    0.2265    0.2200
   45.2836   45.4545   45.2836   45.4674   45.4546   45.4674   44.9474   44.8770   44.9474    0.0653    0.0000    0.0653   -0.0066   -0.0000   -0.0066    0.2205    0.2270    0.2205
   45.2830   45.4545   45.2830   45.4674   45.4546   45.4674   44.9452   44.8747   44.9452    0.0654    0.0000    0.0654   -0.0067   -0.0000   -0.0067    0.2210    0.2274    0.2210
   45.2823   45.4545   45.2823   45.4675   45.4546   45.4675   44.9430   44.8724   44.9430    0.0656    0.0000    0.0656   -0.0067   -0.0000   -0.0067    0.2215    0.2279    0.2215
   45.2816   45.4545   45.2816   45.4676   45.4546   45.4676   44.9408   44.8701   44.9408    0.0657    0.0000    0.0657   -0.0067   -0.0000   -0.0067    0.2220    0.2283    0.2220
   45.2810   45.4545   45.2810   45.4676   45.4546   45.4676   44.9385   44.8678   44.9385    0.0658    0.0000    0.0658   -0.0067   -0.0000   -0.0067    0.2225    0.2288    0.2225
   45.2803   45.4545   45.2803   45.4677   45.4546   45.4677   44.9363   44.8656   44.9363    0.0659    0.0000    0.0659   -0.0067   -0.0000   -0.0067    0.2230    0.2293    0.2230
   45.2797   45.4545   45.2797   45.4678   45.4546   45.4678   44.9341   44.8633   44.9341    0.0660    0.0000    0.0660   -0.0067   -0.0000   -0.0067    0.2235    0.2297    0.2235
   45.2790   45.4545   45.2790   45.4678   45.4546   45.4678   44.9318   44.8610   44.9318    0.0661    0.0000    0.0661   -0.0067   -0.0000   -0.0067    0.2240    0.2302    0.2240
   45.2783   45.4545   45.2783   45.4679   45.4546   45.4679   44.9296   44.8587   44.9296    0.0662    0.0000    0.0662   -0.0067   -0.0000   -0.0067    0.2245    0.2306    0.2245
   45.2777   45.4545   45.2777   45.4680   45.4546   45.4680   44.9273   44.8563   44.9273    0.0663    0.0000    0.0663   -0.0067   -0.0000   -0.0067    0.2250    0.2311    0.2250
   45.2770   45.4545   45.2770   45.4680   45.4546   45.4680   44.9251   44.8540   44.9251    0.0664    0.0000    0.0664   -0.0067   -0.0000   -0.0067    0.2254    0.2315    0.2254
   45.2763   45.4545   45.2763   45.4681   45.4546   45.4681   44.9228   44.8517   44.9228    0.0666    0.0000    0.0666   -0.0067   -0.0000   -0.0067    0.2259    0.2320    0.2259
   45.2757   45.4545   45.2757   45.4682   45.4546   45.4682   44.9206   44.8494   44.9206    0.0667    0.0000    0.0667   -0.0068   -0.0000   -0.0068    0.2264    0.2325    0.2264
   45.2750   45.4545   45.2750   45.4682   45.4546   45.4682   44.9183   44.8471   44.9183    0.0668    0.0000    0.0668   -0.0068   -0.0000   -0.0068    0.2269    0.2329    0.2269
   45.2743   45.4545   45.2743   45.4683   45.4546   45.4683   44.9160   44.8447   44.9160    0.0669    0.0000    0.0669   -0.0068   -0.0000   -0.0068    0.2274    0.2334    0.2274
   45.2737   45.4545   45.2737   45.4684   45.4546   45.4684   44.9138   44.8424   44.9138    0.0670    0.0000    0.0670   -0.0068   -0.0000   -0.0068    0.2279    0.2338    0.2279
   45.2730   45.4545   45.2730   45.4684   45.4546   45.4684   44.9115   44.8401   44.9115    0.0671    0.0000    0.0671   -0.0068   -0.0000   -0.0068    0.2284    0.2343    0.2284
   45.2723   45.4545   45.2723   45.4685   45.4546   45.4685   44.9092   44.8377   44.9092    0.0672    0.0000    0.0672   -0.0068   -0.0000   -0.0068    0.2289    0.2348    0.2289
   45.2717   45.4545   45.2717   45.4686   45.4546   45.4686   44.9069   44.8354   44.9069    0.0673    0.0000    0.0673   -0.0068   -0.0000   -0.0068    0.2294    0.2352    0.2294
   45.2710   45.4545   45.2710   45.4686   45.4546   45.4686   44.9046   44.8330   44.9046    0.0674    0.0000    0.0674   -0.0068   -0.0000   -0.0068    0.2298    0.2357    0.2298
   45.2703   45.4545   45.2703   45.4687   45.4546   45.4687   44.9023   44.8307   44.9023    0.0675    0.0000    0.0675   -0.0068   -0.0000   -0.0068    0.2303    0.2361    0.2303
   45.2696   45.4545   45.2696   45.4688   45.4546   45.4688   44.9000   44.8283   44.9000    0.0677    0.0000    0.0677   -0.0068   -0.0000   -0.0068    0.2308    0.2366    0.2308
   45.2690   45.4545   45.2690   45.4688   45.4546   45.4688   44.8977   44.8259   44.8977    0.0678    0.0000    0.0678   -0.0068   -0.0000   -0.0068    0.2313    0.2370    0.2313
   45.2683   45.4545   45.2683   45.4689   45.4546   45.4689   44.8954   44.8235   44.8954    0.0679    0.0000    0.0679   -0.0068   -0.0000   -0.0068    0.2318    0.2375    0.2318
   45.2676   45.4545   45.2676   45.4690   45.4546   45.4690   44.8930   44.8212   44.8930    0.0680    0.0000    0.0680   -0.0068   -0.0000   -0.0068    0.2323    0.2380    0.2323
   45.2669   45.4545   45.2669   45.4690   45.4546   45.4690   44.8907   44.8188   44.8907    0.0681    0.0000    0.0681   -0.0068   -0.0000   -0.0068    0.2328    0.2384    0.2328
   45.2662   45.4545   45.2662   45.4691   45.4546   45.4691   44.8884   44.8164   44.8884    0.0682    0.0000    0.0682   -0.0068   -0.0000   -0.0068    0.2333    0.2389    0.2333
   45.2656   45.4545   45.2656   45.4692   45.4546   45.4692   44.8861   44.8140   44.8861    0.0683    0.0000    0.0683   -0.0068   -0.0000   -0.0068    0.2338    0.2393    0.2338
   45.2649   45.4545   45.2649   45.4693   45.4546   45.4693   44.8837   44.8116   44.8837    0.0684    0.0000    0.0684   -0.0069   -0.0000   -0.0069    0.2342    0.2398    0.2342
   45.2642   45.4545   45.2642   45.4693   45.4546   45.4693   44.8814   44.8092   44.8814    0.0685    0.0000    0.0685   -0.0069   -0.0000   -0.0069    0.2347    0.2402    0.2347
   45.2635   45.4545   45.2635   45.4694   45.4546   45.4694   44.8790   44.8068   44.8790    0.0687    0.0000    0.0687   -0.0069   -0.0000   -0.0069    0.2352    0.2407    0.2352
   45.2628   45.4545   45.2628   45.4695   45.4546   45.4695   44.8767   44.8044   44.8767    0.0688    0.0000    0.0688   -0.0069   -0.0000   -0.0069    0.2357    0.2411    0.2357
   45.2621   45.4545   45.2621   45.4695   45.4546   45.4695   44.8743   44.8020   44.8743    0.0689    0.0000    0.0689   -0.0069   -0.0000   -0.0069    0.2362    0.2416    0.2362
   45.2614   45.4545   45.2614   45.4696   45.4546   45.4696   44.8719   44.7996   44.8719    0.0690    0.0000    0.0690   -0.0069   -0.0000   -0.0069    0.2367    0.2420    0.2367
   45.2607   45.4545   45.2607   45.4697   45.4546   45.4697   44.8696   44.7972   44.8696    0.0691    0.0000    0.0691   -0.0069   -0.0000   -0.0069    0.2372    0.2425    0.2372
   45.2601   45.4545   45.2601   45.4697   45.4546   45.4697   44.8672   44.7947   44.8672    0.0692    0.0000    0.0692   -0.0069   -0.0000   -0.0069    0.2377    0.2430    0.2377
   45.2594   45.4545   45.2594   45.4698   45.4546   45.4698   44.8648   44.7923   44.8648    0.0693    0.0000    0.0693   -0.0069   -0.0000   -0.0069    0.2381    0.2434    0.2381
   45.2587   45.4545   45.2587   45.4699   45.4546   45.4699   44.8624   44.7898   44.8624    0.0694    0.0000    0.0694   -0.0069   -0.0000   -0.0069    0.2386    0.2439    0.2386
   45.2580   45.4545   45.2580   45.4699   45.4546   45.4699   44.8600   44.7874   44.8600    0.0695    0.0000    0.0695   -0.0069   -0.0000   -0.0069    0.2391    0.2443    0.2391
   45.2573   45.4545   45.2573   45.4700   45.4546   45.4700   44.8577   44.7850   44.8577    0.0697    0.0000    0.0697   -0.0069   -0.0000   -0.0069    0.2396    0.2448    0.2396
   45.2566   45.4545   45.2566   45.4701   45.4546   45.4701   44.8553   44.7825   44.8553    0.0698    0.0000    0.0698   -0.0069   -0.0000   -0.0069    0.2401    0.2452    0.2401
   45.2559   45.4545   45.2559   45.4702   45.4546   45.4702   44.8528   44.7801   44.8528    0.0699    0.0000    0.0699   -0.0069   -0.0000   -0.0069    0.2406    0.2457    0.2406
   45.2552   45.4545   45.2552   45.4702   45.4546   45.4702   44.8504   44.7776   44.8504    0.0700    0.0000    0.0700   -0.0069   -0.0000   -0.0069    0.2411    0.2461    0.2411
   45.2545   45.4545   45.2545   45.4703   45.4546   45.4703   44.8480   44.7751   44.8480    0.0701    0.0000    0.0701   -0.0069   -0.0000   -0.0069    0.2415    0.2466    0.2415
   45.2538   45.4545   45.2538   45.4703   45.4546   45.4703   44.8456   44.7727   44.8456    0.0702    0.0000    0.0702   -0.0069   -0.0000   -0.0069    0.2420    0.2470    0.2420
   45.2531   45.4545   45.2531   45.4704   45.4546   45.4704   44.8432   44.7702   44.8432    0.0703    0.0000    0.0703   -0.0069   -0.0000   -0.0069    0.2425    0.2475    0.2425
   45.2524   45.4545   45.2524   45.4705   45.4546   45.4705   44.8408   44.7677   44.8408    0.0704    0.0000    0.0704   -0.0069   -0.0000   -0.0069    0.2430    0.2480    0.2430
   45.2517   45.4545   45.2517   45.4706   45.4546   45.4706   44.8383   44.7652   44.8383    0.0705    0.0000    0.0705   -0.0069   -0.0000   -0.0069    0.2435    0.2484    0.2435
   45.2510   45.4545   45.2510   45.4706   45.4546   45.4706   44.8359   44.7628   44.8359    0.0706    0.0000    0.0706   -0.0069   -0.0000   -0.0069    0.2440    0.2489    0.2440
   45.2503   45.4545   45.2503   45.4707   45.4546   45.4707   44.8335   44.7603   44.8335    0.0707    0.0000    0.0707   -0.0069   -0.0000   -0.0069    0.2445    0.2493    0.2445
   45.2495   45.4545   45.2495   45.4708   45.4546   45.4708   44.8310   44.7578   44.8310    0.0708    0.0000    0.0708   -0.0069   -0.0000   -0.0069    0.2449    0.2498    0.2449
   45.2488   45.4545   45.2488   45.4708   45.4546   45.4708   44.8286   44.7553   44.8286    0.0710    0.0000    0.0710   -0.0069   -0.0000   -0.0069    0.2454    0.2502    0.2454
   45.2481   45.4545   45.2481   45.4709   45.4546   45.4709   44.8261   44.7528   44.8261    0.0711    0.0000    0.0711   -0.0069   -0.0000   -0.0069    0.2459    0.2507    0.2459
   45.2474   45.4545   45.2474   45.4710   45.4546   45.4710   44.8236   44.7503   44.8236    0.0712    0.0000    0.0712   -0.0069   -0.0000   -0.0069    0.2464    0.2511    0.2464
   45.2467   45.4545   45.2467   45.4710   45.4546   45.4710   44.8212   44.7477   44.8212    0.0713    0.0000    0.0713   -0.0069   -0.0000   -0.0069    0.2469    0.2516    0.2469
   45.2460   45.4545   45.2460   45.4711   45.4546   45.4711   44.8187   44.7452   44.8187    0.0714    0.0000    0.0714   -0.0069   -0.0000   -0.0069    0.2473    0.2520    0.2473
   45.2453   45.4545   45.2453   45.4712   45.4546   45.4712   44.8162   44.7427   44.8162    0.0715    0.0000    0.0715   -0.0069   -0.0000   -0.0069    0.2478    0.2525    0.2478
   45.2446   45.4545   45.2446   45.4713   45.4546   45.4713   44.8137   44.7402   44.8137    0.0716    0.0000    0.0716   -0.0069   -0.0000   -0.0069    0.2483    0.2529    0.2483
   45.2438   45.4545   45.2438   45.4713   45.4546   45.4713   44.8113   44.7376   44.8113    0.0717    0.0000    0.0717   -0.0069   -0.0000   -0.0069    0.2488    0.2534    0.2488
   45.2431   45.4545   45.2431   45.4714   45.4546   45.4714   44.8088   44.7351   44.8088    0.0718    0.0000    0.0718   -0.0069   -0.0000   -0.0069    0.2493    0.2538    0.2493
   45.2424   45.4545   45.2424   45.4715   45.4546   45.4715   44.8063   44.7326   44.8063    0.0719    0.0000    0.0719   -0.0069   -0.0000   -0.0069    0.2498    0.2543    0.2498
   45.2417   45.4545   45.2417   45.4715   45.4546   45.4715   44.8038   44.7300   44.8038    0.0720    0.0000    0.0720   -0.0069   -0.0000   -0.0069    0.2502    0.2547    0.2502
   45.2410   45.4545   45.2410   45.4716   45.4546   45.4716   44.8013   44.7275   44.8013    0.0722    0.0000    0.0722   -0.0069   -0.0000   -0.0069    0.2507    0.2552    0.2507
   45.2402   45.4545   45.2402   45.4717   45.4546   45.4717   44.7988   44.7249   44.7988    0.0723    0.0000    0.0723   -0.0069   -0.0000   -0.0069    0.2512    0.2556    0.2512
   45.2395   45.4545   45.2395   45.4717   45.4546   45.4717   44.7962   44.7224   44.7962    0.0724    0.0000    0.0724   -0.0069   -0.0000   -0.0069    0.2517    0.2561    0.2517
   45.2388   45.4545   45.2388   45.4718   45.4546   45.4718   44.7937   44.7198   44.7937    0.0725    0.0000    0.0725   -0.0069   -0.0000   -0.0069    0.2522    0.2565    0.2522
   45.2381   45.4545   45.2381   45.4719   45.4546   45.4719   44.7912   44.7172   44.7912    0.0726    0.0000    0.0726   -0.0069   -0.0000   -0.0069    0.2527    0.2570    0.2527
   45.2373   45.4545   45.2373   45.4719   45.4546   45.4719   44.7887   44.7147   44.7887    0.0727    0.0000    0.0727   -0.0069   -0.0000   -0.0069    0.2531    0.2574    0.2531
   45.2366   45.4545   45.2366   45.4720   45.4546   45.4720   44.7861   44.7121   44.7861    0.0728    0.0000    0.0728   -0.0068   -0.0000   -0.0068    0.2536    0.2579    0.2536
   45.2359   45.4545   45.2359   45.4721   45.4546   45.4721   44.7836   44.7095   44.7836    0.0729    0.0000    0.0729   -0.0068   -0.0000   -0.0068    0.2541    0.2583    0.2541
   45.2352   45.4545   45.2352   45.4722   45.4546   45.4722   44.7811   44.7069   44.7811    0.0730    0.0000    0.0730   -0.0068   -0.0000   -0.0068    0.2546    0.2588    0.2546
   45.2344   45.4545   45.2344   45.4722   45.4546   45.4722   44.7785   44.7043   44.7785    0.0731    0.0000    0.0731   -0.0068   -0.0000   -0.0068    0.2551    0.2592    0.2551
   45.2337   45.4545   45.2337   45.4723   45.4546   45.4723   44.7760   44.7017   44.7760    0.0732    0.0000    0.0732   -0.0068   -0.0000   -0.0068    0.2555    0.2597    0.2555
   45.2330   45.4545   45.2330   45.4723   45.4546   45.4723   44.7734   44.6991   44.7734    0.0733    0.0000    0.0733   -0.0068   -0.0000   -0.0068    0.2560    0.2601    0.2560
   45.2322   45.4545   45.2322   45.4724   45.4546   45.4724   44.7708   44.6965   44.7708    0.0735    0.0000    0.0735   -0.0068   -0.0000   -0.0068    0.2565    0.2606    0.2565
   45.2315   45.4545   45.2315   45.4725   45.4546   45.4725   44.7683   44.6939   44.7683    0.0736    0.0000    0.0736   -0.0068   -0.0000   -0.0068    0.2570    0.2610    0.2570
   45.2308   45.4545   45.2308   45.4726   45.4546   45.4726   44.7657   44.6913   44.7657    0.0737    0.0000    0.0737   -0.0068   -0.0000   -0.0068    0.2575    0.2615    0.2575
   45.2300   45.4545   45.2300   45.4726   45.4546   45.4726   44.7631   44.6887   44.7631    0.0738    0.0000    0.0738   -0.0068   -0.0000   -0.0068    0.2579    0.2619    0.2579
   45.2293   45.4545   45.2293   45.4727   45.4546   45.4727   44.7605   44.6861   44.7605    0.0739    0.0000    0.0739   -0.0068   -0.0000   -0.0068    0.2584    0.2624    0.2584
   45.2285   45.4545   45.2285   45.4728   45.4546   45.4728   44.7580   44.6834   44.7580    0.0740    0.0000    0.0740   -0.0068   -0.0000   -0.0068    0.2589    0.2628    0.2589
   45.2278   45.4545   45.2278   45.4728   45.4546   45.4728   44.7554   44.6808   44.7554    0.0741    0.0000    0.0741   -0.0068   -0.0000   -0.0068    0.2594    0.2633    0.2594
   45.2271   45.4545   45.2271   45.4729   45.4546   45.4729   44.7528   44.6782   44.7528    0.0742    0.0000    0.0742   -0.0068   -0.0000   -0.0068    0.2599    0.2637    0.2599
   45.2263   45.4545   45.2263   45.4730   45.4546   45.4730   44.7502   44.6755   44.7502    0.0743   -0.0000    0.0743   -0.0068   -0.0000   -0.0068    0.2603    0.2642    0.2603
   45.2256   45.4545   45.2256   45.4730   45.4546   45.4730   44.7476   44.6729   44.7476    0.0744   -0.0000    0.0744   -0.0067   -0.0000   -0.0067    0.2608    0.2646    0.2608
   45.2248   45.4545   45.2248   45.4731   45.4546   45.4731   44.7449   44.6702   44.7449    0.0745   -0.0000    0.0745   -0.0067   -0.0000   -0.0067    0.2613    0.2650    0.2613
   45.2241   45.4545   45.2241   45.4732   45.4546   45.4732   44.7423   44.6676   44.7423    0.0747   -0.0000    0.0747   -0.0067   -0.0000   -0.0067    0.2618    0.2655    0.2618
   45.2233   45.4545   45.2233   45.4732   45.4546   45.4732   44.7397   44.6649   44.7397    0.0748   -0.0000    0.0748   -0.0067   -0.0000   -0.0067    0.2622    0.2659    0.2622
   45.2226   45.4545   45.2226   45.4733   45.4546   45.4733   44.7371   44.6623   44.7371    0.0749   -0.0000    0.0749   -0.0067   -0.0000   -0.0067    0.2627    0.2664    0.2627
   45.2218   45.4545   45.2218   45.4734   45.4546   45.4734   44.7345   44.6596   44.7345    0.0750   -0.0000    0.0750   -0.0067   -0.0000   -0.0067    0.2632    0.2668    0.2632
   45.2211   45.4545   45.2211   45.4734   45.4546   45.4734   44.7318   44.6569   44.7318    0.0751   -0.0000    0.0751   -0.0067   -0.0000   -0.0067    0.2637    0.2673    0.2637
   45.2203   45.4545   45.2203   45.4735   45.4546   45.4735   44.7292   44.6543   44.7292    0.0752   -0.0000    0.0752   -0.0067   -0.0000   -0.0067    0.2642    0.2677    0.2642
   45.2196   45.4545   45.2196   45.4736   45.4546   45.4736   44.7265   44.6516   44.7265    0.0753   -0.0000    0.0753   -0.0067   -0.0000   -0.0067    0.2646    0.2682    0.2646
   45.2188   45.4545   45.2188   45.4736   45.4546   45.4736   44.7239   44.6489   44.7239    0.0754   -0.0000    0.0754   -0.0067   -0.0000   -0.0067    0.2651    0.2686    0.2651
   45.2181   45.4545   45.2181   45.4737   45.4546   45.4737   44.7212   44.6462   44.7212    0.0755   -0.0000    0.0755   -0.0067   -0.0000   -0.0067    0.2656    0.2691    0.2656
   45.2173   45.4545   45.2173   45.4738   45.4546   45.4738   44.7186   44.6435   44.7186    0.0756   -0.0000    0.0756   -0.0066   -0.0000   -0.0066    0.2661    0.2695    0.2661
   45.2166   45.4545   45.2166   45.4738   45.4546   45.4738   44.7159   44.6408   44.7159    0.0757   -0.0000    0.0757   -0.0066   -0.0000   -0.0066    0.2665    0.2700    0.2665
   45.2158   45.4545   45.2158   45.4739   45.4546   45.4739   44.7132   44.6381   44.7132    0.0758   -0.0000    0.0758   -0.0066   -0.0000   -0.0066    0.2670    0.2704    0.2670
   45.2150   45.4545   45.2150   45.4740   45.4546   45.4740   44.7106   44.6354   44.7106    0.0759   -0.0000    0.0759   -0.0066   -0.0000   -0.0066    0.2675    0.2708    0.2675
   45.2143   45.4545   45.2143   45.4740   45.4546   45.4740   44.7079   44.6327   44.7079    0.0761   -0.0000    0.0761   -0.0066   -0.0000   -0.0066    0.2680    0.2713    0.2680
   45.2135   45.4545   45.2135   45.4741   45.4546   45.4741   44.7052   44.6300   44.7052    0.0762   -0.0000    0.0762   -0.0066   -0.0000   -0.0066    0.2685    0.2717    0.2685
   45.2128   45.4545   45.2128   45.4742   45.4546   45.4742   44.7025   44.6273   44.7025    0.0763   -0.0000    0.0763   -0.0066   -0.0000   -0.0066    0.2689    0.2722    0.2689
   45.2120   45.4545   45.2120   45.4742   45.4546   45.4742   44.6998   44.6245   44.6998    0.0764   -0.0000    0.0764   -0.0065   -0.0000   -0.0065    0.2694    0.2726    0.2694
   45.2112   45.4545   45.2112   45.4743   45.4546   45.4743   44.6971   44.6218   44.6971    0.0765   -0.0000    0.0765   -0.0065   -0.0000   -0.0065    0.2699    0.2731    0.2699
   45.2105   45.4545   45.2105   45.4744   45.4546   45.4744   44.6944   44.6191   44.6944    0.0766   -0.0000    0.0766   -0.0065   -0.0000   -0.0065    0.2703    0.2735    0.2703
   45.2097   45.4545   45.2097   45.4744   45.4546   45.4744   44.6917   44.6163   44.6917    0.0767   -0.0000    0.0767   -0.0065   -0.0000   -0.0065    0.2708    0.2740    0.2708
   45.2089   45.4545   45.2089   45.4745   45.4546   45.4745   44.6890   44.6136   44.6890    0.0768   -0.0000    0.0768   -0.0065   -0.0000   -0.0065    0.2713    0.2744    0.2713
   45.2082   45.4545   45.2082   45.4745   45.4546   45.4745   44.6863   44.6108   44.6863    0.0769   -0.0000    0.0769   -0.0065   -0.0000   -0.0065    0.2718    0.2748    0.2718
   45.2074   45.4545   45.2074   45.4746   45.4546   45.4746   44.6836   44.6081   44.6836    0.0770   -0.0000    0.0770   -0.0065   -0.0000   -0.0065    0.2722    0.2753    0.2722
   45.2066   45.4545   45.2066   45.4747   45.4546   45.4747   44.6809   44.6053   44.6809    0.0771   -0.0000    0.0771   -0.0065   -0.0000   -0.0065    0.2727    0.2757    0.2727
   45.2059   45.4545   45.2059   45.4747   45.4546   45.4747   44.6781   44.6026   44.6781    0.0772   -0.0000    0.0772   -0.0064   -0.0000   -0.0064    0.2732    0.2762    0.2732
   45.2051   45.4545   45.2051   45.4748   45.4546   45.4748   44.6754   44.5998   44.6754    0.0773   -0.0000    0.0773   -0.0064   -0.0000   -0.0064    0.2737    0.2766    0.2737
   45.2043   45.4545   45.2043   45.4749   45.4546   45.4749   44.6727   44.5971   44.6727    0.0775   -0.0000    0.0775   -0.0064   -0.0000   -0.0064    0.2742    0.2771    0.2742
   45.2035   45.4545   45.2035   45.4749   45.4546   45.4749   44.6699   44.5943   44.6699    0.0776   -0.0000    0.0776   -0.0064   -0.0000   -0.0064    0.2746    0.2775    0.2746
   45.2028   45.4545   45.2028   45.4750   45.4546   45.4750   44.6672   44.5915   44.6672    0.0777   -0.0000    0.0777   -0.0064   -0.0000   -0.0064    0.2751    0.2780    0.2751
   45.2020   45.4545   45.2020   45.4751   45.4546   45.4751   44.6644   44.5887   44.6644    0.0778   -0.0000    0.0778   -0.0064   -0.0000   -0.0064    0.2756    0.2784    0.2756
   45.2012   45.4545   45.2012   45.4751   45.4546   45.4751   44.6617   44.5859   44.6617    0.0779   -0.0000    0.0779   -0.0063   -0.0000   -0.0063    0.2760    0.2788    0.2760
   45.2004   45.4545   45.2004   45.4752   45.4546   45.4752   44.6589   44.5832   44.6589    0.0780   -0.0000    0.0780   -0.0063   -0.0000   -0.0063    0.2765    0.2793    0.2765
   45.1997   45.4545   45.1997   45.4753   45.4546   45.4753   44.6561   44.5803   44.6561    0.0781   -0.0000    0.0781   -0.0063   -0.0000   -0.0063    0.2770    0.2797    0.2770
   45.1989   45.4545   45.1989   45.4753   45.4546   45.4753   44.6533   44.5776   44.6533    0.0782   -0.0000    0.0782   -0.0063   -0.0000   -0.0063    0.2775    0.2802    0.2775
   45.1981   45.4545   45.1981   45.4754   45.4546   45.4754   44.6506   44.5748   44.6506    0.0783   -0.0000    0.0783   -0.0063   -0.0000   -0.0063    0.2779    0.2806    0.2779
   45.1973   45.4545   45.1973   45.4754   45.4546   45.4754   44.6478   44.5719   44.6478    0.0784   -0.0000    0.0784   -0.0063   -0.0000   -0.0063    0.2784    0.2810    0.2784
   45.1965   45.4545   45.1965   45.4755   45.4546   45.4755   44.6450   44.5691   44.6450    0.0785   -0.0000    0.0785   -0.0062   -0.0000   -0.0062    0.2789    0.2815    0.2789
   45.1957   45.4545   45.1957   45.4756   45.4546   45.4756   44.6422   44.5663   44.6422    0.0786   -0.0000    0.0786   -0.0062   -0.0000   -0.0062    0.2793    0.2819    0.2793
   45.1949   45.4545   45.1949   45.4756   45.4546   45.4756   44.6394   44.5635   44.6394    0.0787   -0.0000    0.0787   -0.0062   -0.0000   -0.0062    0.2798    0.2824    0.2798
   45.1942   45.4545   45.1942   45.4757   45.4546   45.4757   44.6366   44.5607   44.6366    0.0788   -0.0000    0.0788   -0.0062   -0.0000   -0.0062    0.2803    0.2828    0.2803
   45.1934   45.4545   45.1934   45.4758   45.4546   45.4758   44.6338   44.5578   44.6338    0.0789   -0.0000    0.0789   -0.0062   -0.0000   -0.0062    0.2808    0.2832    0.2808
   45.1926   45.4545   45.1926   45.4758   45.4546   45.4758   44.6310   44.5550   44.6310    0.0790   -0.0000    0.0790   -0.0062   -0.0000   -0.0062    0.2812    0.2837    0.2812
   45.1918   45.4545   45.1918   45.4759   45.4546   45.4759   44.6282   44.5522   44.6282    0.0792   -0.0000    0.0792   -0.0061   -0.0000   -0.0061    0.2817    0.2841    0.2817
   45.1910   45.4545   45.1910   45.4759   45.4546   45.4759   44.6254   44.5493   44.6254    0.0793   -0.0000    0.0793   -0.0061   -0.0000   -0.0061    0.2822    0.2846    0.2822
   45.1902   45.4545   45.1902   45.4760   45.4546   45.4760   44.6225   44.5465   44.6225    0.0794   -0.0000    0.0794   -0.0061   -0.0000   -0.0061    0.2827    0.2850    0.2827
   45.1894   45.4545   45.1894   45.4761   45.4546   45.4761   44.6197   44.5436   44.6197    0.0795   -0.0000    0.0795   -0.0061   -0.0000   -0.0061    0.2831    0.2855    0.2831
   45.1886   45.4545   45.1886   45.4761   45.4546   45.4761   44.6169   44.5408   44.6169    0.0796   -0.0000    0.0796   -0.0060   -0.0000   -0.0060    0.2836    0.2859    0.2836
   45.1878   45.4545   45.1878   45.4762   45.4546   45.4762   44.6140   44.5379   44.6140    0.0797   -0.0000    0.0797   -0.0060   -0.0000   -0.0060    0.2841    0.2863    0.2841
   45.1870   45.4545   45.1870   45.4762   45.4546   45.4762   44.6112   44.5350   44.6112    0.0798   -0.0000    0.0798   -0.0060   -0.0000   -0.0060    0.2845    0.2868    0.2845
   45.1862   45.4545   45.1862   45.4763   45.4546   45.4763   44.6083   44.5322   44.6083    0.0799   -0.0000    0.0799   -0.0060   -0.0000   -0.0060    0.2850    0.2872    0.2850
   45.1854   45.4545   45.1854   45.4764   45.4546   45.4764   44.6055   44.5293   44.6055    0.0800   -0.0000    0.0800   -0.0060   -0.0000   -0.0060    0.2855    0.2877    0.2855
   45.1846   45.4545   45.1846   45.4764   45.4546   45.4764   44.6026   44.5264   44.6026    0.0801   -0.0000    0.0801   -0.0059   -0.0000   -0.0059    0.2859    0.2881    0.2859
   45.1838   45.4545   45.1838   45.4765   45.4546   45.4765   44.5998   44.5235   44.5998    0.0802   -0.0000    0.0802   -0.0059   -0.0000   -0.0059    0.2864    0.2885    0.2864
   45.1830   45.4545   45.1830   45.4765   45.4546   45.4765   44.5969   44.5206   44.5969    0.0803   -0.0000    0.0803   -0.0059   -0.0000   -0.0059    0.2869    0.2890    0.2869
   45.1822   45.4545   45.1822   45.4766   45.4546   45.4766   44.5940   44.5177   44.5940    0.0804   -0.0000    0.0804   -0.0059   -0.0000   -0.0059    0.2873    0.2894    0.2873
   45.1814   45.4545   45.1814   45.4767   45.4546   45.4767   44.5912   44.5148   44.5912    0.0805   -0.0000    0.0805   -0.0058   -0.0000   -0.0058    0.2878    0.2898    0.2878
   45.1806   45.4545   45.1806   45.4767   45.4546   45.4767   44.5883   44.5120   44.5883    0.0806   -0.0000    0.0806   -0.0058   -0.0000   -0.0058    0.2883    0.2903    0.2883
   45.1798   45.4545   45.1798   45.4768   45.4546   45.4768   44.5854   44.5090   44.5854    0.0807   -0.0000    0.0807   -0.0058   -0.0000   -0.0058    0.2888    0.2907    0.2888
   45.1790   45.4545   45.1790   45.4768   45.4546   45.4768   44.5825   44.5061   44.5825    0.0808   -0.0000    0.0808   -0.0058   -0.0000   -0.0058    0.2892    0.2912    0.2892
   45.1782   45.4545   45.1782   45.4769   45.4546   45.4769   44.5796   44.5032   44.5796    0.0810   -0.0000    0.0810   -0.0058   -0.0000   -0.0058    0.2897    0.2916    0.2897
   45.1774   45.4545   45.1774   45.4770   45.4546   45.4770   44.5767   44.5003   44.5767    0.0811   -0.0000    0.0811   -0.0057   -0.0000   -0.0057    0.2902    0.2920    0.2902
   45.1766   45.4545   45.1766   45.4770   45.4546   45.4770   44.5738   44.4974   44.5738    0.0812   -0.0000    0.0812   -0.0057   -0.0000   -0.0057    0.2906    0.2925    0.2906
   45.1757   45.4545   45.1757   45.4771   45.4546   45.4771   44.5709   44.4945   44.5709    0.0813   -0.0000    0.0813   -0.0057   -0.0000   -0.0057    0.2911    0.2929    0.2911
   45.1749   45.4545   45.1749   45.4771   45.4547   45.4771   44.5680   44.4915   44.5680    0.0814   -0.0000    0.0814   -0.0057   -0.0000   -0.0057    0.2916    0.2933    0.2916
   45.1741   45.4545   45.1741   45.4772   45.4547   45.4772   44.5651   44.4886   44.5651    0.0815   -0.0000    0.0815   -0.0056   -0.0000   -0.0056    0.2920    0.2938    0.2920
   45.1733   45.4545   45.1733   45.4772   45.4547   45.4772   44.5622   44.4857   44.5622    0.0816   -0.0000    0.0816   -0.0056   -0.0000   -0.0056    0.2925    0.2942    0.2925
   45.1725   45.4545   45.1725   45.4773   45.4547   45.4773   44.5592   44.4827   44.5592    0.0817   -0.0000    0.0817   -0.0056   -0.0000   -0.0056    0.2930    0.2947    0.2930
   45.1717   45.4545   45.1717   45.4773   45.4547   45.4773   44.5563   44.4798   44.5563    0.0818   -0.0000    0.0818   -0.0056   -0.0000   -0.0056    0.2934    0.2951    0.2934
   45.1708   45.4545   45.1708   45.4774   45.4547   45.4774   44.5534   44.4768   44.5534    0.0819   -0.0000    0.0819   -0.0055   -0.0000   -0.0055    0.2939    0.2955    0.2939
   45.1700   45.4545   45.1700   45.4775   45.4547   45.4775   44.5504   44.4738   44.5504    0.0820   -0.0000    0.0820   -0.0055   -0.0000   -0.0055    0.2944    0.2960    0.2944
   45.1692   45.4545   45.1692   45.4775   45.4547   45.4775   44.5475   44.4709   44.5475    0.0821   -0.0000    0.0821   -0.0055   -0.0000   -0.0055    0.2948    0.2964    0.2948
   45.1684   45.4545   45.1684   45.4776   45.4547   45.4776   44.5445   44.4679   44.5445    0.0822   -0.0000    0.0822   -0.0055   -0.0000   -0.0055    0.2953    0.2968    0.2953
   45.1676   45.4545   45.1676   45.4776   45.4547   45.4776   44.5416   44.4650   44.5416    0.0823   -0.0000    0.0823   -0.0054   -0.0000   -0.0054    0.2958    0.2973    0.2958
   45.1667   45.4545   45.1667   45.4777   45.4547   45.4777   44.5386   44.4620   44.5386    0.0824   -0.0000    0.0824   -0.0054   -0.0000   -0.0054    0.2962    0.2977    0.2962
   45.1659   45.4545   45.1659   45.4777   45.4547   45.4777   44.5356   44.4590   44.5356    0.0825   -0.0000    0.0825   -0.0054   -0.0000   -0.0054    0.2967    0.2982    0.2967
   45.1651   45.4545   45.1651   45.4778   45.4547   45.4778   44.5327   44.4560   44.5327    0.0827   -0.0000    0.0827   -0.0053   -0.0000   -0.0053    0.2972    0.2986    0.2972
   45.1643   45.4545   45.1643   45.4778   45.4547   45.4778   44.5297   44.4530   44.5297    0.0828   -0.0000    0.0828   -0.0053   -0.0000   -0.0053    0.2976    0.2990    0.2976
   45.1634   45.4545   45.1634   45.4779   45.4547   45.4779   44.5267   44.4500   44.5267    0.0829   -0.0000    0.0829   -0.0053   -0.0000   -0.0053    0.2981    0.2995    0.2981
   45.1626   45.4545   45.1626   45.4779   45.4547   45.4779   44.5237   44.4470   44.5237    0.0830   -0.0000    0.0830   -0.0053   -0.0000   -0.0053    0.2986    0.2999    0.2986
   45.1618   45.4545   45.1618   45.4780   45.4547   45.4780   44.5207   44.4440   44.5207    0.0831   -0.0000    0.0831   -0.0052   -0.0000   -0.0052    0.2990    0.3003    0.2990
   45.1609   45.4545   45.1609   45.4780   45.4547   45.4780   44.5178   44.4410   44.5178    0.0832   -0.0000    0.0832   -0.0052   -0.0000   -0.0052    0.2995    0.3008    0.2995
   45.1601   45.4545   45.1601   45.4781   45.4547   45.4781   44.5148   44.4380   44.5148    0.0833   -0.0000    0.0833   -0.0052   -0.0000   -0.0052    0.3000    0.3012    0.3000
   45.1593   45.4545   45.1593   45.4782   45.4547   45.4782   44.5118   44.4350   44.5118    0.0834   -0.0000    0.0834   -0.0052   -0.0000   -0.0052    0.3004    0.3016    0.3004
   45.1584   45.4545   45.1584   45.4782   45.4547   45.4782   44.5087   44.4320   44.5087    0.0835   -0.0000    0.0835   -0.0051   -0.0000   -0.0051    0.3009    0.3021    0.3009
   45.1576   45.4545   45.1576   45.4783   45.4547   45.4783   44.5057   44.4290   44.5057    0.0836   -0.0000    0.0836   -0.0051   -0.0000   -0.0051    0.3013    0.3025    0.3013
   45.1568   45.4545   45.1568   45.4783   45.4547   45.4783   44.5027   44.4259   44.5027    0.0837   -0.0000    0.0837   -0.0051   -0.0000   -0.0051    0.3018    0.3029    0.3018
   45.1559   45.4545   45.1559   45.4783   45.4547   45.4783   44.4997   44.4229   44.4997    0.0838   -0.0000    0.0838   -0.0050   -0.0000   -0.0050    0.3023    0.3034    0.3023
   45.1551   45.4545   45.1551   45.4784   45.4547   45.4784   44.4967   44.4199   44.4967    0.0839   -0.0000    0.0839   -0.0050   -0.0000   -0.0050    0.3027    0.3038    0.3027
   45.1543   45.4545   45.1543   45.4785   45.4547   45.4785   44.4937   44.4168   44.4937    0.0840   -0.0000    0.0840   -0.0050   -0.0000   -0.0050    0.3032    0.3042    0.3032
   45.1534   45.4545   45.1534   45.4785   45.4547   45.4785   44.4906   44.4138   44.4906    0.0841   -0.0000    0.0841   -0.0049   -0.0000   -0.0049    0.3037    0.3047    0.3037
   45.1526   45.4545   45.1526   45.4785   45.4547   45.4785   44.4876   44.4107   44.4876    0.0842   -0.0000    0.0842   -0.0049   -0.0000   -0.0049    0.3041    0.3051    0.3041
   45.1517   45.4545   45.1517   45.4786   45.4547   45.4786   44.4845   44.4077   44.4845    0.0843   -0.0000    0.0843   -0.0049   -0.0000   -0.0049    0.3046    0.3055    0.3046
   45.1509   45.4545   45.1509   45.4787   45.4547   45.4787   44.4815   44.4046   44.4815    0.0844   -0.0000    0.0844   -0.0048   -0.0000   -0.0048    0.3050    0.3060    0.3050
   45.1500   45.4545   45.1500   45.4787   45.4547   45.4787   44.4784   44.4016   44.4784    0.0845   -0.0000    0.0845   -0.0048   -0.0000   -0.0048    0.3055    0.3064    0.3055
   45.1492   45.4545   45.1492   45.4787   45.4547   45.4787   44.4754   44.3985   44.4754    0.0846   -0.0000    0.0846   -0.0048   -0.0000   -0.0048    0.3060    0.3068    0.3060
   45.1483   45.4545   45.1483   45.4788   45.4547   45.4788   44.4723   44.3954   44.4723    0.0847   -0.0000    0.0847   -0.0048   -0.0000   -0.0048    0.3064    0.3073    0.3064
   45.1475   45.4545   45.1475   45.4788   45.4547   45.4788   44.4692   44.3923   44.4692    0.0848   -0.0000    0.0848   -0.0047   -0.0000   -0.0047    0.3069    0.3077    0.3069
   45.1467   45.4545   45.1467   45.4789   45.4547   45.4789   44.4662   44.3893   44.4662    0.0850   -0.0000    0.0850   -0.0047   -0.0000   -0.0047    0.3074    0.3081    0.3074
   45.1458   45.4545   45.1458   45.4789   45.4547   45.4789   44.4631   44.3862   44.4631    0.0851   -0.0000    0.0851   -0.0047   -0.0000   -0.0047    0.3078    0.3085    0.3078
   45.1450   45.4545   45.1450   45.4790   45.4547   45.4790   44.4600   44.3831   44.4600    0.0852   -0.0000    0.0852   -0.0046   -0.0000   -0.0046    0.3083    0.3090    0.3083
   45.1441   45.4545   45.1441   45.4790   45.4547   45.4790   44.4569   44.3800   44.4569    0.0853   -0.0000    0.0853   -0.0046   -0.0000   -0.0046    0.3087    0.3094    0.3087
   45.1432   45.4545   45.1432   45.4791   45.4547   45.4791   44.4538   44.3769   44.4538    0.0854   -0.0000    0.0854   -0.0046   -0.0000   -0.0046    0.3092    0.3098    0.3092
   45.1424   45.4545   45.1424   45.4791   45.4547   45.4791   44.4507   44.3738   44.4507    0.0855   -0.0000    0.0855   -0.0045   -0.0000   -0.0045    0.3097    0.3103    0.3097
   45.1415   45.4545   45.1415   45.4792   45.4547   45.4792   44.4477   44.3707   44.4477    0.0856   -0.0000    0.0856   -0.0045   -0.0000   -0.0045    0.3101    0.3107    0.3101
   45.1407   45.4545   45.1407   45.4792   45.4547   45.4792   44.4445   44.3676   44.4445    0.0857   -0.0000    0.0857   -0.0045   -0.0000   -0.0045    0.3106    0.3111    0.3106
   45.1398   45.4545   45.1398   45.4793   45.4547   45.4793   44.4414   44.3645   44.4414    0.0858   -0.0000    0.0858   -0.0044   -0.0000   -0.0044    0.3111    0.3116    0.3111
   45.1390   45.4545   45.1390   45.4793   45.4547   45.4793   44.4383   44.3614   44.4383    0.0859   -0.0000    0.0859   -0.0044   -0.0000   -0.0044    0.3115    0.3120    0.3115
   45.1381   45.4545   45.1381   45.4793   45.4547   45.4793   44.4352   44.3582   44.4352    0.0860   -0.0000    0.0860   -0.0043   -0.0000   -0.0043    0.3120    0.3124    0.3120
   45.1372   45.4545   45.1372   45.4794   45.4547   45.4794   44.4321   44.3551   44.4321    0.0861   -0.0000    0.0861   -0.0043   -0.0000   -0.0043    0.3124    0.3129    0.3124
   45.1364   45.4545   45.1364   45.4794   45.4547   45.4794   44.4290   44.3520   44.4290    0.0862   -0.0000    0.0862   -0.0043   -0.0000   -0.0043    0.3129    0.3133    0.3129
   45.1355   45.4545   45.1355   45.4795   45.4547   45.4795   44.4258   44.3488   44.4258    0.0863   -0.0000    0.0863   -0.0042   -0.0000   -0.0042    0.3133    0.3137    0.3133
   45.1347   45.4545   45.1347   45.4795   45.4547   45.4795   44.4227   44.3457   44.4227    0.0864   -0.0000    0.0864   -0.0042   -0.0000   -0.0042    0.3138    0.3142    0.3138
   45.1338   45.4545   45.1338   45.4795   45.4547   45.4795   44.4195   44.3426   44.4195    0.0865   -0.0000    0.0865   -0.0042   -0.0000   -0.0042    0.3143    0.3146    0.3143
   45.1329   45.4545   45.1329   45.4796   45.4547   45.4796   44.4164   44.3394   44.4164    0.0866   -0.0000    0.0866   -0.0041   -0.0000   -0.0041    0.3147    0.3150    0.3147
   45.1321   45.4545   45.1321   45.4796   45.4547   45.4796   44.4133   44.3363   44.4133    0.0867   -0.0000    0.0867   -0.0041   -0.0000   -0.0041    0.3152    0.3154    0.3152
   45.1312   45.4545   45.1312   45.4797   45.4547   45.4797   44.4101   44.3331   44.4101    0.0868   -0.0000    0.0868   -0.0041   -0.0000   -0.0041    0.3157    0.3159    0.3157
   45.1303   45.4545   45.1303   45.4797   45.4547   45.4797   44.4069   44.3300   44.4069    0.0869   -0.0000    0.0869   -0.0040   -0.0000   -0.0040    0.3161    0.3163    0.3161
   45.1295   45.4545   45.1295   45.4798   45.4547   45.4798   44.4038   44.3268   44.4038    0.0870   -0.0000    0.0870   -0.0040   -0.0000   -0.0040    0.3166    0.3167    0.3166
   45.1286   45.4545   45.1286   45.4798   45.4547   45.4798   44.4006   44.3236   44.4006    0.0871   -0.0000    0.0871   -0.0039   -0.0000   -0.0039    0.3170    0.3172    0.3170
   45.1277   45.4545   45.1277   45.4798   45.4547   45.4798   44.3974   44.3204   44.3974    0.0872   -0.0000    0.0872   -0.0039   -0.0000   -0.0039    0.3175    0.3176    0.3175
   45.1268   45.4545   45.1268   45.4799   45.4547   45.4799   44.3943   44.3173   44.3943    0.0873   -0.0000    0.0873   -0.0039   -0.0000   -0.0039    0.3179    0.3180    0.3179
   45.1260   45.4545   45.1260   45.4799   45.4547   45.4799   44.3911   44.3141   44.3911    0.0874   -0.0000    0.0874   -0.0038   -0.0000   -0.0038    0.3184    0.3184    0.3184
   45.1251   45.4545   45.1251   45.4800   45.4547   45.4800   44.3879   44.3109   44.3879    0.0875   -0.0000    0.0875   -0.0038   -0.0000   -0.0038    0.3189    0.3189    0.3189
   45.1242   45.4545   45.1242   45.4800   45.4547   45.4800   44.3847   44.3077   44.3847    0.0877   -0.0000    0.0877   -0.0038   -0.0000   -0.0038    0.3193    0.3193    0.3193
   45.1233   45.4545   45.1233   45.4800   45.4547   45.4800   44.3815   44.3045   44.3815    0.0878   -0.0000    0.0878   -0.0037   -0.0000   -0.0037    0.3198    0.3197    0.3198
   45.1225   45.4545   45.1225   45.4801   45.4547   45.4801   44.3783   44.3013   44.3783    0.0879   -0.0000    0.0879   -0.0037   -0.0000   -0.0037    0.3202    0.3202    0.3202
   45.1216   45.4545   45.1216   45.4801   45.4547   45.4801   44.3751   44.2981   44.3751    0.0880   -0.0000    0.0880   -0.0036   -0.0000   -0.0036    0.3207    0.3206    0.3207
   45.1207   45.4545   45.1207   45.4801   45.4547   45.4801   44.3719   44.2949   44.3719    0.0881   -0.0000    0.0881   -0.0036   -0.0000   -0.0036    0.3212    0.3210    0.3212
   45.1198   45.4545   45.1198   45.4802   45.4547   45.4802   44.3687   44.2917   44.3687    0.0882   -0.0000    0.0882   -0.0035   -0.0000   -0.0035    0.3216    0.3214    0.3216
   45.1189   45.4545   45.1189   45.4802   45.4547   45.4802   44.3655   44.2885   44.3655    0.0883   -0.0000    0.0883   -0.0035   -0.0000   -0.0035    0.3221    0.3219    0.3221
   45.1180   45.4545   45.1180   45.4802   45.4547   45.4802   44.3622   44.2852   44.3622    0.0884   -0.0000    0.0884   -0.0035   -0.0000   -0.0035    0.3225    0.3223    0.3225
   45.1172   45.4545   45.1172   45.4803   45.4547   45.4803   44.3590   44.2820   44.3590    0.0885   -0.0000    0.0885   -0.0034   -0.0000   -0.0034    0.3230    0.3227    0.3230
   45.1163   45.4545   45.1163   45.4803   45.4547   45.4803   44.3558   44.2788   44.3558    0.0886   -0.0000    0.0886   -0.0034   -0.0000   -0.0034    0.3234    0.3232    0.3234
   45.1154   45.4545   45.1154   45.4803   45.4547   45.4803   44.3525   44.2756   44.3525    0.0887   -0.0000    0.0887   -0.0033   -0.0000   -0.0033    0.3239    0.3236    0.3239
   45.1145   45.4545   45.1145   45.4804   45.4547   45.4804   44.3493   44.2723   44.3493    0.0888   -0.0000    0.0888   -0.0033   -0.0000   -0.0033    0.3243    0.3240    0.3243
   45.1136   45.4545   45.1136   45.4804   45.4547   45.4804   44.3460   44.2691   44.3460    0.0889   -0.0000    0.0889   -0.0033   -0.0000   -0.0033    0.3248    0.3244    0.3248
   45.1127   45.4545   45.1127   45.4804   45.4547   45.4804   44.3428   44.2658   44.3428    0.0890   -0.0000    0.0890   -0.0032   -0.0000   -0.0032    0.3253    0.3248    0.3253
   45.1118   45.4545   45.1118   45.4805   45.4547   45.4805   44.3395   44.2626   44.3395    0.0891   -0.0000    0.0891   -0.0032   -0.0000   -0.0032    0.3257    0.3253    0.3257
   45.1110   45.4545   45.1110   45.4805   45.4547   45.4805   44.3363   44.2593   44.3363    0.0892   -0.0000    0.0892   -0.0031   -0.0000   -0.0031    0.3262    0.3257    0.3262
   45.1101   45.4545   45.1101   45.4805   45.4547   45.4805   44.3330   44.2561   44.3330    0.0893   -0.0000    0.0893   -0.0031   -0.0000   -0.0031    0.3266    0.3261    0.3266
   45.1092   45.4545   45.1092   45.4806   45.4547   45.4806   44.3298   44.2528   44.3298    0.0894   -0.0000    0.0894   -0.0030   -0.0000   -0.0030    0.3271    0.3266    0.3271
   45.1083   45.4545   45.1083   45.4806   45.4547   45.4806   44.3265   44.2495   44.3265    0.0895   -0.0000    0.0895   -0.0030   -0.0000   -0.0030    0.3275    0.3270    0.3275
   45.1074   45.4545   45.1074   45.4806   45.4547   45.4806   44.3232   44.2463   44.3232    0.0896   -0.0000    0.0896   -0.0030   -0.0000   -0.0030    0.3280    0.3274    0.3280
   45.1065   45.4545   45.1065   45.4807   45.4547   45.4807   44.3199   44.2430   44.3199    0.0897   -0.0000    0.0897   -0.0029   -0.0000   -0.0029    0.3284    0.3278    0.3284
   45.1056   45.4545   45.1056   45.4807   45.4547   45.4807   44.3166   44.2397   44.3166    0.0898   -0.0000    0.0898   -0.0029   -0.0000   -0.0029    0.3289    0.3283    0.3289
   45.1047   45.4545   45.1047   45.4807   45.4547   45.4807   44.3133   44.2364   44.3133    0.0899   -0.0000    0.0899   -0.0028   -0.0000   -0.0028    0.3293    0.3287    0.3293
   45.1038   45.4545   45.1038   45.4807   45.4547   45.4807   44.3100   44.2331   44.3100    0.0900   -0.0000    0.0900   -0.0028   -0.0000   -0.0028    0.3298    0.3291    0.3298
   45.1029   45.4545   45.1029   45.4808   45.4547   45.4808   44.3067   44.2298   44.3067    0.0901   -0.0000    0.0901   -0.0027   -0.0000   -0.0027    0.3303    0.3295    0.3303
   45.1020   45.4545   45.1020   45.4808   45.4547   45.4808   44.3034   44.2265   44.3034    0.0902   -0.0000    0.0902   -0.0027   -0.0000   -0.0027    0.3307    0.3300    0.3307
   45.1011   45.4545   45.1011   45.4808   45.4547   45.4808   44.3001   44.2232   44.3001    0.0903   -0.0000    0.0903   -0.0027   -0.0000   -0.0027    0.3312    0.3304    0.3312
   45.1002   45.4545   45.1002   45.4808   45.4547   45.4808   44.2968   44.2199   44.2968    0.0904   -0.0000    0.0904   -0.0026   -0.0000   -0.0026    0.3316    0.3308    0.3316
   45.0993   45.4545   45.0993   45.4809   45.4547   45.4809   44.2935   44.2166   44.2935    0.0905   -0.0000    0.0905   -0.0026   -0.0000   -0.0026    0.3321    0.3312    0.3321
   45.0984   45.4545   45.0984   45.4809   45.4547   45.4809   44.2902   44.2133   44.2902    0.0906   -0.0000    0.0906   -0.0025   -0.0000   -0.0025    0.3325    0.3317    0.3325
   45.0975   45.4545   45.0975   45.4809   45.4547   45.4809   44.2868   44.2100   44.2868    0.0907   -0.0000    0.0907   -0.0025   -0.0000   -0.0025    0.3330    0.3321    0.3330
   45.0965   45.4545   45.0965   45.4810   45.4547   45.4810   44.2835   44.2067   44.2835    0.0908   -0.0000    0.0908   -0.0024   -0.0000   -0.0024    0.3334    0.3325    0.3334
   45.0956   45.4545   45.0956   45.4810   45.4547   45.4810   44.2802   44.2033   44.2802    0.0909   -0.0000    0.0909   -0.0024   -0.0000   -0.0024    0.3339    0.3329    0.3339
   45.0947   45.4545   45.0947   45.4810   45.4547   45.4810   44.2768   44.2000   44.2768    0.0910   -0.0000    0.0910   -0.0023   -0.0000   -0.0023    0.3343    0.3333    0.3343
   45.0938   45.4545   45.0938   45.4810   45.4547   45.4810   44.2735   44.1967   44.2735    0.0911   -0.0000    0.0911   -0.0023   -0.0000   -0.0023    0.3348    0.3338    0.3348
   45.0929   45.4545   45.0929   45.4810   45.4547   45.4810   44.2702   44.1933   44.2702    0.0912   -0.0000    0.0912   -0.0022   -0.0000   -0.0022    0.3352    0.3342    0.3352
   45.0920   45.4545   45.0920   45.4811   45.4547   45.4811   44.2668   44.1900   44.2668    0.0913   -0.0000    0.0913   -0.0022   -0.0000   -0.0022    0.3357    0.3346    0.3357
   45.0911   45.4545   45.0911   45.4811   45.4547   45.4811   44.2634   44.1867   44.2634    0.0915   -0.0000    0.0915   -0.0021   -0.0000   -0.0021    0.3361    0.3350    0.3361
   45.0902   45.4545   45.0902   45.4811   45.4547   45.4811   44.2601   44.1833   44.2601    0.0915   -0.0000    0.0915   -0.0021   -0.0000   -0.0021    0.3366    0.3355    0.3366
   45.0892   45.4545   45.0892   45.4811   45.4547   45.4811   44.2567   44.1799   44.2567    0.0917   -0.0000    0.0917   -0.0020   -0.0000   -0.0020    0.3370    0.3359    0.3370
   45.0883   45.4545   45.0883   45.4812   45.4547   45.4812   44.2533   44.1766   44.2533    0.0918   -0.0000    0.0918   -0.0020   -0.0000   -0.0020    0.3375    0.3363    0.3375
   45.0874   45.4545   45.0874   45.4812   45.4547   45.4812   44.2500   44.1732   44.2500    0.0919   -0.0000    0.0919   -0.0019   -0.0000   -0.0019    0.3379    0.3367    0.3379
   45.0865   45.4545   45.0865   45.4812   45.4547   45.4812   44.2466   44.1698   44.2466    0.0920   -0.0000    0.0920   -0.0019   -0.0000   -0.0019    0.3384    0.3371    0.3384
   45.0856   45.4545   45.0856   45.4812   45.4547   45.4812   44.2432   44.1665   44.2432    0.0921   -0.0000    0.0921   -0.0018   -0.0000   -0.0018    0.3388    0.3376    0.3388
   45.0847   45.4545   45.0847   45.4812   45.4547   45.4812   44.2398   44.1631   44.2398    0.0922   -0.0000    0.0922   -0.0018   -0.0000   -0.0018    0.3393    0.3380    0.3393
   45.0837   45.4545   45.0837   45.4812   45.4547   45.4812   44.2364   44.1597   44.2364    0.0923   -0.0000    0.0923   -0.0017   -0.0000   -0.0017    0.3397    0.3384    0.3397
   45.0828   45.4545   45.0828   45.4813   45.4547   45.4813   44.2330   44.1563   44.2330    0.0924   -0.0000    0.0924   -0.0017   -0.0000   -0.0017    0.3402    0.3388    0.3402
   45.0819   45.4545   45.0819   45.4813   45.4547   45.4813   44.2296   44.1529   44.2296    0.0925   -0.0000    0.0925   -0.0016   -0.0000   -0.0016    0.3406    0.3392    0.3406
   45.0810   45.4545   45.0810   45.4813   45.4547   45.4813   44.2262   44.1495   44.2262    0.0926   -0.0000    0.0926   -0.0016   -0.0000   -0.0016    0.3411    0.3397    0.3411
   45.0800   45.4545   45.0800   45.4813   45.4547   45.4813   44.2228   44.1461   44.2228    0.0927   -0.0000    0.0927   -0.0015   -0.0000   -0.0015    0.3415    0.3401    0.3415
   45.0791   45.4545   45.0791   45.4813   45.4547   45.4813   44.2193   44.1427   44.2193    0.0928   -0.0000    0.0928   -0.0015   -0.0000   -0.0015    0.3420    0.3405    0.3420
   45.0782   45.4545   45.0782   45.4813   45.4547   45.4813   44.2159   44.1393   44.2159    0.0929   -0.0000    0.0929   -0.0014   -0.0000   -0.0014    0.3424    0.3409    0.3424
   45.0772   45.4545   45.0772   45.4813   45.4547   45.4813   44.2125   44.1359   44.2125    0.0930   -0.0000    0.0930   -0.0014   -0.0000   -0.0014    0.3429    0.3413    0.3429
   45.0763   45.4545   45.0763   45.4814   45.4547   45.4814   44.2091   44.1325   44.2091    0.0931   -0.0000    0.0931   -0.0013   -0.0000   -0.0013    0.3433    0.3418    0.3433
   45.0754   45.4545   45.0754   45.4814   45.4547   45.4814   44.2056   44.1291   44.2056    0.0932   -0.0000    0.0932   -0.0013   -0.0000   -0.0013    0.3438    0.3422    0.3438
   45.0745   45.4545   45.0745   45.4814   45.4547   45.4814   44.2022   44.1257   44.2022    0.0933   -0.0000    0.0933   -0.0012   -0.0000   -0.0012    0.3442    0.3426    0.3442
   45.0735   45.4545   45.0735   45.4814   45.4547   45.4814   44.1988   44.1222   44.1988    0.0934   -0.0000    0.0934   -0.0012   -0.0000   -0.0012    0.3447    0.3430    0.3447
   45.0726   45.4545   45.0726   45.4814   45.4547   45.4814   44.1953   44.1188   44.1953    0.0935   -0.0000    0.0935   -0.0011   -0.0000   -0.0011    0.3451    0.3435    0.3451
   45.0717   45.4545   45.0717   45.4814   45.4547   45.4814   44.1918   44.1154   44.1918    0.0936   -0.0000    0.0936   -0.0011   -0.0000   -0.0011    0.3456    0.3439    0.3456
   45.0707   45.4545   45.0707   45.4814   45.4547   45.4814   44.1884   44.1119   44.1884    0.0937   -0.0000    0.0937   -0.0010   -0.0000   -0.0010    0.3460    0.3443    0.3460
   45.0698   45.4545   45.0698   45.4814   45.4547   45.4814   44.1849   44.1085   44.1849    0.0938   -0.0000    0.0938   -0.0010   -0.0000   -0.0010    0.3465    0.3447    0.3465
   45.0688   45.4545   45.0688   45.4815   45.4547   45.4815   44.1815   44.1050   44.1815    0.0939   -0.0000    0.0939   -0.0009   -0.0000   -0.0009    0.3469    0.3451    0.3469
   45.0679   45.4545   45.0679   45.4815   45.4547   45.4815   44.1780   44.1016   44.1780    0.0940   -0.0000    0.0940   -0.0008   -0.0000   -0.0008    0.3474    0.3455    0.3474
   45.0670   45.4545   45.0670   45.4815   45.4547   45.4815   44.1745   44.0981   44.1745    0.0941   -0.0000    0.0941   -0.0008   -0.0000   -0.0008    0.3478    0.3460    0.3478
   45.0660   45.4545   45.0660   45.4815   45.4547   45.4815   44.1710   44.0947   44.1710    0.0942   -0.0000    0.0942   -0.0007   -0.0000   -0.0007    0.3483    0.3464    0.3483
   45.0651   45.4545   45.0651   45.4815   45.4547   45.4815   44.1676   44.0912   44.1676    0.0943   -0.0000    0.0943   -0.0007   -0.0000   -0.0007    0.3487    0.3468    0.3487
   45.0641   45.4545   45.0641   45.4815   45.4547   45.4815   44.1641   44.0877   44.1641    0.0944   -0.0000    0.0944   -0.0006   -0.0000   -0.0006    0.3492    0.3472    0.3492
   45.0632   45.4545   45.0632   45.4815   45.4547   45.4815   44.1606   44.0842   44.1606    0.0945   -0.0000    0.0945   -0.0006   -0.0000   -0.0006    0.3496    0.3476    0.3496
   45.0622   45.4545   45.0622   45.4815   45.4547   45.4815   44.1571   44.0808   44.1571    0.0946   -0.0000    0.0946   -0.0005   -0.0000   -0.0005    0.3500    0.3480    0.3500
   45.0613   45.4545   45.0613   45.4815   45.4547   45.4815   44.1536   44.0773   44.1536    0.0947   -0.0000    0.0947   -0.0004   -0.0000   -0.0004    0.3505    0.3485    0.3505
   45.0603   45.4545   45.0603   45.4815   45.4547   45.4815   44.1501   44.0738   44.1501    0.0948   -0.0000    0.0948   -0.0004   -0.0000   -0.0004    0.3509    0.3489    0.3509
   45.0594   45.4545   45.0594   45.4815   45.4547   45.4815   44.1465   44.0703   44.1465    0.0949   -0.0000    0.0949   -0.0003   -0.0000   -0.0003    0.3514    0.3493    0.3514
   45.0585   45.4545   45.0585   45.4815   45.4547   45.4815   44.1430   44.0668   44.1430    0.0950   -0.0000    0.0950   -0.0002   -0.0000   -0.0002    0.3518    0.3497    0.3518
   45.0575   45.4545   45.0575   45.4815   45.4547   45.4815   44.1395   44.0633   44.1395    0.0951   -0.0000    0.0951   -0.0002   -0.0000   -0.0002    0.3523    0.3501    0.3523
   45.0565   45.4545   45.0565   45.4815   45.4547   45.4815   44.1360   44.0598   44.1360    0.0952   -0.0000    0.0952   -0.0001   -0.0000   -0.0001    0.3527    0.3506    0.3527
   45.0556   45.4545   45.0556   45.4815   45.4547   45.4815   44.1325   44.0563   44.1325    0.0953   -0.0000    0.0953   -0.0000   -0.0000   -0.0000    0.3532    0.3510    0.3532
   45.0546   45.4545   45.0546   45.4815   45.4547   45.4815   44.1289   44.0528   44.1289    0.0954   -0.0000    0.0954    0.0000   -0.0000    0.0000    0.3536    0.3514    0.3536
   45.0537   45.4545   45.0537   45.4815   45.4547   45.4815   44.1254   44.0493   44.1254    0.0955   -0.0000    0.0955    0.0001   -0.0000    0.0001    0.3541    0.3518    0.3541
   45.0527   45.4545   45.0527   45.4815   45.4547   45.4815   44.1218   44.0458   44.1218    0.0956   -0.0000    0.0956    0.0002   -0.0000    0.0002    0.3545    0.3522    0.3545
   45.0518   45.4545   45.0518   45.4815   45.4547   45.4815   44.1183   44.0422   44.1183    0.0957   -0.0000    0.0957    0.0002   -0.0000    0.0002    0.3549    0.3526    0.3549
   45.0508   45.4545   45.0508   45.4815   45.4547   45.4815   44.1147   44.0387   44.1147    0.0958   -0.0000    0.0958    0.0003   -0.0000    0.0003    0.3554    0.3531    0.3554
   45.0499   45.4545   45.0499   45.4815   45.4547   45.4815   44.1112   44.0352   44.1112    0.0959   -0.0000    0.0959    0.0004   -0.0000    0.0004    0.3558    0.3535    0.3558
   45.0489   45.4545   45.0489   45.4815   45.4547   45.4815   44.1076   44.0316   44.1076    0.0960   -0.0000    0.0960    0.0005   -0.0000    0.0005    0.3563    0.3539    0.3563
   45.0479   45.4545   45.0479   45.4815   45.4547   45.4815   44.1041   44.0281   44.1041    0.0961   -0.0000    0.0961    0.0005   -0.0000    0.0005    0.3567    0.3543    0.3567
   45.0470   45.4545   45.0470   45.4815   45.4547   45.4815   44.1005   44.0245   44.1005    0.0962   -0.0000    0.0962    0.0006   -0.0000    0.0006    0.3572    0.3547    0.3572
   45.0460   45.4545   45.0460   45.4815   45.4547   45.4815   44.0969   44.0210   44.0969    0.0963   -0.0000    0.0963    0.0007   -0.0000    0.0007    0.3576    0.3551    0.3576
   45.0450   45.4545   45.0450   45.4815   45.4547   45.4815   44.0933   44.0174   44.0933    0.0964   -0.0000    0.0964    0.0008   -0.0000    0.0008    0.3580    0.3555    0.3580
   45.0441   45.4545   45.0441   45.4815   45.4547   45.4815   44.0898   44.0139   44.0898    0.0965   -0.0000    0.0965    0.0008   -0.0000    0.0008    0.3585    0.3560    0.3585
   45.0431   45.4545   45.0431   45.4815   45.4547   45.4815   44.0862   44.0103   44.0862    0.0966   -0.0000    0.0966    0.0009   -0.0000    0.0009    0.3589    0.3564    0.3589
   45.0422   45.4545   45.0422   45.4815   45.4547   45.4815   44.0826   44.0068   44.0826    0.0967   -0.0000    0.0967    0.0010   -0.0000    0.0010    0.3594    0.3568    0.3594
   45.0412   45.4545   45.0412   45.4815   45.4547   45.4815   44.0790   44.0032   44.0790    0.0968   -0.0000    0.0968    0.0011   -0.0000    0.0011    0.3598    0.3572    0.3598
   45.0402   45.4545   45.0402   45.4814   45.4547   45.4814   44.0754   43.9996   44.0754    0.0969   -0.0000    0.0969    0.0012   -0.0000    0.0012    0.3603    0.3576    0.3603
   45.0393   45.4545   45.0393   45.4814   45.4547   45.4814   44.0718   43.9960   44.0718    0.0970   -0.0000    0.0970    0.0012   -0.0000    0.0012    0.3607    0.3580    0.3607
   45.0383   45.4545   45.0383   45.4814   45.4547   45.4814   44.0682   43.9925   44.0682    0.0971   -0.0000    0.0971    0.0013   -0.0000    0.0013    0.3612    0.3584    0.3612
   45.0373   45.4545   45.0373   45.4814   45.4547   45.4814   44.0646   43.9889   44.0646    0.0972   -0.0000    0.0972    0.0014   -0.0000    0.0014    0.3616    0.3589    0.3616
   45.0363   45.4545   45.0363   45.4814   45.4547   45.4814   44.0609   43.9853   44.0609    0.0973   -0.0000    0.0973    0.0015   -0.0000    0.0015    0.3620    0.3593    0.3620
   45.0354   45.4545   45.0354   45.4814   45.4547   45.4814   44.0573   43.9817   44.0573    0.0974   -0.0000    0.0974    0.0016   -0.0000    0.0016    0.3625    0.3597    0.3625
   45.0344   45.4545   45.0344   45.4813   45.4547   45.4813   44.0537   43.9781   44.0537    0.0975   -0.0000    0.0975    0.0017   -0.0000    0.0017    0.3629    0.3601    0.3629
   45.0334   45.4545   45.0334   45.4813   45.4547   45.4813   44.0501   43.9745   44.0501    0.0976   -0.0000    0.0976    0.0018   -0.0000    0.0018    0.3634    0.3605    0.3634
   45.0324   45.4545   45.0324   45.4813   45.4547   45.4813   44.0464   43.9709   44.0464    0.0977   -0.0000    0.0977    0.0018   -0.0000    0.0018    0.3638    0.3609    0.3638
   45.0315   45.4545   45.0315   45.4813   45.4547   45.4813   44.0428   43.9673   44.0428    0.0978   -0.0000    0.0978    0.0020   -0.0000    0.0020    0.3642    0.3613    0.3642
   45.0305   45.4545   45.0305   45.4813   45.4547   45.4813   44.0391   43.9636   44.0391    0.0979   -0.0000    0.0979    0.0020   -0.0000    0.0020    0.3647    0.3618    0.3647
   45.0295   45.4545   45.0295   45.4813   45.4547   45.4813   44.0355   43.9600   44.0355    0.0980   -0.0000    0.0980    0.0021   -0.0000    0.0021    0.3651    0.3622    0.3651
   45.0285   45.4545   45.0285   45.4812   45.4547   45.4812   44.0318   43.9564   44.0318    0.0981   -0.0000    0.0981    0.0022   -0.0000    0.0022    0.3656    0.3626    0.3656
   45.0275   45.4545   45.0275   45.4812   45.4547   45.4812   44.0282   43.9528   44.0282    0.0982   -0.0000    0.0982    0.0023   -0.0000    0.0023    0.3660    0.3630    0.3660
   45.0266   45.4545   45.0266   45.4812   45.4547   45.4812   44.0245   43.9491   44.0245    0.0983   -0.0000    0.0983    0.0024   -0.0000    0.0024    0.3664    0.3634    0.3664
   45.0256   45.4545   45.0256   45.4812   45.4547   45.4812   44.0208   43.9455   44.0208    0.0984   -0.0000    0.0984    0.0025   -0.0000    0.0025    0.3669    0.3638    0.3669
   45.0246   45.4545   45.0246   45.4811   45.4547   45.4811   44.0172   43.9419   44.0172    0.0985   -0.0000    0.0985    0.0026   -0.0000    0.0026    0.3673    0.3642    0.3673
   45.0236   45.4545   45.0236   45.4811   45.4547   45.4811   44.0135   43.9382   44.0135    0.0986   -0.0000    0.0986    0.0027   -0.0000    0.0027    0.3678    0.3646    0.3678
   45.0226   45.4545   45.0226   45.4811   45.4547   45.4811   44.0098   43.9346   44.0098    0.0987   -0.0000    0.0987    0.0028   -0.0000    0.0028    0.3682    0.3650    0.3682
   45.0216   45.4545   45.0216   45.4811   45.4547   45.4811   44.0061   43.9309   44.0061    0.0988   -0.0000    0.0988    0.0029   -0.0000    0.0029    0.3686    0.3655    0.3686
   45.0206   45.4545   45.0206   45.4810   45.4547   45.4810   44.0025   43.9273   44.0025    0.0989   -0.0000    0.0989    0.0030   -0.0000    0.0030    0.3691    0.3659    0.3691
   45.0197   45.4545   45.0197   45.4810   45.4547   45.4810   43.9988   43.9236   43.9988    0.0990   -0.0000    0.0990    0.0031   -0.0000    0.0031    0.3695    0.3663    0.3695
   45.0187   45.4545   45.0187   45.4810   45.4547   45.4810   43.9951   43.9199   43.9951    0.0991   -0.0000    0.0991    0.0032   -0.0000    0.0032    0.3700    0.3667    0.3700
   45.0177   45.4545   45.0177   45.4809   45.4547   45.4809   43.9914   43.9163   43.9914    0.0992   -0.0000    0.0992    0.0033   -0.0000    0.0033    0.3704    0.3671    0.3704
   45.0167   45.4545   45.0167   45.4809   45.4547   45.4809   43.9877   43.9126   43.9877    0.0993   -0.0000    0.0993    0.0034   -0.0000    0.0034    0.3708    0.3675    0.3708
   45.0157   45.4545   45.0157   45.4809   45.4547   45.4809   43.9839   43.9089   43.9839    0.0994   -0.0000    0.0994    0.0035   -0.0000    0.0035    0.3713    0.3679    0.3713
   45.0147   45.4545   45.0147   45.4808   45.4547   45.4808   43.9802   43.9052   43.9802    0.0995   -0.0000    0.0995    0.0037   -0.0000    0.0037    0.3717    0.3683    0.3717
   45.0137   45.4545   45.0137   45.4808   45.4547   45.4808   43.9765   43.9015   43.9765    0.0996   -0.0000    0.0996    0.0038   -0.0000    0.0038    0.3722    0.3687    0.3722
   45.0127   45.4545   45.0127   45.4808   45.4547   45.4808   43.9728   43.8979   43.9728    0.0997   -0.0000    0.0997    0.0039   -0.0000    0.0039    0.3726    0.3692    0.3726
   45.0117   45.4545   45.0117   45.4807   45.4547   45.4807   43.9691   43.8942   43.9691    0.0998   -0.0000    0.0998    0.0040   -0.0000    0.0040    0.3730    0.3696    0.3730
   45.0107   45.4545   45.0107   45.4807   45.4547   45.4807   43.9653   43.8905   43.9653    0.0999   -0.0000    0.0999    0.0041   -0.0000    0.0041    0.3735    0.3700    0.3735
   45.0097   45.4545   45.0097   45.4806   45.4547   45.4806   43.9616   43.8868   43.9616    0.1000   -0.0000    0.1000    0.0042   -0.0000    0.0042    0.3739    0.3704    0.3739
   45.0087   45.4545   45.0087   45.4806   45.4547   45.4806   43.9578   43.8831   43.9578    0.1001   -0.0000    0.1001    0.0043   -0.0000    0.0043    0.3743    0.3708    0.3743
   45.0077   45.4545   45.0077   45.4805   45.4547   45.4805   43.9541   43.8793   43.9541    0.1002   -0.0000    0.1002    0.0044   -0.0000    0.0044    0.3748    0.3712    0.3748
   45.0067   45.4545   45.0067   45.4805   45.4547   45.4805   43.9503   43.8756   43.9503    0.1003   -0.0000    0.1003    0.0045   -0.0000    0.0045    0.3752    0.3716    0.3752
   45.0057   45.4545   45.0057   45.4805   45.4547   45.4805   43.9466   43.8719   43.9466    0.1004   -0.0000    0.1004    0.0047   -0.0000    0.0047    0.3757    0.3720    0.3757
   45.0047   45.4545   45.0047   45.4804   45.4547   45.4804   43.9428   43.8682   43.9428    0.1005   -0.0000    0.1005    0.0048   -0.0000    0.0048    0.3761    0.3724    0.3761
   45.0037   45.4545   45.0037   45.4804   45.4547   45.4804   43.9391   43.8645   43.9391    0.1006   -0.0000    0.1006    0.0049   -0.0000    0.0049    0.3765    0.3728    0.3765
   45.0027   45.4545   45.0027   45.4803   45.4547   45.4803   43.9353   43.8607   43.9353    0.1007   -0.0000    0.1007    0.0050   -0.0000    0.0050    0.3770    0.3732    0.3770
   45.0017   45.4545   45.0017   45.4803   45.4547   45.4803   43.9315   43.8570   43.9315    0.1008   -0.0000    0.1008    0.0051   -0.0000    0.0051    0.3774    0.3737    0.3774
   45.0007   45.4545   45.0007   45.4802   45.4547   45.4802   43.9278   43.8533   43.9278    0.1009   -0.0000    0.1009    0.0053   -0.0000    0.0053    0.3778    0.3741    0.3778
   44.9997   45.4545   44.9997   45.4802   45.4547   45.4802   43.9240   43.8495   43.9240    0.1010   -0.0000    0.1010    0.0054   -0.0000    0.0054    0.3783    0.3745    0.3783
   44.9987   45.4546   44.9987   45.4801   45.4547   45.4801   43.9202   43.8458   43.9202    0.1011   -0.0000    0.1011    0.0055   -0.0000    0.0055    0.3787    0.3749    0.3787
   44.9976   45.4546   44.9976   45.4800   45.4547   45.4800   43.9164   43.8420   43.9164    0.1012   -0.0000    0.1012    0.0056   -0.0000    0.0056    0.3791    0.3753    0.3791
   44.9966   45.4546   44.9966   45.4800   45.4547   45.4800   43.9126   43.8383   43.9126    0.1013   -0.0000    0.1013    0.0057   -0.0000    0.0057    0.3796    0.3757    0.3796
   44.9956   45.4546   44.9956   45.4799   45.4547   45.4799   43.9088   43.8345   43.9088    0.1013   -0.0000    0.1013    0.0059   -0.0000    0.0059    0.3800    0.3761    0.3800
   44.9946   45.4546   44.9946   45.4799   45.4547   45.4799   43.9050   43.8308   43.9050    0.1015   -0.0000    0.1015    0.0060   -0.0000    0.0060    0.3804    0.3765    0.3804
   44.9936   45.4546   44.9936   45.4798   45.4547   45.4798   43.9012   43.8270   43.9012    0.1015   -0.0000    0.1015    0.0061   -0.0000    0.0061    0.3809    0.3769    0.3809
   44.9926   45.4546   44.9926   45.4797   45.4547   45.4797   43.8974   43.8232   43.8974    0.1017   -0.0000    0.1017    0.0063   -0.0000    0.0063    0.3813    0.3773    0.3813
   44.9915   45.4546   44.9915   45.4797   45.4547   45.4797   43.8936   43.8194   43.8936    0.1017   -0.0000    0.1017    0.0064   -0.0000    0.0064    0.3817    0.3777    0.3817
   44.9905   45.4546   44.9905   45.4796   45.4547   45.4796   43.8898   43.8157   43.8898    0.1018   -0.0000    0.1018    0.0065   -0.0000    0.0065    0.3822    0.3781    0.3822
   44.9895   45.4546   44.9895   45.4796   45.4547   45.4796   43.8859   43.8119   43.8859    0.1019   -0.0000    0.1019    0.0067   -0.0000    0.0067    0.3826    0.3785    0.3826
   44.9885   45.4546   44.9885   45.4795   45.4547   45.4795   43.8821   43.8081   43.8821    0.1020   -0.0000    0.1020    0.0068   -0.0000    0.0068    0.3830    0.3789    0.3830
   44.9875   45.4546   44.9875   45.4794   45.4547   45.4794   43.8783   43.8043   43.8783    0.1021   -0.0000    0.1021    0.0069   -0.0000    0.0069    0.3835    0.3793    0.3835
   44.9865   45.4546   44.9865   45.4793   45.4547   45.4793   43.8744   43.8005   43.8744    0.1022   -0.0000    0.1022    0.0070   -0.0000    0.0070    0.3839    0.3798    0.3839
   44.9854   45.4546   44.9854   45.4793   45.4547   45.4793   43.8706   43.7967   43.8706    0.1023   -0.0000    0.1023    0.0072   -0.0000    0.0072    0.3843    0.3802    0.3843
   44.9844   45.4546   44.9844   45.4792   45.4547   45.4792   43.8667   43.7929   43.8667    0.1024   -0.0000    0.1024    0.0073   -0.0000    0.0073    0.3848    0.3806    0.3848
   44.9834   45.4546   44.9834   45.4791   45.4547   45.4791   43.8629   43.7891   43.8629    0.1025   -0.0000    0.1025    0.0075   -0.0000    0.0075    0.3852    0.3810    0.3852
   44.9823   45.4546   44.9823   45.4791   45.4547   45.4791   43.8590   43.7853   43.8590    0.1026   -0.0000    0.1026    0.0076   -0.0000    0.0076    0.3856    0.3814    0.3856
   44.9813   45.4546   44.9813   45.4790   45.4547   45.4790   43.8552   43.7815   43.8552    0.1027   -0.0000    0.1027    0.0077   -0.0000    0.0077    0.3861    0.3818    0.3861
   44.9803   45.4546   44.9803   45.4789   45.4547   45.4789   43.8513   43.7776   43.8513    0.1028   -0.0000    0.1028    0.0079   -0.0000    0.0079    0.3865    0.3822    0.3865
   44.9793   45.4546   44.9793   45.4788   45.4547   45.4788   43.8475   43.7738   43.8475    0.1029   -0.0000    0.1029    0.0080   -0.0000    0.0080    0.3869    0.3826    0.3869
   44.9782   45.4546   44.9782   45.4787   45.4547   45.4787   43.8436   43.7700   43.8436    0.1030   -0.0000    0.1030    0.0082   -0.0000    0.0082    0.3874    0.3830    0.3874
   44.9772   45.4546   44.9772   45.4787   45.4547   45.4787   43.8397   43.7662   43.8397    0.1031   -0.0000    0.1031    0.0083   -0.0000    0.0083    0.3878    0.3834    0.3878
   44.9762   45.4546   44.9762   45.4786   45.4547   45.4786   43.8358   43.7623   43.8358    0.1032   -0.0000    0.1032    0.0085   -0.0000    0.0085    0.3882    0.3838    0.3882
   44.9751   45.4546   44.9751   45.4785   45.4547   45.4785   43.8319   43.7585   43.8319    0.1033   -0.0000    0.1033    0.0086   -0.0000    0.0086    0.3887    0.3842    0.3887
   44.9741   45.4546   44.9741   45.4784   45.4547   45.4784   43.8281   43.7546   43.8281    0.1034   -0.0000    0.1034    0.0087   -0.0000    0.0087    0.3891    0.3846    0.3891
   44.9731   45.4546   44.9731   45.4783   45.4547   45.4783   43.8242   43.7508   43.8242    0.1035   -0.0000    0.1035    0.0089   -0.0000    0.0089    0.3895    0.3850    0.3895
   44.9720   45.4546   44.9720   45.4782   45.4547   45.4782   43.8203   43.7469   43.8203    0.1036   -0.0000    0.1036    0.0090   -0.0000    0.0090    0.3900    0.3854    0.3900
   44.9710   45.4546   44.9710   45.4781   45.4547   45.4781   43.8164   43.7431   43.8164    0.1037   -0.0000    0.1037    0.0092   -0.0000    0.0092    0.3904    0.3858    0.3904
   44.9700   45.4546   44.9700   45.4780   45.4547   45.4780   43.8125   43.7392   43.8125    0.1038   -0.0000    0.1038    0.0093   -0.0000    0.0093    0.3908    0.3862    0.3908
   44.9689   45.4546   44.9689   45.4779   45.4547   45.4779   43.8085   43.7354   43.8085    0.1039   -0.0000    0.1039    0.0095   -0.0000    0.0095    0.3913    0.3866    0.3913
   44.9679   45.4546   44.9679   45.4778   45.4547   45.4778   43.8046   43.7315   43.8046    0.1040   -0.0000    0.1040    0.0096   -0.0000    0.0096    0.3917    0.3870    0.3917
   44.9668   45.4546   44.9668   45.4778   45.4547   45.4778   43.8007   43.7276   43.8007    0.1041   -0.0000    0.1041    0.0098   -0.0000    0.0098    0.3921    0.3874    0.3921
   44.9658   45.4546   44.9658   45.4777   45.4547   45.4777   43.7968   43.7237   43.7968    0.1042   -0.0000    0.1042    0.0099   -0.0000    0.0099    0.3925    0.3878    0.3925
   44.9648   45.4546   44.9648   45.4776   45.4547   45.4776   43.7929   43.7199   43.7929    0.1043   -0.0000    0.1043    0.0101   -0.0000    0.0101    0.3930    0.3882    0.3930
   44.9637   45.4546   44.9637   45.4775   45.4547   45.4775   43.7889   43.7160   43.7889    0.1044   -0.0000    0.1044    0.0103   -0.0000    0.0103    0.3934    0.3887    0.3934
   44.9627   45.4546   44.9627   45.4773   45.4547   45.4773   43.7850   43.7121   43.7850    0.1045   -0.0000    0.1045    0.0104   -0.0000    0.0104    0.3938    0.3890    0.3938
   44.9616   45.4546   44.9616   45.4772   45.4547   45.4772   43.7811   43.7082   43.7811    0.1046   -0.0000    0.1046    0.0106   -0.0000    0.0106    0.3943    0.3895    0.3943
   44.9606   45.4546   44.9606   45.4771   45.4547   45.4771   43.7771   43.7043   43.7771    0.1047   -0.0000    0.1047    0.0107   -0.0000    0.0107    0.3947    0.3898    0.3947
   44.9595   45.4546   44.9595   45.4770   45.4547   45.4770   43.7732   43.7004   43.7732    0.1048   -0.0000    0.1048    0.0109   -0.0000    0.0109    0.3951    0.3903    0.3951
   44.9585   45.4546   44.9585   45.4769   45.4548   45.4769   43.7692   43.6965   43.7692    0.1049   -0.0000    0.1049    0.0110   -0.0000    0.0110    0.3955    0.3907    0.3955
   44.9574   45.4546   44.9574   45.4768   45.4548   45.4768   43.7652   43.6926   43.7652    0.1050   -0.0000    0.1050    0.0112   -0.0000    0.0112    0.3960    0.3911    0.3960
   44.9564   45.4546   44.9564   45.4767   45.4548   45.4767   43.7613   43.6887   43.7613    0.1051   -0.0000    0.1051    0.0114   -0.0000    0.0114    0.3964    0.3915    0.3964
   44.9553   45.4546   44.9553   45.4766   45.4548   45.4766   43.7573   43.6848   43.7573    0.1052   -0.0000    0.1052    0.0115   -0.0000    0.0115    0.3968    0.3919    0.3968
   44.9543   45.4546   44.9543   45.4765   45.4548   45.4765   43.7533   43.6808   43.7533    0.1053   -0.0000    0.1053    0.0117   -0.0000    0.0117    0.3973    0.3923    0.3973
   44.9532   45.4546   44.9532   45.4763   45.4548   45.4763   43.7494   43.6769   43.7494    0.1053   -0.0000    0.1053    0.0119   -0.0000    0.0119    0.3977    0.3927    0.3977
   44.9522   45.4546   44.9522   45.4762   45.4548   45.4762   43.7454   43.6730   43.7454    0.1054   -0.0000    0.1054    0.0120   -0.0000    0.0120    0.3981    0.3931    0.3981
   44.9511   45.4546   44.9511   45.4761   45.4548   45.4761   43.7414   43.6690   43.7414    0.1055   -0.0000    0.1055    0.0122   -0.0000    0.0122    0.3985    0.3935    0.3985
   44.9501   45.4546   44.9501   45.4760   45.4548   45.4760   43.7374   43.6651   43.7374    0.1056   -0.0000    0.1056    0.0124   -0.0000    0.0124    0.3990    0.3939    0.3990
   44.9490   45.4546   44.9490   45.4759   45.4548   45.4759   43.7334   43.6612   43.7334    0.1057   -0.0000    0.1057    0.0125   -0.0000    0.0125    0.3994    0.3943    0.3994
   44.9480   45.4546   44.9480   45.4757   45.4548   45.4757   43.7294   43.6572   43.7294    0.1058   -0.0000    0.1058    0.0127   -0.0000    0.0127    0.3998    0.3947    0.3998
   44.9469   45.4546   44.9469   45.4756   45.4548   45.4756   43.7254   43.6533   43.7254    0.1059   -0.0000    0.1059    0.0129   -0.0000    0.0129    0.4003    0.3951    0.4003
   44.9458   45.4546   44.9458   45.4755   45.4548   45.4755   43.7214   43.6493   43.7214    0.1060   -0.0000    0.1060    0.0130   -0.0000    0.0130    0.4007    0.3955    0.4007
   44.9448   45.4546   44.9448   45.4753   45.4548   45.4753   43.7174   43.6454   43.7174    0.1061   -0.0000    0.1061    0.0132   -0.0000    0.0132    0.4011    0.3959    0.4011
   44.9437   45.4546   44.9437   45.4752   45.4548   45.4752   43.7134   43.6414   43.7134    0.1062   -0.0000    0.1062    0.0134   -0.0000    0.0134    0.4015    0.3963    0.4015
   44.9427   45.4546   44.9427   45.4751   45.4548   45.4751   43.7094   43.6374   43.7094    0.1063   -0.0000    0.1063    0.0136   -0.0000    0.0136    0.4020    0.3967    0.4020
   44.9416   45.4546   44.9416   45.4749   45.4548   45.4749   43.7054   43.6335   43.7054    0.1064   -0.0000    0.1064    0.0137   -0.0000    0.0137    0.4024    0.3971    0.4024
   44.9405   45.4546   44.9405   45.4748   45.4548   45.4748   43.7013   43.6295   43.7013    0.1065   -0.0000    0.1065    0.0139   -0.0000    0.0139    0.4028    0.3975    0.4028
   44.9395   45.4546   44.9395   45.4747   45.4548   45.4747   43.6973   43.6255   43.6973    0.1066   -0.0000    0.1066    0.0141   -0.0000    0.0141    0.4032    0.3979    0.4032
   44.9384   45.4546   44.9384   45.4745   45.4548   45.4745   43.6933   43.6215   43.6933    0.1067   -0.0000    0.1067    0.0143   -0.0000    0.0143    0.4037    0.3983    0.4037
   44.9373   45.4546   44.9373   45.4744   45.4548   45.4744   43.6892   43.6176   43.6892    0.1068   -0.0000    0.1068    0.0145   -0.0000    0.0145    0.4041    0.3987    0.4041
   44.9363   45.4546   44.9363   45.4742   45.4548   45.4742   43.6852   43.6136   43.6852    0.1069   -0.0000    0.1069    0.0146   -0.0000    0.0146    0.4045    0.3991    0.4045
   44.9352   45.4546   44.9352   45.4741   45.4548   45.4741   43.6812   43.6096   43.6812    0.1070   -0.0000    0.1070    0.0148   -0.0000    0.0148    0.4049    0.3995    0.4049
   44.9341   45.4546   44.9341   45.4739   45.4548   45.4739   43.6771   43.6056   43.6771    0.1071   -0.0000    0.1071    0.0150   -0.0000    0.0150    0.4054    0.3998    0.4054
   44.9330   45.4546   44.9330   45.4738   45.4548   45.4738   43.6730   43.6016   43.6730    0.1072   -0.0000    0.1072    0.0152   -0.0000    0.0152    0.4058    0.4003    0.4058
   44.9320   45.4546   44.9320   45.4736   45.4548   45.4736   43.6690   43.5976   43.6690    0.1073   -0.0000    0.1073    0.0154   -0.0000    0.0154    0.4062    0.4007    0.4062
   44.9309   45.4546   44.9309   45.4735   45.4548   45.4735   43.6649   43.5936   43.6649    0.1074   -0.0000    0.1074    0.0155   -0.0000    0.0155    0.4066    0.4010    0.4066
   44.9298   45.4546   44.9298   45.4733   45.4548   45.4733   43.6608   43.5896   43.6608    0.1075   -0.0000    0.1075    0.0157   -0.0000    0.0157    0.4071    0.4014    0.4071
   44.9287   45.4546   44.9287   45.4732   45.4548   45.4732   43.6568   43.5855   43.6568    0.1076   -0.0000    0.1076    0.0159   -0.0000    0.0159    0.4075    0.4018    0.4075
   44.9277   45.4546   44.9277   45.4730   45.4548   45.4730   43.6527   43.5815   43.6527    0.1077   -0.0000    0.1077    0.0161   -0.0000    0.0161    0.4079    0.4022    0.4079
   44.9266   45.4546   44.9266   45.4728   45.4548   45.4728   43.6486   43.5775   43.6486    0.1078   -0.0000    0.1078    0.0163   -0.0000    0.0163    0.4083    0.4026    0.4083
   44.9255   45.4546   44.9255   45.4727   45.4548   45.4727   43.6445   43.5735   43.6445    0.1078   -0.0000    0.1078    0.0165   -0.0000    0.0165    0.4088    0.4030    0.4088
   44.9244   45.4546   44.9244   45.4725   45.4548   45.4725   43.6404   43.5694   43.6404    0.1079   -0.0000    0.1079    0.0167   -0.0000    0.0167    0.4092    0.4034    0.4092
   44.9234   45.4546   44.9234   45.4723   45.4548   45.4723   43.6363   43.5654   43.6363    0.1080   -0.0000    0.1080    0.0169   -0.0000    0.0169    0.4096    0.4038    0.4096
   44.9223   45.4546   44.9223   45.4722   45.4548   45.4722   43.6323   43.5614   43.6323    0.1081   -0.0000    0.1081    0.0171   -0.0000    0.0171    0.4100    0.4042    0.4100
   44.9212   45.4546   44.9212   45.4720   45.4548   45.4720   43.6282   43.5573   43.6282    0.1082   -0.0000    0.1082    0.0173   -0.0000    0.0173    0.4105    0.4046    0.4105
   44.9201   45.4546   44.9201   45.4718   45.4548   45.4718   43.6240   43.5533   43.6240    0.1083   -0.0000    0.1083    0.0175   -0.0000    0.0175    0.4109    0.4050    0.4109
   44.9190   45.4546   44.9190   45.4717   45.4548   45.4717   43.6199   43.5492   43.6199    0.1084   -0.0000    0.1084    0.0177   -0.0000    0.0177    0.4113    0.4054    0.4113
   44.9179   45.4546   44.9179   45.4715   45.4548   45.4715   43.6158   43.5452   43.6158    0.1085   -0.0000    0.1085    0.0178   -0.0000    0.0178    0.4117    0.4058    0.4117
   44.9169   45.4546   44.9169   45.4713   45.4548   45.4713   43.6117   43.5411   43.6117    0.1086   -0.0000    0.1086    0.0180   -0.0000    0.0180    0.4122    0.4062    0.4122
   44.9158   45.4546   44.9158   45.4711   45.4548   45.4711   43.6076   43.5370   43.6076    0.1087   -0.0000    0.1087    0.0182   -0.0000    0.0182    0.4126    0.4066    0.4126
   44.9147   45.4546   44.9147   45.4709   45.4548   45.4709   43.6034   43.5330   43.6034    0.1088   -0.0000    0.1088    0.0184   -0.0000    0.0184    0.4130    0.4070    0.4130
   44.9136   45.4546   44.9136   45.4707   45.4548   45.4707   43.5993   43.5289   43.5993    0.1089   -0.0000    0.1089    0.0187   -0.0000    0.0187    0.4134    0.4074    0.4134
   44.9125   45.4546   44.9125   45.4706   45.4548   45.4706   43.5952   43.5248   43.5952    0.1090   -0.0000    0.1090    0.0188   -0.0000    0.0188    0.4138    0.4078    0.4138
   44.9114   45.4546   44.9114   45.4704   45.4548   45.4704   43.5910   43.5207   43.5910    0.1091   -0.0000    0.1091    0.0190   -0.0000    0.0190    0.4143    0.4082    0.4143
   44.9103   45.4546   44.9103   45.4702   45.4548   45.4702   43.5869   43.5167   43.5869    0.1092   -0.0000    0.1092    0.0193   -0.0000    0.0193    0.4147    0.4086    0.4147
   44.9092   45.4546   44.9092   45.4700   45.4548   45.4700   43.5827   43.5126   43.5827    0.1093   -0.0000    0.1093    0.0195   -0.0000    0.0195    0.4151    0.4090    0.4151
   44.9081   45.4546   44.9081   45.4698   45.4548   45.4698   43.5786   43.5085   43.5786    0.1094   -0.0000    0.1094    0.0197   -0.0000    0.0197    0.4155    0.4094    0.4155
   44.9070   45.4546   44.9070   45.4696   45.4548   45.4696   43.5744   43.5044   43.5744    0.1095   -0.0000    0.1095    0.0199   -0.0000    0.0199    0.4159    0.4098    0.4159
   44.9060   45.4546   44.9060   45.4694   45.4548   45.4694   43.5703   43.5003   43.5703    0.1096   -0.0000    0.1096    0.0201   -0.0000    0.0201    0.4164    0.4102    0.4164
   44.9048   45.4546   44.9048   45.4692   45.4548   45.4692   43.5661   43.4962   43.5661    0.1097   -0.0000    0.1097    0.0203   -0.0000    0.0203    0.4168    0.4105    0.4168
   44.9038   45.4546   44.9038   45.4690   45.4548   45.4690   43.5619   43.4921   43.5619    0.1098   -0.0000    0.1098    0.0205   -0.0000    0.0205    0.4172    0.4109    0.4172
   44.9027   45.4546   44.9027   45.4688   45.4548   45.4688   43.5578   43.4880   43.5578    0.1098   -0.0000    0.1098    0.0207   -0.0000    0.0207    0.4176    0.4113    0.4176
   44.9016   45.4546   44.9016   45.4686   45.4548   45.4686   43.5536   43.4838   43.5536    0.1099   -0.0000    0.1099    0.0209   -0.0000    0.0209    0.4180    0.4117    0.4180
   44.9005   45.4546   44.9005   45.4684   45.4548   45.4684   43.5494   43.4797   43.5494    0.1100   -0.0000    0.1100    0.0211   -0.0000    0.0211    0.4185    0.4121    0.4185
   44.8994   45.4546   44.8994   45.4682   45.4548   45.4682   43.5452   43.4756   43.5452    0.1101   -0.0000    0.1101    0.0213   -0.0000    0.0213    0.4189    0.4125    0.4189
   44.8983   45.4546   44.8983   45.4679   45.4548   45.4679   43.5410   43.4715   43.5410    0.1102   -0.0000    0.1102    0.0216   -0.0000    0.0216    0.4193    0.4129    0.4193
   44.8972   45.4546   44.8972   45.4677   45.4548   45.4677   43.5368   43.4673   43.5368    0.1103   -0.0000    0.1103    0.0218   -0.0000    0.0218    0.4197    0.4133    0.4197
   44.8960   45.4546   44.8960   45.4675   45.4548   45.4675   43.5326   43.4632   43.5326    0.1104   -0.0000    0.1104    0.0220   -0.0000    0.0220    0.4201    0.4137    0.4201
   44.8949   45.4546   44.8949   45.4673   45.4548   45.4673   43.5284   43.4591   43.5284    0.1105   -0.0000    0.1105    0.0222   -0.0000    0.0222    0.4206    0.4141    0.4206
   44.8938   45.4546   44.8938   45.4671   45.4548   45.4671   43.5242   43.4549   43.5242    0.1106   -0.0000    0.1106    0.0224   -0.0000    0.0224    0.4210    0.4145    0.4210
   44.8927   45.4546   44.8927   45.4668   45.4548   45.4668   43.5200   43.4508   43.5200    0.1107   -0.0000    0.1107    0.0226   -0.0000    0.0226    0.4214    0.4149    0.4214
   44.8916   45.4546   44.8916   45.4666   45.4548   45.4666   43.5158   43.4466   43.5158    0.1108   -0.0000    0.1108    0.0229   -0.0000    0.0229    0.4218    0.4153    0.4218
   44.8905   45.4546   44.8905   45.4664   45.4548   45.4664   43.5116   43.4425   43.5116    0.1109   -0.0000    0.1109    0.0231   -0.0000    0.0231    0.4222    0.4157    0.4222
   44.8894   45.4546   44.8894   45.4661   45.4548   45.4661   43.5073   43.4383   43.5073    0.1110   -0.0000    0.1110    0.0233   -0.0000    0.0233    0.4227    0.4160    0.4227
   44.8883   45.4546   44.8883   45.4659   45.4548   45.4659   43.5031   43.4342   43.5031    0.1111   -0.0000    0.1111    0.0235   -0.0000    0.0235    0.4231    0.4164    0.4231
   44.8872   45.4546   44.8872   45.4657   45.4548   45.4657   43.4989   43.4300   43.4989    0.1112   -0.0000    0.1112    0.0237   -0.0000    0.0237    0.4235    0.4168    0.4235
   44.8861   45.4546   44.8861   45.4654   45.4548   45.4654   43.4947   43.4258   43.4947    0.1113   -0.0000    0.1113    0.0240   -0.0000    0.0240    0.4239    0.4172    0.4239
   44.8850   45.4546   44.8850   45.4652   45.4548   45.4652   43.4904   43.4216   43.4904    0.1114   -0.0000    0.1114    0.0242   -0.0000    0.0242    0.4243    0.4176    0.4243
   44.8838   45.4546   44.8838   45.4649   45.4548   45.4649   43.4862   43.4175   43.4862    0.1115   -0.0000    0.1115    0.0244   -0.0000    0.0244    0.4247    0.4180    0.4247
   44.8827   45.4546   44.8827   45.4647   45.4548   45.4647   43.4819   43.4133   43.4819    0.1115   -0.0000    0.1115    0.0247   -0.0000    0.0247    0.4252    0.4184    0.4252
   44.8816   45.4546   44.8816   45.4645   45.4548   45.4645   43.4777   43.4091   43.4777    0.1117   -0.0000    0.1117    0.0249   -0.0000    0.0249    0.4256    0.4188    0.4256
   44.8805   45.4546   44.8805   45.4642   45.4548   45.4642   43.4734   43.4049   43.4734    0.1117   -0.0000    0.1117    0.0251   -0.0000    0.0251    0.4260    0.4192    0.4260
   44.8794   45.4546   44.8794   45.4640   45.4548   45.4640   43.4691   43.4007   43.4691    0.1118   -0.0000    0.1118    0.0253   -0.0000    0.0253    0.4264    0.4196    0.4264
   44.8783   45.4546   44.8783   45.4637   45.4548   45.4637   43.4649   43.3965   43.4649    0.1119   -0.0000    0.1119    0.0256   -0.0000    0.0256    0.4268    0.4200    0.4268
   44.8771   45.4546   44.8771   45.4634   45.4548   45.4634   43.4606   43.3923   43.4606    0.1120   -0.0000    0.1120    0.0258   -0.0000    0.0258    0.4272    0.4203    0.4272
   44.8760   45.4546   44.8760   45.4632   45.4548   45.4632   43.4563   43.3881   43.4563    0.1121   -0.0000    0.1121    0.0260   -0.0000    0.0260    0.4277    0.4207    0.4277
   44.8749   45.4546   44.8749   45.4629   45.4548   45.4629   43.4520   43.3839   43.4520    0.1122   -0.0000    0.1122    0.0263   -0.0000    0.0263    0.4281    0.4211    0.4281
   44.8738   45.4546   44.8738   45.4627   45.4548   45.4627   43.4478   43.3797   43.4478    0.1123   -0.0000    0.1123    0.0265   -0.0000    0.0265    0.4285    0.4215    0.4285
   44.8727   45.4546   44.8727   45.4624   45.4548   45.4624   43.4435   43.3755   43.4435    0.1124   -0.0000    0.1124    0.0267   -0.0000    0.0267    0.4289    0.4219    0.4289
   44.8715   45.4546   44.8715   45.4621   45.4548   45.4621   43.4392   43.3712   43.4392    0.1125   -0.0000    0.1125    0.0270   -0.0000    0.0270    0.4293    0.4223    0.4293
   44.8704   45.4546   44.8704   45.4618   45.4548   45.4618   43.4349   43.3670   43.4349    0.1126   -0.0000    0.1126    0.0272   -0.0000    0.0272    0.4297    0.4227    0.4297
   44.8693   45.4546   44.8693   45.4616   45.4548   45.4616   43.4306   43.3628   43.4306    0.1127   -0.0000    0.1127    0.0275   -0.0000    0.0275    0.4302    0.4231    0.4302
   44.8682   45.4546   44.8682   45.4613   45.4548   45.4613   43.4263   43.3586   43.4263    0.1128   -0.0000    0.1128    0.0277   -0.0000    0.0277    0.4306    0.4235    0.4306
   44.8670   45.4546   44.8670   45.4610   45.4548   45.4610   43.4220   43.3543   43.4220    0.1129   -0.0000    0.1129    0.0279   -0.0000    0.0279    0.4310    0.4238    0.4310
   44.8659   45.4546   44.8659   45.4607   45.4548   45.4607   43.4177   43.3501   43.4177    0.1130   -0.0000    0.1130    0.0282   -0.0000    0.0282    0.4314    0.4242    0.4314
   44.8648   45.4546   44.8648   45.4605   45.4548   45.4605   43.4133   43.3458   43.4133    0.1130   -0.0000    0.1130    0.0284   -0.0000    0.0284    0.4318    0.4246    0.4318
   44.8636   45.4546   44.8636   45.4602   45.4548   45.4602   43.4090   43.3416   43.4090    0.1132   -0.0000    0.1132    0.0287   -0.0000    0.0287    0.4322    0.4250    0.4322
   44.8625   45.4546   44.8625   45.4599   45.4548   45.4599   43.4047   43.3373   43.4047    0.1132   -0.0000    0.1132    0.0289   -0.0000    0.0289    0.4326    0.4254    0.4326
   44.8614   45.4546   44.8614   45.4596   45.4548   45.4596   43.4004   43.3331   43.4004    0.1133   -0.0000    0.1133    0.0292   -0.0000    0.0292    0.4331    0.4258    0.4331
   44.8602   45.4546   44.8602   45.4593   45.4548   45.4593   43.3960   43.3288   43.3960    0.1134   -0.0000    0.1134    0.0294   -0.0000    0.0294    0.4335    0.4262    0.4335
   44.8591   45.4546   44.8591   45.4590   45.4548   45.4590   43.3917   43.3246   43.3917    0.1135   -0.0000    0.1135    0.0297   -0.0000    0.0297    0.4339    0.4266    0.4339
   44.8580   45.4546   44.8580   45.4587   45.4548   45.4587   43.3874   43.3203   43.3874    0.1136   -0.0000    0.1136    0.0299   -0.0000    0.0299    0.4343    0.4270    0.4343
   44.8568   45.4546   44.8568   45.4584   45.4548   45.4584   43.3830   43.3160   43.3830    0.1137   -0.0000    0.1137    0.0302    0.0000    0.0302    0.4347    0.4273    0.4347
   44.8557   45.4546   44.8557   45.4581   45.4548   45.4581   43.3787   43.3117   43.3787    0.1138   -0.0000    0.1138    0.0304    0.0000    0.0304    0.4351    0.4277    0.4351
   44.8545   45.4546   44.8545   45.4578   45.4548   45.4578   43.3743   43.3075   43.3743    0.1139   -0.0000    0.1139    0.0307    0.0000    0.0307    0.4355    0.4281    0.4355
   44.8534   45.4546   44.8534   45.4575   45.4548   45.4575   43.3700   43.3032   43.3700    0.1140   -0.0000    0.1140    0.0309    0.0000    0.0309    0.4360    0.4285    0.4360
   44.8523   45.4546   44.8523   45.4572   45.4548   45.4572   43.3656   43.2989   43.3656    0.1141   -0.0000    0.1141    0.0312    0.0000    0.0312    0.4364    0.4289    0.4364
   44.8511   45.4546   44.8511   45.4569   45.4548   45.4569   43.3612   43.2946   43.3612    0.1142   -0.0000    0.1142    0.0314    0.0000    0.0314    0.4368    0.4293    0.4368
   44.8500   45.4546   44.8500   45.4566   45.4548   45.4566   43.3569   43.2903   43.3569    0.1143   -0.0000    0.1143    0.0317    0.0000    0.0317    0.4372    0.4297    0.4372
   44.8488   45.4546   44.8488   45.4562   45.4548   45.4562   43.3525   43.2860   43.3525    0.1144   -0.0000    0.1144    0.0319    0.0000    0.0319    0.4376    0.4301    0.4376
   44.8477   45.4546   44.8477   45.4559   45.4548   45.4559   43.3481   43.2817   43.3481    0.1145   -0.0000    0.1145    0.0322    0.0000    0.0322    0.4380    0.4304    0.4380
   44.8466   45.4546   44.8466   45.4556   45.4548   45.4556   43.3437   43.2774   43.3437    0.1145   -0.0000    0.1145    0.0324    0.0000    0.0324    0.4384    0.4308    0.4384
   44.8454   45.4546   44.8454   45.4553   45.4548   45.4553   43.3393   43.2731   43.3393    0.1146   -0.0000    0.1146    0.0327    0.0000    0.0327    0.4388    0.4312    0.4388
   44.8443   45.4546   44.8443   45.4549   45.4548   45.4549   43.3350   43.2688   43.3350    0.1147   -0.0000    0.1147    0.0330    0.0000    0.0330    0.4392    0.4316    0.4392
   44.8431   45.4546   44.8431   45.4546   45.4548   45.4546   43.3306   43.2645   43.3306    0.1148   -0.0000    0.1148    0.0332    0.0000    0.0332    0.4397    0.4320    0.4397
   44.8420   45.4546   44.8420   45.4543   45.4548   45.4543   43.3262   43.2601   43.3262    0.1149   -0.0000    0.1149    0.0335    0.0000    0.0335    0.4401    0.4324    0.4401
   44.8408   45.4546   44.8408   45.4539   45.4548   45.4539   43.3218   43.2558   43.3218    0.1150   -0.0000    0.1150    0.0337    0.0000    0.0337    0.4405    0.4328    0.4405
   44.8397   45.4546   44.8397   45.4536   45.4548   45.4536   43.3173   43.2515   43.3173    0.1151   -0.0000    0.1151    0.0340    0.0000    0.0340    0.4409    0.4331    0.4409
   44.8385   45.4546   44.8385   45.4533   45.4548   45.4533   43.3129   43.2472   43.3129    0.1152   -0.0000    0.1152    0.0343    0.0000    0.0343    0.4413    0.4335    0.4413
   44.8374   45.4546   44.8374   45.4529   45.4548   45.4529   43.3085   43.2428   43.3085    0.1153   -0.0000    0.1153    0.0345    0.0000    0.0345    0.4417    0.4339    0.4417
   44.8362   45.4546   44.8362   45.4526   45.4548   45.4526   43.3041   43.2385   43.3041    0.1154   -0.0000    0.1154    0.0348    0.0000    0.0348    0.4421    0.4343    0.4421
   44.8351   45.4546   44.8351   45.4522   45.4548   45.4522   43.2997   43.2341   43.2997    0.1155   -0.0000    0.1155    0.0351    0.0000    0.0351    0.4425    0.4347    0.4425
   44.8339   45.4546   44.8339   45.4519   45.4548   45.4519   43.2953   43.2298   43.2953    0.1156   -0.0000    0.1156    0.0353    0.0000    0.0353    0.4429    0.4351    0.4429
   44.8327   45.4546   44.8327   45.4515   45.4548   45.4515   43.2908   43.2254   43.2908    0.1157   -0.0000    0.1157    0.0356    0.0000    0.0356    0.4433    0.4355    0.4433
   44.8316   45.4546   44.8316   45.4512   45.4548   45.4512   43.2864   43.2211   43.2864    0.1158   -0.0000    0.1158    0.0359    0.0000    0.0359    0.4438    0.4358    0.4438
   44.8304   45.4546   44.8304   45.4508   45.4548   45.4508   43.2820   43.2167   43.2820    0.1158   -0.0000    0.1158    0.0362    0.0000    0.0362    0.4442    0.4362    0.4442
   44.8293   45.4546   44.8293   45.4504   45.4548   45.4504   43.2775   43.2123   43.2775    0.1159   -0.0000    0.1159    0.0364    0.0000    0.0364    0.4446    0.4366    0.4446
   44.8281   45.4546   44.8281   45.4501   45.4548   45.4501   43.2731   43.2080   43.2731    0.1160   -0.0000    0.1160    0.0367    0.0000    0.0367    0.4450    0.4370    0.4450
   44.8270   45.4546   44.8270   45.4497   45.4548   45.4497   43.2686   43.2036   43.2686    0.1161   -0.0000    0.1161    0.0370    0.0000    0.0370    0.4454    0.4374    0.4454
   44.8258   45.4546   44.8258   45.4493   45.4548   45.4493   43.2642   43.1992   43.2642    0.1162   -0.0000    0.1162    0.0372    0.0000    0.0372    0.4458    0.4378    0.4458
   44.8246   45.4546   44.8246   45.4490   45.4548   45.4490   43.2597   43.1948   43.2597    0.1163   -0.0000    0.1163    0.0375    0.0000    0.0375    0.4462    0.4381    0.4462
   44.8235   45.4546   44.8235   45.4486   45.4548   45.4486   43.2552   43.1905   43.2552    0.1164   -0.0000    0.1164    0.0378    0.0000    0.0378    0.4466    0.4385    0.4466
   44.8223   45.4546   44.8223   45.4482   45.4548   45.4482   43.2508   43.1861   43.2508    0.1165   -0.0000    0.1165    0.0381    0.0000    0.0381    0.4470    0.4389    0.4470
   44.8211   45.4546   44.8211   45.4478   45.4548   45.4478   43.2463   43.1817   43.2463    0.1166   -0.0000    0.1166    0.0384    0.0000    0.0384    0.4474    0.4393    0.4474
   44.8200   45.4546   44.8200   45.4474   45.4548   45.4474   43.2418   43.1773   43.2418    0.1167   -0.0000    0.1167    0.0386    0.0000    0.0386    0.4478    0.4397    0.4478
   44.8188   45.4546   44.8188   45.4470   45.4548   45.4470   43.2373   43.1729   43.2373    0.1168   -0.0000    0.1168    0.0389    0.0000    0.0389    0.4483    0.4400    0.4483
   44.8176   45.4546   44.8176   45.4467   45.4548   45.4467   43.2328   43.1685   43.2328    0.1169   -0.0000    0.1169    0.0392    0.0000    0.0392    0.4487    0.4404    0.4487
   44.8165   45.4546   44.8165   45.4463   45.4548   45.4463   43.2283   43.1641   43.2283    0.1170   -0.0000    0.1170    0.0395    0.0000    0.0395    0.4491    0.4408    0.4491
   44.8153   45.4546   44.8153   45.4459   45.4548   45.4459   43.2239   43.1597   43.2239    0.1170   -0.0000    0.1170    0.0398    0.0000    0.0398    0.4495    0.4412    0.4495
   44.8141   45.4546   44.8141   45.4455   45.4548   45.4455   43.2194   43.1553   43.2194    0.1171   -0.0000    0.1171    0.0401    0.0000    0.0401    0.4499    0.4416    0.4499
   44.8130   45.4546   44.8130   45.4451   45.4548   45.4451   43.2149   43.1508   43.2149    0.1172   -0.0000    0.1172    0.0403    0.0000    0.0403    0.4503    0.4420    0.4503
   44.8118   45.4546   44.8118   45.4447   45.4548   45.4447   43.2104   43.1464   43.2104    0.1173   -0.0000    0.1173    0.0406    0.0000    0.0406    0.4507    0.4423    0.4507
   44.8106   45.4546   44.8106   45.4442   45.4548   45.4442   43.2058   43.1420   43.2058    0.1174   -0.0000    0.1174    0.0409    0.0000    0.0409    0.4511    0.4427    0.4511
   44.8094   45.4546   44.8094   45.4438   45.4548   45.4438   43.2013   43.1376   43.2013    0.1175   -0.0000    0.1175    0.0412    0.0000    0.0412    0.4515    0.4431    0.4515
   44.8083   45.4546   44.8083   45.4434   45.4548   45.4434   43.1968   43.1331   43.1968    0.1176   -0.0000    0.1176    0.0415    0.0000    0.0415    0.4519    0.4435    0.4519
   44.8071   45.4546   44.8071   45.4430   45.4548   45.4430   43.1923   43.1287   43.1923    0.1177   -0.0000    0.1177    0.0418    0.0000    0.0418    0.4523    0.4439    0.4523
   44.8059   45.4546   44.8059   45.4426   45.4548   45.4426   43.1878   43.1243   43.1878    0.1178   -0.0000    0.1178    0.0421    0.0000    0.0421    0.4527    0.4442    0.4527
   44.8047   45.4546   44.8047   45.4422   45.4548   45.4422   43.1832   43.1198   43.1832    0.1179   -0.0000    0.1179    0.0424    0.0000    0.0424    0.4531    0.4446    0.4531
   44.8035   45.4546   44.8035   45.4417   45.4548   45.4417   43.1787   43.1154   43.1787    0.1180   -0.0000    0.1180    0.0427    0.0000    0.0427    0.4535    0.4450    0.4535
   44.8024   45.4546   44.8024   45.4413   45.4548   45.4413   43.1742   43.1109   43.1742    0.1180   -0.0000    0.1180    0.0430    0.0000    0.0430    0.4540    0.4454    0.4540
   44.8012   45.4546   44.8012   45.4409   45.4548   45.4409   43.1696   43.1065   43.1696    0.1181   -0.0000    0.1181    0.0433    0.0000    0.0433    0.4544    0.4458    0.4544
   44.8000   45.4546   44.8000   45.4404   45.4548   45.4404   43.1651   43.1020   43.1651    0.1182   -0.0000    0.1182    0.0435    0.0000    0.0435    0.4548    0.4462    0.4548
   44.7988   45.4546   44.7988   45.4400   45.4548   45.4400   43.1605   43.0975   43.1605    0.1183   -0.0000    0.1183    0.0438    0.0000    0.0438    0.4552    0.4465    0.4552
   44.7976   45.4546   44.7976   45.4396   45.4548   45.4396   43.1560   43.0931   43.1560    0.1184   -0.0000    0.1184    0.0442    0.0000    0.0442    0.4556    0.4469    0.4556
   44.7964   45.4546   44.7964   45.4391   45.4548   45.4391   43.1514   43.0886   43.1514    0.1185   -0.0000    0.1185    0.0444    0.0000    0.0444    0.4560    0.4473    0.4560
   44.7953   45.4546   44.7953   45.4387   45.4548   45.4387   43.1469   43.0841   43.1469    0.1186   -0.0000    0.1186    0.0447    0.0000    0.0447    0.4564    0.4477    0.4564
   44.7941   45.4546   44.7941   45.4382   45.4548   45.4382   43.1423   43.0796   43.1423    0.1187   -0.0000    0.1187    0.0450    0.0000    0.0450    0.4568    0.4480    0.4568
   44.7929   45.4546   44.7929   45.4378   45.4548   45.4378   43.1377   43.0752   43.1377    0.1188   -0.0000    0.1188    0.0453    0.0000    0.0453    0.4572    0.4484    0.4572
   44.7917   45.4546   44.7917   45.4373   45.4548   45.4373   43.1332   43.0707   43.1332    0.1189   -0.0000    0.1189    0.0457    0.0000    0.0457    0.4576    0.4488    0.4576
   44.7905   45.4546   44.7905   45.4369   45.4548   45.4369   43.1286   43.0662   43.1286    0.1190   -0.0000    0.1190    0.0460    0.0000    0.0460    0.4580    0.4492    0.4580
   44.7893   45.4546   44.7893   45.4364   45.4548   45.4364   43.1240   43.0617   43.1240    0.1191   -0.0000    0.1191    0.0463    0.0000    0.0463    0.4584    0.4496    0.4584
   44.7881   45.4546   44.7881   45.4359   45.4548   45.4359   43.1194   43.0572   43.1194    0.1192   -0.0000    0.1192    0.0466    0.0000    0.0466    0.4588    0.4499    0.4588
   44.7869   45.4546   44.7869   45.4355   45.4548   45.4355   43.1148   43.0527   43.1148    0.1192   -0.0000    0.1192    0.0469    0.0000    0.0469    0.4592    0.4503    0.4592
   44.7857   45.4546   44.7857   45.4350   45.4548   45.4350   43.1102   43.0482   43.1102    0.1193   -0.0000    0.1193    0.0472    0.0000    0.0472    0.4596    0.4507    0.4596
   44.7845   45.4546   44.7845   45.4345   45.4548   45.4345   43.1056   43.0437   43.1056    0.1194   -0.0000    0.1194    0.0475    0.0000    0.0475    0.4600    0.4511    0.4600
   44.7833   45.4546   44.7833   45.4341   45.4548   45.4341   43.1010   43.0392   43.1010    0.1195   -0.0000    0.1195    0.0478    0.0000    0.0478    0.4604    0.4515    0.4604
   44.7822   45.4546   44.7822   45.4336   45.4548   45.4336   43.0964   43.0347   43.0964    0.1196   -0.0000    0.1196    0.0481    0.0000    0.0481    0.4608    0.4518    0.4608
   44.7810   45.4546   44.7810   45.4331   45.4548   45.4331   43.0918   43.0301   43.0918    0.1197   -0.0000    0.1197    0.0484    0.0000    0.0484    0.4612    0.4522    0.4612
   44.7798   45.4546   44.7798   45.4326   45.4548   45.4326   43.0872   43.0256   43.0872    0.1198   -0.0000    0.1198    0.0487    0.0000    0.0487    0.4616    0.4526    0.4616
   44.7786   45.4546   44.7786   45.4321   45.4548   45.4321   43.0826   43.0211   43.0826    0.1199   -0.0000    0.1199    0.0490    0.0000    0.0490    0.4620    0.4530    0.4620
   44.7774   45.4546   44.7774   45.4316   45.4548   45.4316   43.0780   43.0165   43.0780    0.1200   -0.0000    0.1200    0.0494    0.0000    0.0494    0.4624    0.4533    0.4624
   44.7762   45.4546   44.7762   45.4311   45.4548   45.4311   43.0733   43.0120   43.0733    0.1201   -0.0000    0.1201    0.0497    0.0000    0.0497    0.4628    0.4537    0.4628
   44.7750   45.4546   44.7750   45.4306   45.4548   45.4306   43.0687   43.0075   43.0687    0.1202   -0.0000    0.1202    0.0500    0.0000    0.0500    0.4632    0.4541    0.4632
   44.7738   45.4546   44.7738   45.4301   45.4548   45.4301   43.0641   43.0029   43.0641    0.1202   -0.0000    0.1202    0.0503    0.0000    0.0503    0.4636    0.4545    0.4636
   44.7726   45.4546   44.7726   45.4296   45.4548   45.4296   43.0594   42.9984   43.0594    0.1203   -0.0000    0.1203    0.0506    0.0000    0.0506    0.4640    0.4548    0.4640
   44.7714   45.4546   44.7714   45.4291   45.4548   45.4291   43.0548   42.9938   43.0548    0.1204   -0.0000    0.1204    0.0510    0.0000    0.0510    0.4644    0.4552    0.4644
   44.7702   45.4546   44.7702   45.4286   45.4548   45.4286   43.0501   42.9893   43.0501    0.1205   -0.0000    0.1205    0.0513    0.0000    0.0513    0.4648    0.4556    0.4648
   44.7690   45.4546   44.7690   45.4281   45.4548   45.4281   43.0455   42.9847   43.0455    0.1206   -0.0000    0.1206    0.0516    0.0000    0.0516    0.4652    0.4560    0.4652
   44.7677   45.4546   44.7677   45.4276   45.4548   45.4276   43.0408   42.9802   43.0408    0.1207   -0.0000    0.1207    0.0519    0.0000    0.0519    0.4656    0.4563    0.4656
   44.7665   45.4546   44.7665   45.4270   45.4548   45.4270   43.0362   42.9756   43.0362    0.1208   -0.0000    0.1208    0.0522    0.0000    0.0522    0.4660    0.4567    0.4660
   44.7653   45.4546   44.7653   45.4265   45.4548   45.4265   43.0315   42.9710   43.0315    0.1209   -0.0000    0.1209    0.0526    0.0000    0.0526    0.4664    0.4571    0.4664
   44.7641   45.4546   44.7641   45.4260   45.4547   45.4260   43.0268   42.9665   43.0268    0.1210   -0.0000    0.1210    0.0529    0.0000    0.0529    0.4668    0.4575    0.4668
   44.7629   45.4546   44.7629   45.4255   45.4547   45.4255   43.0222   42.9619   43.0222    0.1210   -0.0000    0.1210    0.0532    0.0000    0.0532    0.4672    0.4578    0.4672
   44.7617   45.4546   44.7617   45.4249   45.4547   45.4249   43.0175   42.9573   43.0175    0.1211   -0.0000    0.1211    0.0535    0.0000    0.0535    0.4676    0.4582    0.4676
   44.7605   45.4546   44.7605   45.4244   45.4547   45.4244   43.0128   42.9527   43.0128    0.1212   -0.0000    0.1212    0.0539    0.0000    0.0539    0.4680    0.4586    0.4680
   44.7593   45.4546   44.7593   45.4239   45.4547   45.4239   43.0081   42.9481   43.0081    0.1213   -0.0000    0.1213    0.0542    0.0000    0.0542    0.4684    0.4590    0.4684
   44.7581   45.4546   44.7581   45.4233   45.4547   45.4233   43.0035   42.9435   43.0035    0.1214   -0.0000    0.1214    0.0545    0.0001    0.0545    0.4688    0.4593    0.4688
   44.7568   45.4546   44.7568   45.4228   45.4547   45.4228   42.9988   42.9389   42.9988    0.1215   -0.0000    0.1215    0.0549    0.0001    0.0549    0.4692    0.4597    0.4692
   44.7556   45.4546   44.7556   45.4222   45.4547   45.4222   42.9941   42.9343   42.9941    0.1216   -0.0000    0.1216    0.0552    0.0001    0.0552    0.4696    0.4601    0.4696
   44.7544   45.4546   44.7544   45.4217   45.4547   45.4217   42.9894   42.9297   42.9894    0.1217   -0.0000    0.1217    0.0555    0.0001    0.0555    0.4700    0.4605    0.4700
   44.7532   45.4546   44.7532   45.4211   45.4547   45.4211   42.9847   42.9251   42.9847    0.1218   -0.0000    0.1218    0.0559    0.0001    0.0559    0.4704    0.4608    0.4704
   44.7520   45.4546   44.7520   45.4205   45.4547   45.4205   42.9800   42.9205   42.9800    0.1219   -0.0000    0.1219    0.0562    0.0001    0.0562    0.4708    0.4612    0.4708
   44.7508   45.4546   44.7508   45.4200   45.4547   45.4200   42.9752   42.9159   42.9752    0.1220   -0.0000    0.1220    0.0565    0.0001    0.0565    0.4712    0.4616    0.4712
   44.7495   45.4546   44.7495   45.4194   45.4547   45.4194   42.9705   42.9113   42.9705    0.1220   -0.0000    0.1220    0.0569    0.0001    0.0569    0.4716    0.4620    0.4716
   44.7483   45.4546   44.7483   45.4188   45.4547   45.4188   42.9658   42.9067   42.9658    0.1221   -0.0000    0.1221    0.0572    0.0001    0.0572    0.4720    0.4623    0.4720
   44.7471   45.4546   44.7471   45.4183   45.4547   45.4183   42.9611   42.9020   42.9611    0.1222   -0.0000    0.1222    0.0575    0.0001    0.0575    0.4724    0.4627    0.4724
   44.7459   45.4546   44.7459   45.4177   45.4547   45.4177   42.9564   42.8974   42.9564    0.1223   -0.0000    0.1223    0.0579    0.0001    0.0579    0.4728    0.4631    0.4728
   44.7447   45.4546   44.7447   45.4171   45.4547   45.4171   42.9516   42.8928   42.9516    0.1224   -0.0000    0.1224    0.0582    0.0001    0.0582    0.4732    0.4635    0.4732
   44.7434   45.4546   44.7434   45.4165   45.4547   45.4165   42.9469   42.8881   42.9469    0.1225   -0.0000    0.1225    0.0586    0.0001    0.0586    0.4736    0.4638    0.4736
   44.7422   45.4546   44.7422   45.4159   45.4547   45.4159   42.9422   42.8835   42.9422    0.1226   -0.0000    0.1226    0.0589    0.0001    0.0589    0.4740    0.4642    0.4740
   44.7410   45.4546   44.7410   45.4153   45.4547   45.4153   42.9374   42.8788   42.9374    0.1227   -0.0000    0.1227    0.0592    0.0001    0.0592    0.4744    0.4646    0.4744
   44.7397   45.4546   44.7397   45.4148   45.4547   45.4148   42.9327   42.8742   42.9327    0.1228   -0.0000    0.1228    0.0596    0.0001    0.0596    0.4748    0.4650    0.4748
   44.7385   45.4546   44.7385   45.4142   45.4547   45.4142   42.9279   42.8695   42.9279    0.1228   -0.0000    0.1228    0.0599    0.0001    0.0599    0.4752    0.4653    0.4752
   44.7373   45.4546   44.7373   45.4136   45.4547   45.4136   42.9232   42.8649   42.9232    0.1229   -0.0000    0.1229    0.0603    0.0001    0.0603    0.4756    0.4657    0.4756
   44.7361   45.4546   44.7361   45.4130   45.4547   45.4130   42.9184   42.8602   42.9184    0.1230   -0.0000    0.1230    0.0606    0.0001    0.0606    0.4760    0.4661    0.4760
   44.7348   45.4546   44.7348   45.4123   45.4547   45.4123   42.9137   42.8556   42.9137    0.1231   -0.0000    0.1231    0.0610    0.0001    0.0610    0.4764    0.4664    0.4764
   44.7336   45.4546   44.7336   45.4117   45.4547   45.4117   42.9089   42.8509   42.9089    0.1232   -0.0000    0.1232    0.0613    0.0001    0.0613    0.4768    0.4668    0.4768
   44.7324   45.4546   44.7324   45.4111   45.4547   45.4111   42.9041   42.8462   42.9041    0.1233   -0.0000    0.1233    0.0617    0.0001    0.0617    0.4772    0.4672    0.4772
   44.7311   45.4546   44.7311   45.4105   45.4547   45.4105   42.8993   42.8416   42.8993    0.1234   -0.0000    0.1234    0.0620    0.0001    0.0620    0.4776    0.4676    0.4776
   44.7299   45.4546   44.7299   45.4099   45.4547   45.4099   42.8946   42.8369   42.8946    0.1235   -0.0000    0.1235    0.0624    0.0001    0.0624    0.4780    0.4679    0.4780
   44.7287   45.4546   44.7287   45.4093   45.4547   45.4093   42.8898   42.8322   42.8898    0.1236   -0.0000    0.1236    0.0627    0.0001    0.0627    0.4784    0.4683    0.4784
   44.7274   45.4546   44.7274   45.4086   45.4547   45.4086   42.8850   42.8275   42.8850    0.1237   -0.0000    0.1237    0.0630    0.0001    0.0630    0.4788    0.4687    0.4788
   44.7262   45.4546   44.7262   45.4080   45.4547   45.4080   42.8802   42.8228   42.8802    0.1237   -0.0000    0.1237    0.0634    0.0001    0.0634    0.4792    0.4690    0.4792
   44.7250   45.4546   44.7250   45.4074   45.4547   45.4074   42.8754   42.8181   42.8754    0.1238   -0.0000    0.1238    0.0637    0.0001    0.0637    0.4796    0.4694    0.4796
   44.7237   45.4546   44.7237   45.4067   45.4547   45.4067   42.8706   42.8134   42.8706    0.1239   -0.0000    0.1239    0.0641    0.0001    0.0641    0.4800    0.4698    0.4800
   44.7225   45.4546   44.7225   45.4061   45.4547   45.4061   42.8658   42.8087   42.8658    0.1240   -0.0000    0.1240    0.0644    0.0001    0.0644    0.4803    0.4702    0.4803
   44.7212   45.4546   44.7212   45.4054   45.4547   45.4054   42.8610   42.8040   42.8610    0.1241   -0.0000    0.1241    0.0648    0.0001    0.0648    0.4807    0.4705    0.4807
   44.7200   45.4546   44.7200   45.4048   45.4547   45.4048   42.8562   42.7993   42.8562    0.1242   -0.0000    0.1242    0.0651    0.0001    0.0651    0.4811    0.4709    0.4811
   44.7187   45.4546   44.7187   45.4041   45.4547   45.4041   42.8514   42.7946   42.8514    0.1243   -0.0000    0.1243    0.0655    0.0001    0.0655    0.4815    0.4713    0.4815
   44.7175   45.4546   44.7175   45.4035   45.4547   45.4035   42.8466   42.7899   42.8466    0.1244   -0.0000    0.1244    0.0658    0.0001    0.0658    0.4819    0.4716    0.4819
   44.7163   45.4546   44.7163   45.4028   45.4547   45.4028   42.8417   42.7852   42.8417    0.1245   -0.0000    0.1245    0.0662    0.0001    0.0662    0.4823    0.4720    0.4823
   44.7150   45.4546   44.7150   45.4022   45.4547   45.4022   42.8369   42.7805   42.8369    0.1245   -0.0000    0.1245    0.0665    0.0001    0.0665    0.4827    0.4724    0.4827
   44.7138   45.4546   44.7138   45.4015   45.4547   45.4015   42.8321   42.7757   42.8321    0.1246   -0.0000    0.1246    0.0668    0.0001    0.0668    0.4831    0.4727    0.4831
   44.7125   45.4546   44.7125   45.4008   45.4547   45.4008   42.8273   42.7710   42.8273    0.1247   -0.0000    0.1247    0.0672    0.0001    0.0672    0.4835    0.4731    0.4835
   44.7113   45.4546   44.7113   45.4001   45.4547   45.4001   42.8224   42.7663   42.8224    0.1248   -0.0000    0.1248    0.0675    0.0001    0.0675    0.4839    0.4735    0.4839
   44.7100   45.4546   44.7100   45.3995   45.4547   45.3995   42.8176   42.7615   42.8176    0.1249   -0.0000    0.1249    0.0679    0.0001    0.0679    0.4843    0.4738    0.4843
   44.7088   45.4546   44.7088   45.3988   45.4547   45.3988   42.8127   42.7568   42.8127    0.1250   -0.0000    0.1250    0.0682    0.0001    0.0682    0.4847    0.4742    0.4847
   44.7075   45.4546   44.7075   45.3981   45.4547   45.3981   42.8079   42.7521   42.8079    0.1251   -0.0000    0.1251    0.0686    0.0001    0.0686    0.4851    0.4746    0.4851
   44.7063   45.4546   44.7063   45.3974   45.4547   45.3974   42.8030   42.7473   42.8030    0.1252   -0.0000    0.1252    0.0689    0.0001    0.0689    0.4855    0.4750    0.4855
   44.7050   45.4546   44.7050   45.3967   45.4547   45.3967   42.7982   42.7426   42.7982    0.1252   -0.0000    0.1252    0.0692    0.0001    0.0692    0.4858    0.4753    0.4858
   44.7038   45.4546   44.7038   45.3960   45.4547   45.3960   42.7933   42.7378   42.7933    0.1253   -0.0000    0.1253    0.0696    0.0001    0.0696    0.4862    0.4757    0.4862
   44.7025   45.4546   44.7025   45.3953   45.4547   45.3953   42.7885   42.7330   42.7885    0.1254   -0.0000    0.1254    0.0699    0.0001    0.0699    0.4866    0.4760    0.4866
   44.7013   45.4546   44.7013   45.3946   45.4547   45.3946   42.7836   42.7283   42.7836    0.1255   -0.0000    0.1255    0.0703    0.0001    0.0703    0.4870    0.4764    0.4870
   44.7000   45.4546   44.7000   45.3939   45.4547   45.3939   42.7787   42.7235   42.7787    0.1256   -0.0000    0.1256    0.0706    0.0001    0.0706    0.4874    0.4768    0.4874
   44.6988   45.4546   44.6988   45.3932   45.4547   45.3932   42.7738   42.7188   42.7738    0.1257   -0.0000    0.1257    0.0710    0.0001    0.0710    0.4878    0.4772    0.4878
   44.6975   45.4546   44.6975   45.3925   45.4547   45.3925   42.7690   42.7140   42.7690    0.1258   -0.0000    0.1258    0.0713    0.0001    0.0713    0.4882    0.4775    0.4882
   44.6962   45.4546   44.6962   45.3918   45.4547   45.3918   42.7641   42.7092   42.7641    0.1259   -0.0000    0.1259    0.0717    0.0001    0.0717    0.4886    0.4779    0.4886
   44.6950   45.4546   44.6950   45.3911   45.4547   45.3911   42.7592   42.7044   42.7592    0.1260   -0.0000    0.1260    0.0720    0.0001    0.0720    0.4890    0.4783    0.4890
   44.6937   45.4546   44.6937   45.3903   45.4547   45.3903   42.7543   42.6996   42.7543    0.1260   -0.0000    0.1260    0.0723    0.0001    0.0723    0.4894    0.4786    0.4894
   44.6925   45.4546   44.6925   45.3896   45.4547   45.3896   42.7494   42.6948   42.7494    0.1261   -0.0000    0.1261    0.0727    0.0001    0.0727    0.4898    0.4790    0.4898
   44.6912   45.4546   44.6912   45.3889   45.4547   45.3889   42.7445   42.6901   42.7445    0.1262   -0.0000    0.1262    0.0730    0.0001    0.0730    0.4902    0.4793    0.4902
   44.6899   45.4546   44.6899   45.3882   45.4547   45.3882   42.7396   42.6853   42.7396    0.1263   -0.0000    0.1263    0.0733    0.0001    0.0733    0.4905    0.4797    0.4905
   44.6887   45.4546   44.6887   45.3874   45.4547   45.3874   42.7347   42.6805   42.7347    0.1264   -0.0000    0.1264    0.0737    0.0001    0.0737    0.4909    0.4801    0.4909
   44.6874   45.4546   44.6874   45.3867   45.4547   45.3867   42.7298   42.6757   42.7298    0.1265   -0.0000    0.1265    0.0740    0.0001    0.0740    0.4913    0.4805    0.4913
   44.6861   45.4546   44.6861   45.3860   45.4547   45.3860   42.7249   42.6708   42.7249    0.1266   -0.0000    0.1266    0.0744    0.0001    0.0744    0.4917    0.4808    0.4917
   44.6849   45.4546   44.6849   45.3852   45.4547   45.3852   42.7199   42.6660   42.7199    0.1267   -0.0000    0.1267    0.0747    0.0001    0.0747    0.4921    0.4812    0.4921
   44.6836   45.4546   44.6836   45.3845   45.4547   45.3845   42.7150   42.6612   42.7150    0.1267   -0.0000    0.1267    0.0751    0.0001    0.0751    0.4925    0.4815    0.4925
   44.6823   45.4546   44.6823   45.3837   45.4547   45.3837   42.7101   42.6564   42.7101    0.1268   -0.0000    0.1268    0.0754    0.0001    0.0754    0.4929    0.4819    0.4929
   44.6811   45.4546   44.6811   45.3829   45.4547   45.3829   42.7052   42.6516   42.7052    0.1269   -0.0000    0.1269    0.0757    0.0001    0.0757    0.4933    0.4823    0.4933
   44.6798   45.4546   44.6798   45.3822   45.4547   45.3822   42.7002   42.6468   42.7002    0.1270   -0.0000    0.1270    0.0761    0.0001    0.0761    0.4937    0.4827    0.4937
   44.6785   45.4546   44.6785   45.3814   45.4547   45.3814   42.6953   42.6419   42.6953    0.1271   -0.0000    0.1271    0.0764    0.0001    0.0764    0.4940    0.4830    0.4940
   44.6773   45.4546   44.6773   45.3807   45.4547   45.3807   42.6903   42.6371   42.6903    0.1272   -0.0000    0.1272    0.0768    0.0001    0.0768    0.4944    0.4834    0.4944
   44.6760   45.4546   44.6760   45.3799   45.4547   45.3799   42.6854   42.6323   42.6854    0.1273   -0.0000    0.1273    0.0771    0.0001    0.0771    0.4948    0.4837    0.4948
   44.6747   45.4546   44.6747   45.3791   45.4547   45.3791   42.6805   42.6274   42.6805    0.1274   -0.0000    0.1274    0.0774    0.0001    0.0774    0.4952    0.4841    0.4952
   44.6734   45.4546   44.6734   45.3783   45.4547   45.3783   42.6755   42.6226   42.6755    0.1275   -0.0000    0.1275    0.0778    0.0001    0.0778    0.4956    0.4845    0.4956
   44.6722   45.4546   44.6722   45.3776   45.4547   45.3776   42.6705   42.6177   42.6705    0.1275   -0.0000    0.1275    0.0781    0.0001    0.0781    0.4960    0.4848    0.4960
   44.6709   45.4546   44.6709   45.3768   45.4547   45.3768   42.6656   42.6129   42.6656    0.1276   -0.0000    0.1276    0.0785    0.0001    0.0785    0.4964    0.4852    0.4964
   44.6696   45.4546   44.6696   45.3760   45.4547   45.3760   42.6606   42.6080   42.6606    0.1277   -0.0000    0.1277    0.0788    0.0001    0.0788    0.4968    0.4856    0.4968
   44.6683   45.4546   44.6683   45.3752   45.4547   45.3752   42.6556   42.6032   42.6556    0.1278   -0.0000    0.1278    0.0791    0.0001    0.0791    0.4972    0.4859    0.4972
   44.6670   45.4546   44.6670   45.3744   45.4547   45.3744   42.6507   42.5983   42.6507    0.1279   -0.0000    0.1279    0.0795    0.0001    0.0795    0.4975    0.4863    0.4975
   44.6658   45.4546   44.6658   45.3736   45.4547   45.3736   42.6457   42.5935   42.6457    0.1280   -0.0000    0.1280    0.0798    0.0001    0.0798    0.4979    0.4867    0.4979
   44.6645   45.4546   44.6645   45.3728   45.4547   45.3728   42.6407   42.5886   42.6407    0.1281   -0.0000    0.1281    0.0802    0.0001    0.0802    0.4983    0.4870    0.4983
   44.6632   45.4546   44.6632   45.3720   45.4547   45.3720   42.6357   42.5837   42.6357    0.1282   -0.0000    0.1282    0.0805    0.0001    0.0805    0.4987    0.4874    0.4987
   44.6619   45.4546   44.6619   45.3712   45.4547   45.3712   42.6307   42.5788   42.6307    0.1282   -0.0000    0.1282    0.0808    0.0001    0.0808    0.4991    0.4877    0.4991
   44.6607   45.4546   44.6607   45.3704   45.4547   45.3704   42.6257   42.5740   42.6257    0.1283   -0.0000    0.1283    0.0812    0.0001    0.0812    0.4995    0.4881    0.4995
   44.6594   45.4546   44.6594   45.3696   45.4547   45.3696   42.6207   42.5691   42.6207    0.1284   -0.0000    0.1284    0.0815    0.0001    0.0815    0.4999    0.4885    0.4999
   44.6581   45.4546   44.6581   45.3688   45.4547   45.3688   42.6157   42.5642   42.6157    0.1285   -0.0000    0.1285    0.0818    0.0001    0.0818    0.5002    0.4888    0.5002
   44.6568   45.4546   44.6568   45.3679   45.4547   45.3679   42.6107   42.5593   42.6107    0.1286   -0.0000    0.1286    0.0822    0.0001    0.0822    0.5006    0.4892    0.5006
   44.6555   45.4546   44.6555   45.3671   45.4547   45.3671   42.6057   42.5544   42.6057    0.1287   -0.0000    0.1287    0.0825    0.0001    0.0825    0.5010    0.4895    0.5010
   44.6542   45.4546   44.6542   45.3663   45.4547   45.3663   42.6007   42.5495   42.6007    0.1288   -0.0000    0.1288    0.0829    0.0001    0.0829    0.5014    0.4899    0.5014
   44.6529   45.4546   44.6529   45.3655   45.4547   45.3655   42.5957   42.5446   42.5957    0.1288   -0.0000    0.1288    0.0832    0.0001    0.0832    0.5018    0.4903    0.5018
   44.6516   45.4546   44.6516   45.3646   45.4547   45.3646   42.5907   42.5397   42.5907    0.1289   -0.0000    0.1289    0.0835    0.0001    0.0835    0.5022    0.4906    0.5022
   44.6503   45.4546   44.6503   45.3638   45.4547   45.3638   42.5857   42.5348   42.5857    0.1290   -0.0000    0.1290    0.0839    0.0001    0.0839    0.5026    0.4910    0.5026
   44.6491   45.4546   44.6491   45.3630   45.4547   45.3630   42.5806   42.5299   42.5806    0.1291   -0.0000    0.1291    0.0842    0.0001    0.0842    0.5029    0.4914    0.5029
   44.6478   45.4546   44.6478   45.3621   45.4547   45.3621   42.5756   42.5250   42.5756    0.1292   -0.0000    0.1292    0.0846    0.0001    0.0846    0.5033    0.4917    0.5033
   44.6465   45.4546   44.6465   45.3613   45.4547   45.3613   42.5706   42.5200   42.5706    0.1293   -0.0000    0.1293    0.0849    0.0001    0.0849    0.5037    0.4921    0.5037
   44.6452   45.4546   44.6452   45.3604   45.4547   45.3604   42.5655   42.5151   42.5655    0.1294   -0.0000    0.1294    0.0852    0.0001    0.0852    0.5041    0.4924    0.5041
   44.6439   45.4546   44.6439   45.3595   45.4547   45.3595   42.5605   42.5102   42.5605    0.1295   -0.0000    0.1295    0.0856    0.0001    0.0856    0.5045    0.4928    0.5045
   44.6426   45.4546   44.6426   45.3587   45.4547   45.3587   42.5554   42.5053   42.5554    0.1295   -0.0000    0.1295    0.0859    0.0001    0.0859    0.5049    0.4932    0.5049
   44.6413   45.4546   44.6413   45.3578   45.4547   45.3578   42.5504   42.5003   42.5504    0.1296   -0.0000    0.1296    0.0862    0.0001    0.0862    0.5053    0.4935    0.5053
   44.6400   45.4546   44.6400   45.3570   45.4547   45.3570   42.5453   42.4954   42.5453    0.1297   -0.0000    0.1297    0.0866    0.0001    0.0866    0.5056    0.4939    0.5056
   44.6387   45.4546   44.6387   45.3561   45.4547   45.3561   42.5403   42.4905   42.5403    0.1298   -0.0000    0.1298    0.0869    0.0002    0.0869    0.5060    0.4942    0.5060
   44.6374   45.4546   44.6374   45.3552   45.4547   45.3552   42.5352   42.4855   42.5352    0.1299   -0.0000    0.1299    0.0873    0.0002    0.0873    0.5064    0.4946    0.5064
   44.6361   45.4547   44.6361   45.3544   45.4547   45.3544   42.5302   42.4806   42.5302    0.1300   -0.0000    0.1300    0.0876    0.0002    0.0876    0.5068    0.4950    0.5068
   44.6348   45.4547   44.6348   45.3535   45.4547   45.3535   42.5251   42.4756   42.5251    0.1301   -0.0000    0.1301    0.0879    0.0002    0.0879    0.5072    0.4953    0.5072
   44.6335   45.4547   44.6335   45.3526   45.4547   45.3526   42.5200   42.4707   42.5200    0.1302   -0.0000    0.1302    0.0883    0.0002    0.0883    0.5075    0.4957    0.5075
   44.6322   45.4547   44.6322   45.3517   45.4547   45.3517   42.5149   42.4657   42.5149    0.1302   -0.0000    0.1302    0.0886    0.0002    0.0886    0.5079    0.4960    0.5079
   44.6309   45.4547   44.6309   45.3508   45.4547   45.3508   42.5098   42.4607   42.5098    0.1303   -0.0000    0.1303    0.0889    0.0002    0.0889    0.5083    0.4964    0.5083
   44.6296   45.4547   44.6296   45.3499   45.4547   45.3499   42.5048   42.4558   42.5048    0.1304   -0.0000    0.1304    0.0893    0.0002    0.0893    0.5087    0.4968    0.5087
   44.6283   45.4547   44.6283   45.3490   45.4547   45.3490   42.4997   42.4508   42.4997    0.1305   -0.0000    0.1305    0.0896    0.0002    0.0896    0.5091    0.4971    0.5091
   44.6270   45.4547   44.6270   45.3481   45.4546   45.3481   42.4946   42.4458   42.4946    0.1306   -0.0000    0.1306    0.0899    0.0002    0.0899    0.5095    0.4975    0.5095
   44.6257   45.4547   44.6257   45.3472   45.4546   45.3472   42.4895   42.4408   42.4895    0.1307   -0.0000    0.1307    0.0903    0.0002    0.0903    0.5098    0.4978    0.5098
   44.6244   45.4547   44.6244   45.3463   45.4546   45.3463   42.4844   42.4359   42.4844    0.1308   -0.0000    0.1308    0.0906    0.0002    0.0906    0.5102    0.4982    0.5102
   44.6231   45.4547   44.6231   45.3454   45.4546   45.3454   42.4793   42.4309   42.4793    0.1308   -0.0000    0.1308    0.0910    0.0002    0.0910    0.5106    0.4986    0.5106
   44.6218   45.4547   44.6218   45.3445   45.4546   45.3445   42.4742   42.4259   42.4742    0.1309   -0.0000    0.1309    0.0913    0.0002    0.0913    0.5110    0.4989    0.5110
   44.6205   45.4547   44.6205   45.3436   45.4546   45.3436   42.4691   42.4209   42.4691    0.1310   -0.0000    0.1310    0.0916    0.0002    0.0916    0.5114    0.4993    0.5114
   44.6191   45.4547   44.6191   45.3427   45.4546   45.3427   42.4639   42.4159   42.4639    0.1311   -0.0000    0.1311    0.0920    0.0002    0.0920    0.5118    0.4996    0.5118
   44.6178   45.4547   44.6178   45.3418   45.4546   45.3418   42.4588   42.4109   42.4588    0.1312   -0.0000    0.1312    0.0923    0.0002    0.0923    0.5121    0.5000    0.5121
   44.6165   45.4547   44.6165   45.3408   45.4546   45.3408   42.4537   42.4059   42.4537    0.1313   -0.0000    0.1313    0.0926    0.0002    0.0926    0.5125    0.5003    0.5125
   44.6152   45.4547   44.6152   45.3399   45.4546   45.3399   42.4486   42.4009   42.4486    0.1313   -0.0000    0.1313    0.0930    0.0002    0.0930    0.5129    0.5007    0.5129
   44.6139   45.4547   44.6139   45.3390   45.4546   45.3390   42.4434   42.3959   42.4434    0.1314   -0.0000    0.1314    0.0933    0.0002    0.0933    0.5133    0.5011    0.5133
   44.6126   45.4547   44.6126   45.3380   45.4546   45.3380   42.4383   42.3909   42.4383    0.1315   -0.0000    0.1315    0.0936    0.0002    0.0936    0.5137    0.5014    0.5137
   44.6113   45.4547   44.6113   45.3371   45.4546   45.3371   42.4332   42.3859   42.4332    0.1316   -0.0000    0.1316    0.0940    0.0002    0.0940    0.5140    0.5018    0.5140
   44.6099   45.4547   44.6099   45.3362   45.4546   45.3362   42.4280   42.3809   42.4280    0.1317   -0.0000    0.1317    0.0943    0.0002    0.0943    0.5144    0.5021    0.5144
   44.6086   45.4547   44.6086   45.3352   45.4546   45.3352   42.4229   42.3758   42.4229    0.1318   -0.0000    0.1318    0.0946    0.0002    0.0946    0.5148    0.5025    0.5148
   44.6073   45.4547   44.6073   45.3343   45.4546   45.3343   42.4177   42.3708   42.4177    0.1319   -0.0000    0.1319    0.0950    0.0002    0.0950    0.5152    0.5028    0.5152
   44.6060   45.4547   44.6060   45.3333   45.4546   45.3333   42.4126   42.3658   42.4126    0.1320   -0.0000    0.1320    0.0953    0.0002    0.0953    0.5155    0.5032    0.5155
   44.6047   45.4547   44.6047   45.3324   45.4546   45.3324   42.4074   42.3607   42.4074    0.1320   -0.0000    0.1320    0.0956    0.0002    0.0956    0.5159    0.5035    0.5159
   44.6033   45.4547   44.6033   45.3314   45.4546   45.3314   42.4023   42.3557   42.4023    0.1321   -0.0000    0.1321    0.0960    0.0002    0.0960    0.5163    0.5039    0.5163
   44.6020   45.4547   44.6020   45.3305   45.4546   45.3305   42.3971   42.3507   42.3971    0.1322   -0.0000    0.1322    0.0963    0.0002    0.0963    0.5167    0.5043    0.5167
   44.6007   45.4547   44.6007   45.3295   45.4546   45.3295   42.3919   42.3456   42.3919    0.1323   -0.0000    0.1323    0.0966    0.0002    0.0966    0.5171    0.5046    0.5171
   44.5994   45.4547   44.5994   45.3285   45.4546   45.3285   42.3867   42.3406   42.3867    0.1324   -0.0000    0.1324    0.0970    0.0002    0.0970    0.5174    0.5050    0.5174
   44.5981   45.4547   44.5981   45.3275   45.4546   45.3275   42.3816   42.3355   42.3816    0.1325   -0.0000    0.1325    0.0973    0.0002    0.0973    0.5178    0.5053    0.5178
   44.5967   45.4547   44.5967   45.3266   45.4546   45.3266   42.3764   42.3305   42.3764    0.1326   -0.0000    0.1326    0.0976    0.0002    0.0976    0.5182    0.5057    0.5182
   44.5954   45.4547   44.5954   45.3256   45.4546   45.3256   42.3712   42.3254   42.3712    0.1326   -0.0000    0.1326    0.0980    0.0002    0.0980    0.5186    0.5060    0.5186
   44.5941   45.4547   44.5941   45.3246   45.4546   45.3246   42.3660   42.3203   42.3660    0.1327   -0.0000    0.1327    0.0983    0.0002    0.0983    0.5190    0.5064    0.5190
   44.5927   45.4547   44.5927   45.3236   45.4546   45.3236   42.3608   42.3153   42.3608    0.1328   -0.0000    0.1328    0.0986    0.0002    0.0986    0.5193    0.5068    0.5193
   44.5914   45.4547   44.5914   45.3226   45.4546   45.3226   42.3556   42.3102   42.3556    0.1329   -0.0000    0.1329    0.0990    0.0002    0.0990    0.5197    0.5071    0.5197
   44.5901   45.4547   44.5901   45.3217   45.4546   45.3217   42.3504   42.3051   42.3504    0.1330   -0.0000    0.1330    0.0993    0.0002    0.0993    0.5201    0.5075    0.5201
   44.5888   45.4547   44.5888   45.3207   45.4546   45.3207   42.3452   42.3001   42.3452    0.1331   -0.0000    0.1331    0.0996    0.0002    0.0996    0.5205    0.5078    0.5205
   44.5874   45.4547   44.5874   45.3197   45.4546   45.3197   42.3400   42.2950   42.3400    0.1332   -0.0000    0.1332    0.1000    0.0002    0.1000    0.5208    0.5082    0.5208
   44.5861   45.4547   44.5861   45.3187   45.4546   45.3187   42.3348   42.2899   42.3348    0.1332   -0.0000    0.1332    0.1003    0.0002    0.1003    0.5212    0.5085    0.5212
   44.5848   45.4547   44.5848   45.3177   45.4546   45.3177   42.3296   42.2848   42.3296    0.1333   -0.0000    0.1333    0.1006    0.0002    0.1006    0.5216    0.5089    0.5216
   44.5834   45.4547   44.5834   45.3166   45.4546   45.3166   42.3244   42.2797   42.3244    0.1334   -0.0000    0.1334    0.1010    0.0002    0.1010    0.5220    0.5092    0.5220
   44.5821   45.4547   44.5821   45.3156   45.4546   45.3156   42.3192   42.2746   42.3192    0.1335   -0.0000    0.1335    0.1013    0.0002    0.1013    0.5223    0.5096    0.5223
   44.5808   45.4547   44.5808   45.3146   45.4546   45.3146   42.3139   42.2695   42.3139    0.1336   -0.0000    0.1336    0.1016    0.0002    0.1016    0.5227    0.5099    0.5227
   44.5794   45.4547   44.5794   45.3136   45.4546   45.3136   42.3087   42.2644   42.3087    0.1337   -0.0000    0.1337    0.1020    0.0002    0.1020    0.5231    0.5103    0.5231
   44.5781   45.4547   44.5781   45.3126   45.4546   45.3126   42.3035   42.2593   42.3035    0.1337   -0.0000    0.1337    0.1023    0.0002    0.1023    0.5235    0.5106    0.5235
   44.5767   45.4547   44.5767   45.3115   45.4546   45.3115   42.2982   42.2542   42.2982    0.1338   -0.0000    0.1338    0.1026    0.0002    0.1026    0.5238    0.5110    0.5238
   44.5754   45.4547   44.5754   45.3105   45.4546   45.3105   42.2930   42.2491   42.2930    0.1339   -0.0000    0.1339    0.1029    0.0002    0.1029    0.5242    0.5113    0.5242
   44.5741   45.4547   44.5741   45.3095   45.4546   45.3095   42.2878   42.2440   42.2878    0.1340   -0.0000    0.1340    0.1033    0.0002    0.1033    0.5246    0.5117    0.5246
   44.5727   45.4547   44.5727   45.3085   45.4546   45.3085   42.2825   42.2389   42.2825    0.1341   -0.0000    0.1341    0.1036    0.0002    0.1036    0.5250    0.5120    0.5250
   44.5714   45.4547   44.5714   45.3074   45.4546   45.3074   42.2773   42.2337   42.2773    0.1342   -0.0000    0.1342    0.1039    0.0002    0.1039    0.5254    0.5124    0.5254
   44.5700   45.4547   44.5700   45.3064   45.4546   45.3064   42.2720   42.2286   42.2720    0.1343   -0.0000    0.1343    0.1043    0.0002    0.1043    0.5257    0.5128    0.5257
   44.5687   45.4547   44.5687   45.3053   45.4546   45.3053   42.2667   42.2235   42.2667    0.1343   -0.0000    0.1343    0.1046    0.0002    0.1046    0.5261    0.5131    0.5261
   44.5674   45.4547   44.5674   45.3043   45.4546   45.3043   42.2615   42.2184   42.2615    0.1344   -0.0000    0.1344    0.1049    0.0002    0.1049    0.5265    0.5135    0.5265
   44.5660   45.4547   44.5660   45.3032   45.4546   45.3032   42.2562   42.2132   42.2562    0.1345   -0.0000    0.1345    0.1053    0.0002    0.1053    0.5268    0.5138    0.5268
   44.5647   45.4547   44.5647   45.3022   45.4546   45.3022   42.2509   42.2081   42.2509    0.1346   -0.0000    0.1346    0.1056    0.0002    0.1056    0.5272    0.5142    0.5272
   44.5633   45.4547   44.5633   45.3011   45.4546   45.3011   42.2457   42.2029   42.2457    0.1347   -0.0000    0.1347    0.1059    0.0002    0.1059    0.5276    0.5145    0.5276
   44.5620   45.4547   44.5620   45.3001   45.4545   45.3001   42.2404   42.1978   42.2404    0.1348   -0.0000    0.1348    0.1062    0.0002    0.1062    0.5280    0.5149    0.5280
   44.5606   45.4547   44.5606   45.2990   45.4545   45.2990   42.2351   42.1926   42.2351    0.1348   -0.0000    0.1348    0.1066    0.0002    0.1066    0.5283    0.5152    0.5283
   44.5593   45.4547   44.5593   45.2979   45.4545   45.2979   42.2298   42.1875   42.2298    0.1349   -0.0000    0.1349    0.1069    0.0002    0.1069    0.5287    0.5156    0.5287
   44.5579   45.4547   44.5579   45.2969   45.4545   45.2969   42.2245   42.1823   42.2245    0.1350   -0.0000    0.1350    0.1072    0.0002    0.1072    0.5291    0.5159    0.5291
   44.5566   45.4547   44.5566   45.2958   45.4545   45.2958   42.2192   42.1772   42.2192    0.1351   -0.0000    0.1351    0.1076    0.0002    0.1076    0.5295    0.5163    0.5295
   44.5552   45.4547   44.5552   45.2947   45.4545   45.2947   42.2139   42.1720   42.2139    0.1352   -0.0000    0.1352    0.1079    0.0002    0.1079    0.5298    0.5166    0.5298
   44.5539   45.4547   44.5539   45.2936   45.4545   45.2936   42.2086   42.1668   42.2086    0.1353   -0.0000    0.1353    0.1082    0.0002    0.1082    0.5302    0.5170    0.5302
   44.5525   45.4547   44.5525   45.2925   45.4545   45.2925   42.2033   42.1617   42.2033    0.1353   -0.0000    0.1353    0.1085    0.0002    0.1085    0.5306    0.5173    0.5306
   44.5512   45.4547   44.5512   45.2915   45.4545   45.2915   42.1980   42.1565   42.1980    0.1354   -0.0000    0.1354    0.1089    0.0002    0.1089    0.5310    0.5177    0.5310
   44.5498   45.4547   44.5498   45.2904   45.4545   45.2904   42.1927   42.1513   42.1927    0.1355   -0.0000    0.1355    0.1092    0.0002    0.1092    0.5313    0.5180    0.5313
   44.5485   45.4547   44.5485   45.2893   45.4545   45.2893   42.1874   42.1461   42.1874    0.1356   -0.0000    0.1356    0.1095    0.0002    0.1095    0.5317    0.5184    0.5317
   44.5471   45.4547   44.5471   45.2882   45.4545   45.2882   42.1821   42.1409   42.1821    0.1357   -0.0000    0.1357    0.1099    0.0002    0.1099    0.5321    0.5187    0.5321
   44.5457   45.4547   44.5457   45.2871   45.4545   45.2871   42.1768   42.1358   42.1768    0.1358   -0.0000    0.1358    0.1102    0.0002    0.1102    0.5325    0.5191    0.5325
   44.5444   45.4547   44.5444   45.2860   45.4545   45.2860   42.1714   42.1306   42.1714    0.1359   -0.0000    0.1359    0.1105    0.0002    0.1105    0.5328    0.5194    0.5328
   44.5430   45.4547   44.5430   45.2849   45.4545   45.2849   42.1661   42.1254   42.1661    0.1359   -0.0000    0.1359    0.1108    0.0002    0.1108    0.5332    0.5198    0.5332
   44.5417   45.4547   44.5417   45.2838   45.4545   45.2838   42.1608   42.1202   42.1608    0.1360   -0.0000    0.1360    0.1112    0.0002    0.1112    0.5336    0.5201    0.5336
   44.5403   45.4547   44.5403   45.2827   45.4545   45.2827   42.1554   42.1150   42.1554    0.1361   -0.0000    0.1361    0.1115    0.0003    0.1115    0.5339    0.5205    0.5339
   44.5389   45.4547   44.5389   45.2815   45.4545   45.2815   42.1501   42.1098   42.1501    0.1362   -0.0000    0.1362    0.1118    0.0003    0.1118    0.5343    0.5208    0.5343
   44.5376   45.4547   44.5376   45.2804   45.4545   45.2804   42.1447   42.1045   42.1447    0.1363   -0.0000    0.1363    0.1122    0.0003    0.1122    0.5347    0.5212    0.5347
   44.5362   45.4547   44.5362   45.2793   45.4545   45.2793   42.1394   42.0993   42.1394    0.1364   -0.0000    0.1364    0.1125    0.0003    0.1125    0.5350    0.5215    0.5350
   44.5348   45.4547   44.5348   45.2782   45.4545   45.2782   42.1340   42.0941   42.1340    0.1364   -0.0000    0.1364    0.1128    0.0003    0.1128    0.5354    0.5219    0.5354
   44.5335   45.4547   44.5335   45.2770   45.4545   45.2770   42.1287   42.0889   42.1287    0.1365   -0.0000    0.1365    0.1131    0.0003    0.1131    0.5358    0.5222    0.5358
   44.5321   45.4547   44.5321   45.2759   45.4545   45.2759   42.1233   42.0837   42.1233    0.1366   -0.0000    0.1366    0.1135    0.0003    0.1135    0.5362    0.5226    0.5362
   44.5308   45.4547   44.5308   45.2748   45.4545   45.2748   42.1180   42.0785   42.1180    0.1367   -0.0000    0.1367    0.1138    0.0003    0.1138    0.5365    0.5229    0.5365
   44.5294   45.4547   44.5294   45.2736   45.4545   45.2736   42.1126   42.0732   42.1126    0.1368   -0.0000    0.1368    0.1141    0.0003    0.1141    0.5369    0.5232    0.5369
   44.5280   45.4547   44.5280   45.2725   45.4545   45.2725   42.1072   42.0680   42.1072    0.1369   -0.0000    0.1369    0.1145    0.0003    0.1145    0.5373    0.5236    0.5373
   44.5267   45.4547   44.5267   45.2713   45.4545   45.2713   42.1018   42.0627   42.1018    0.1369   -0.0000    0.1369    0.1148    0.0003    0.1148    0.5376    0.5239    0.5376
   44.5253   45.4547   44.5253   45.2702   45.4545   45.2702   42.0965   42.0575   42.0965    0.1370   -0.0000    0.1370    0.1151    0.0003    0.1151    0.5380    0.5243    0.5380
   44.5239   45.4547   44.5239   45.2690   45.4545   45.2690   42.0911   42.0523   42.0911    0.1371   -0.0000    0.1371    0.1154    0.0003    0.1154    0.5384    0.5246    0.5384
   44.5225   45.4547   44.5225   45.2679   45.4545   45.2679   42.0857   42.0470   42.0857    0.1372   -0.0000    0.1372    0.1158    0.0003    0.1158    0.5387    0.5250    0.5387
   44.5212   45.4547   44.5212   45.2667   45.4545   45.2667   42.0803   42.0418   42.0803    0.1373   -0.0000    0.1373    0.1161    0.0003    0.1161    0.5391    0.5253    0.5391
   44.5198   45.4547   44.5198   45.2655   45.4545   45.2655   42.0749   42.0365   42.0749    0.1374   -0.0000    0.1374    0.1164    0.0003    0.1164    0.5395    0.5257    0.5395
   44.5184   45.4547   44.5184   45.2644   45.4545   45.2644   42.0695   42.0312   42.0695    0.1374   -0.0000    0.1374    0.1167    0.0003    0.1167    0.5398    0.5260    0.5398
   44.5170   45.4547   44.5170   45.2632   45.4545   45.2632   42.0641   42.0260   42.0641    0.1375   -0.0000    0.1375    0.1171    0.0003    0.1171    0.5402    0.5264    0.5402
   44.5157   45.4547   44.5157   45.2620   45.4545   45.2620   42.0587   42.0207   42.0587    0.1376   -0.0000    0.1376    0.1174    0.0003    0.1174    0.5406    0.5267    0.5406
   44.5143   45.4547   44.5143   45.2609   45.4545   45.2609   42.0533   42.0155   42.0533    0.1377   -0.0000    0.1377    0.1177    0.0003    0.1177    0.5410    0.5271    0.5410
   44.5129   45.4547   44.5129   45.2597   45.4545   45.2597   42.0479   42.0102   42.0479    0.1378   -0.0000    0.1378    0.1180    0.0003    0.1180    0.5413    0.5274    0.5413
   44.5115   45.4547   44.5115   45.2585   45.4545   45.2585   42.0425   42.0049   42.0425    0.1379   -0.0000    0.1379    0.1184    0.0003    0.1184    0.5417    0.5278    0.5417
   44.5102   45.4547   44.5102   45.2573   45.4545   45.2573   42.0371   41.9996   42.0371    0.1379   -0.0000    0.1379    0.1187    0.0003    0.1187    0.5421    0.5281    0.5421
   44.5088   45.4547   44.5088   45.2561   45.4545   45.2561   42.0317   41.9943   42.0317    0.1380   -0.0000    0.1380    0.1190    0.0003    0.1190    0.5424    0.5284    0.5424
   44.5074   45.4547   44.5074   45.2549   45.4545   45.2549   42.0262   41.9890   42.0262    0.1381   -0.0000    0.1381    0.1193    0.0003    0.1193    0.5428    0.5288    0.5428
   44.5060   45.4547   44.5060   45.2537   45.4544   45.2537   42.0208   41.9838   42.0208    0.1382   -0.0000    0.1382    0.1197    0.0003    0.1197    0.5432    0.5291    0.5432
   44.5046   45.4547   44.5046   45.2525   45.4544   45.2525   42.0154   41.9785   42.0154    0.1383   -0.0000    0.1383    0.1200    0.0003    0.1200    0.5435    0.5295    0.5435
   44.5033   45.4547   44.5033   45.2513   45.4544   45.2513   42.0099   41.9732   42.0099    0.1384   -0.0000    0.1384    0.1203    0.0003    0.1203    0.5439    0.5298    0.5439
   44.5019   45.4547   44.5019   45.2502   45.4544   45.2502   42.0045   41.9679   42.0045    0.1384   -0.0000    0.1384    0.1206    0.0003    0.1206    0.5443    0.5302    0.5443
   44.5005   45.4547   44.5005   45.2489   45.4544   45.2489   41.9990   41.9626   41.9990    0.1385   -0.0000    0.1385    0.1210    0.0003    0.1210    0.5446    0.5305    0.5446
   44.4991   45.4547   44.4991   45.2477   45.4544   45.2477   41.9936   41.9573   41.9936    0.1386   -0.0000    0.1386    0.1213    0.0003    0.1213    0.5450    0.5309    0.5450
   44.4977   45.4547   44.4977   45.2465   45.4544   45.2465   41.9881   41.9520   41.9881    0.1387   -0.0000    0.1387    0.1216    0.0003    0.1216    0.5454    0.5312    0.5454
   44.4963   45.4547   44.4963   45.2453   45.4544   45.2453   41.9827   41.9466   41.9827    0.1388   -0.0000    0.1388    0.1219    0.0003    0.1219    0.5457    0.5315    0.5457
   44.4949   45.4547   44.4949   45.2441   45.4544   45.2441   41.9772   41.9413   41.9772    0.1389   -0.0000    0.1389    0.1223    0.0003    0.1223    0.5461    0.5319    0.5461
   44.4935   45.4547   44.4935   45.2428   45.4544   45.2428   41.9718   41.9360   41.9718    0.1389   -0.0000    0.1389    0.1226    0.0003    0.1226    0.5465    0.5322    0.5465
   44.4922   45.4547   44.4922   45.2416   45.4544   45.2416   41.9663   41.9307   41.9663    0.1390   -0.0000    0.1390    0.1229    0.0003    0.1229    0.5468    0.5326    0.5468
   44.4908   45.4547   44.4908   45.2404   45.4544   45.2404   41.9608   41.9253   41.9608    0.1391   -0.0000    0.1391    0.1232    0.0003    0.1232    0.5472    0.5329    0.5472
   44.4894   45.4547   44.4894   45.2392   45.4544   45.2392   41.9553   41.9200   41.9553    0.1392   -0.0000    0.1392    0.1235    0.0003    0.1235    0.5475    0.5333    0.5475
   44.4880   45.4547   44.4880   45.2379   45.4544   45.2379   41.9499   41.9147   41.9499    0.1393   -0.0000    0.1393    0.1239    0.0003    0.1239    0.5479    0.5336    0.5479
   44.4866   45.4547   44.4866   45.2367   45.4544   45.2367   41.9444   41.9093   41.9444    0.1393   -0.0000    0.1393    0.1242    0.0003    0.1242    0.5483    0.5339    0.5483
   44.4852   45.4547   44.4852   45.2354   45.4544   45.2354   41.9389   41.9040   41.9389    0.1394   -0.0000    0.1394    0.1245    0.0003    0.1245    0.5487    0.5343    0.5487
   44.4838   45.4547   44.4838   45.2342   45.4544   45.2342   41.9334   41.8987   41.9334    0.1395   -0.0000    0.1395    0.1248    0.0003    0.1248    0.5490    0.5346    0.5490
   44.4824   45.4547   44.4824   45.2329   45.4544   45.2329   41.9279   41.8933   41.9279    0.1396   -0.0000    0.1396    0.1252    0.0003    0.1252    0.5494    0.5350    0.5494
   44.4810   45.4547   44.4810   45.2317   45.4544   45.2317   41.9224   41.8880   41.9224    0.1397   -0.0000    0.1397    0.1255    0.0003    0.1255    0.5497    0.5353    0.5497
   44.4796   45.4547   44.4796   45.2304   45.4544   45.2304   41.9169   41.8826   41.9169    0.1398   -0.0000    0.1398    0.1258    0.0003    0.1258    0.5501    0.5357    0.5501
   44.4782   45.4547   44.4782   45.2292   45.4544   45.2292   41.9114   41.8772   41.9114    0.1398   -0.0000    0.1398    0.1261    0.0003    0.1261    0.5505    0.5360    0.5505
   44.4768   45.4547   44.4768   45.2279   45.4544   45.2279   41.9059   41.8719   41.9059    0.1399   -0.0000    0.1399    0.1265    0.0003    0.1265    0.5508    0.5363    0.5508
   44.4754   45.4547   44.4754   45.2266   45.4544   45.2266   41.9004   41.8665   41.9004    0.1400   -0.0000    0.1400    0.1268    0.0003    0.1268    0.5512    0.5367    0.5512
   44.4740   45.4547   44.4740   45.2254   45.4544   45.2254   41.8949   41.8612   41.8949    0.1401   -0.0000    0.1401    0.1271    0.0003    0.1271    0.5516    0.5370    0.5516
   44.4726   45.4547   44.4726   45.2241   45.4544   45.2241   41.8894   41.8558   41.8894    0.1402   -0.0000    0.1402    0.1274    0.0003    0.1274    0.5519    0.5374    0.5519
   44.4712   45.4547   44.4712   45.2228   45.4544   45.2228   41.8839   41.8504   41.8839    0.1403   -0.0000    0.1403    0.1277    0.0003    0.1277    0.5523    0.5377    0.5523
   44.4698   45.4547   44.4698   45.2215   45.4544   45.2215   41.8783   41.8450   41.8783    0.1403   -0.0000    0.1403    0.1281    0.0003    0.1281    0.5526    0.5380    0.5526
   44.4684   45.4547   44.4684   45.2203   45.4544   45.2203   41.8728   41.8397   41.8728    0.1404   -0.0000    0.1404    0.1284    0.0003    0.1284    0.5530    0.5384    0.5530
   44.4670   45.4547   44.4670   45.2190   45.4543   45.2190   41.8673   41.8343   41.8673    0.1405   -0.0000    0.1405    0.1287    0.0003    0.1287    0.5534    0.5387    0.5534
   44.4656   45.4547   44.4656   45.2177   45.4543   45.2177   41.8617   41.8289   41.8617    0.1406   -0.0000    0.1406    0.1290    0.0003    0.1290    0.5537    0.5391    0.5537
   44.4642   45.4547   44.4642   45.2164   45.4543   45.2164   41.8562   41.8235   41.8562    0.1407   -0.0000    0.1407    0.1293    0.0003    0.1293    0.5541    0.5394    0.5541
   44.4628   45.4547   44.4628   45.2151   45.4543   45.2151   41.8507   41.8181   41.8507    0.1407   -0.0000    0.1407    0.1297    0.0003    0.1297    0.5545    0.5398    0.5545
   44.4614   45.4547   44.4614   45.2138   45.4543   45.2138   41.8451   41.8127   41.8451    0.1408   -0.0000    0.1408    0.1300    0.0003    0.1300    0.5548    0.5401    0.5548
   44.4600   45.4547   44.4600   45.2125   45.4543   45.2125   41.8396   41.8073   41.8396    0.1409   -0.0000    0.1409    0.1303    0.0003    0.1303    0.5552    0.5404    0.5552
   44.4586   45.4547   44.4586   45.2112   45.4543   45.2112   41.8340   41.8019   41.8340    0.1410   -0.0000    0.1410    0.1306    0.0004    0.1306    0.5555    0.5408    0.5555
   44.4572   45.4547   44.4572   45.2099   45.4543   45.2099   41.8285   41.7965   41.8285    0.1411   -0.0000    0.1411    0.1309    0.0004    0.1309    0.5559    0.5411    0.5559
   44.4557   45.4547   44.4557   45.2086   45.4543   45.2086   41.8229   41.7910   41.8229    0.1412   -0.0000    0.1412    0.1313    0.0004    0.1313    0.5563    0.5415    0.5563
   44.4543   45.4547   44.4543   45.2073   45.4543   45.2073   41.8173   41.7856   41.8173    0.1412   -0.0000    0.1412    0.1316    0.0004    0.1316    0.5566    0.5418    0.5566
   44.4529   45.4547   44.4529   45.2059   45.4543   45.2059   41.8118   41.7802   41.8118    0.1413   -0.0000    0.1413    0.1319    0.0004    0.1319    0.5570    0.5421    0.5570
   44.4515   45.4547   44.4515   45.2046   45.4543   45.2046   41.8062   41.7748   41.8062    0.1414   -0.0000    0.1414    0.1322    0.0004    0.1322    0.5573    0.5425    0.5573
   44.4501   45.4547   44.4501   45.2033   45.4543   45.2033   41.8006   41.7694   41.8006    0.1415   -0.0000    0.1415    0.1325    0.0004    0.1325    0.5577    0.5428    0.5577
   44.4487   45.4547   44.4487   45.2020   45.4543   45.2020   41.7950   41.7639   41.7950    0.1416   -0.0000    0.1416    0.1329    0.0004    0.1329    0.5581    0.5431    0.5581
   44.4473   45.4547   44.4473   45.2007   45.4543   45.2007   41.7895   41.7585   41.7895    0.1417   -0.0000    0.1417    0.1332    0.0004    0.1332    0.5584    0.5435    0.5584
   44.4458   45.4547   44.4458   45.1993   45.4543   45.1993   41.7839   41.7531   41.7839    0.1417   -0.0000    0.1417    0.1335    0.0004    0.1335    0.5588    0.5438    0.5588
   44.4444   45.4547   44.4444   45.1980   45.4543   45.1980   41.7783   41.7476   41.7783    0.1418   -0.0000    0.1418    0.1338    0.0004    0.1338    0.5591    0.5442    0.5591
   44.4430   45.4547   44.4430   45.1966   45.4543   45.1966   41.7727   41.7422   41.7727    0.1419   -0.0000    0.1419    0.1341    0.0004    0.1341    0.5595    0.5445    0.5595
   44.4416   45.4547   44.4416   45.1953   45.4543   45.1953   41.7671   41.7367   41.7671    0.1420   -0.0000    0.1420    0.1345    0.0004    0.1345    0.5599    0.5448    0.5599
   44.4402   45.4547   44.4402   45.1939   45.4543   45.1939   41.7615   41.7313   41.7615    0.1420   -0.0000    0.1420    0.1348    0.0004    0.1348    0.5602    0.5452    0.5602
   44.4387   45.4547   44.4387   45.1926   45.4543   45.1926   41.7559   41.7258   41.7559    0.1421   -0.0000    0.1421    0.1351    0.0004    0.1351    0.5606    0.5455    0.5606
   44.4373   45.4547   44.4373   45.1912   45.4543   45.1912   41.7503   41.7204   41.7503    0.1422   -0.0000    0.1422    0.1354    0.0004    0.1354    0.5609    0.5458    0.5609
   44.4359   45.4547   44.4359   45.1899   45.4543   45.1899   41.7447   41.7149   41.7447    0.1423   -0.0000    0.1423    0.1357    0.0004    0.1357    0.5613    0.5462    0.5613
   44.4345   45.4547   44.4345   45.1885   45.4543   45.1885   41.7390   41.7095   41.7390    0.1424   -0.0000    0.1424    0.1361    0.0004    0.1361    0.5617    0.5465    0.5617
   44.4330   45.4547   44.4330   45.1872   45.4543   45.1872   41.7334   41.7040   41.7334    0.1425   -0.0000    0.1425    0.1364    0.0004    0.1364    0.5620    0.5469    0.5620
   44.4316   45.4547   44.4316   45.1858   45.4543   45.1858   41.7278   41.6985   41.7278    0.1425   -0.0000    0.1425    0.1367    0.0004    0.1367    0.5624    0.5472    0.5624
   44.4302   45.4547   44.4302   45.1844   45.4543   45.1844   41.7222   41.6930   41.7222    0.1426   -0.0000    0.1426    0.1370    0.0004    0.1370    0.5627    0.5475    0.5627
   44.4288   45.4547   44.4288   45.1831   45.4543   45.1831   41.7166   41.6876   41.7166    0.1427   -0.0000    0.1427    0.1373    0.0004    0.1373    0.5631    0.5479    0.5631
   44.4273   45.4547   44.4273   45.1817   45.4543   45.1817   41.7109   41.6821   41.7109    0.1428   -0.0000    0.1428    0.1377    0.0004    0.1377    0.5634    0.5482    0.5634
   44.4259   45.4547   44.4259   45.1803   45.4542   45.1803   41.7053   41.6766   41.7053    0.1429   -0.0000    0.1429    0.1380    0.0004    0.1380    0.5638    0.5485    0.5638
   44.4245   45.4547   44.4245   45.1789   45.4542   45.1789   41.6997   41.6711   41.6997    0.1429   -0.0000    0.1429    0.1383    0.0004    0.1383    0.5642    0.5489    0.5642
   44.4231   45.4547   44.4231   45.1775   45.4542   45.1775   41.6940   41.6656   41.6940    0.1430   -0.0000    0.1430    0.1386    0.0004    0.1386    0.5645    0.5492    0.5645
   44.4216   45.4547   44.4216   45.1762   45.4542   45.1762   41.6883   41.6601   41.6883    0.1431   -0.0000    0.1431    0.1389    0.0004    0.1389    0.5649    0.5495    0.5649
   44.4202   45.4547   44.4202   45.1748   45.4542   45.1748   41.6827   41.6546   41.6827    0.1432   -0.0000    0.1432    0.1392    0.0004    0.1392    0.5652    0.5499    0.5652
   44.4188   45.4547   44.4188   45.1734   45.4542   45.1734   41.6770   41.6491   41.6770    0.1433   -0.0000    0.1433    0.1395    0.0004    0.1395    0.5656    0.5502    0.5656
   44.4173   45.4547   44.4173   45.1720   45.4542   45.1720   41.6714   41.6436   41.6714    0.1433   -0.0000    0.1433    0.1399    0.0004    0.1399    0.5659    0.5506    0.5659
   44.4159   45.4547   44.4159   45.1706   45.4542   45.1706   41.6657   41.6381   41.6657    0.1434   -0.0000    0.1434    0.1402    0.0004    0.1402    0.5663    0.5509    0.5663
   44.4145   45.4547   44.4145   45.1692   45.4542   45.1692   41.6601   41.6326   41.6601    0.1435   -0.0000    0.1435    0.1405    0.0004    0.1405    0.5667    0.5512    0.5667
   44.4130   45.4547   44.4130   45.1678   45.4542   45.1678   41.6544   41.6271   41.6544    0.1436   -0.0000    0.1436    0.1408    0.0004    0.1408    0.5670    0.5516    0.5670
   44.4116   45.4547   44.4116   45.1663   45.4542   45.1663   41.6487   41.6216   41.6487    0.1437   -0.0000    0.1437    0.1411    0.0004    0.1411    0.5674    0.5519    0.5674
   44.4102   45.4547   44.4102   45.1649   45.4542   45.1649   41.6430   41.6161   41.6430    0.1437   -0.0000    0.1437    0.1415    0.0004    0.1415    0.5677    0.5522    0.5677
   44.4087   45.4547   44.4087   45.1635   45.4542   45.1635   41.6374   41.6105   41.6374    0.1438   -0.0000    0.1438    0.1418    0.0004    0.1418    0.5681    0.5526    0.5681
   44.4073   45.4547   44.4073   45.1621   45.4542   45.1621   41.6317   41.6050   41.6317    0.1439   -0.0000    0.1439    0.1421    0.0004    0.1421    0.5684    0.5529    0.5684
   44.4058   45.4547   44.4058   45.1607   45.4542   45.1607   41.6260   41.5995   41.6260    0.1440   -0.0000    0.1440    0.1424    0.0004    0.1424    0.5688    0.5532    0.5688
   44.4044   45.4547   44.4044   45.1593   45.4542   45.1593   41.6203   41.5939   41.6203    0.1441   -0.0000    0.1441    0.1427    0.0004    0.1427    0.5691    0.5536    0.5691
   44.4030   45.4547   44.4030   45.1578   45.4542   45.1578   41.6146   41.5884   41.6146    0.1442   -0.0000    0.1442    0.1430    0.0004    0.1430    0.5695    0.5539    0.5695
   44.4015   45.4547   44.4015   45.1564   45.4542   45.1564   41.6089   41.5829   41.6089    0.1442   -0.0000    0.1442    0.1433    0.0004    0.1433    0.5698    0.5542    0.5698
   44.4001   45.4547   44.4001   45.1550   45.4542   45.1550   41.6032   41.5773   41.6032    0.1443   -0.0000    0.1443    0.1437    0.0004    0.1437    0.5702    0.5546    0.5702
   44.3986   45.4547   44.3986   45.1535   45.4542   45.1535   41.5975   41.5718   41.5975    0.1444   -0.0000    0.1444    0.1440    0.0004    0.1440    0.5706    0.5549    0.5706
   44.3972   45.4547   44.3972   45.1521   45.4542   45.1521   41.5918   41.5662   41.5918    0.1445   -0.0000    0.1445    0.1443    0.0005    0.1443    0.5709    0.5552    0.5709
   44.3957   45.4547   44.3957   45.1506   45.4542   45.1506   41.5861   41.5607   41.5861    0.1445   -0.0000    0.1445    0.1446    0.0005    0.1446    0.5713    0.5556    0.5713
   44.3943   45.4547   44.3943   45.1492   45.4542   45.1492   41.5804   41.5551   41.5804    0.1446   -0.0000    0.1446    0.1449    0.0005    0.1449    0.5716    0.5559    0.5716
   44.3928   45.4547   44.3928   45.1477   45.4542   45.1477   41.5747   41.5495   41.5747    0.1447   -0.0000    0.1447    0.1452    0.0005    0.1452    0.5720    0.5562    0.5720
   44.3914   45.4547   44.3914   45.1463   45.4542   45.1463   41.5689   41.5440   41.5689    0.1448   -0.0000    0.1448    0.1455    0.0005    0.1455    0.5723    0.5566    0.5723
   44.3899   45.4547   44.3899   45.1448   45.4541   45.1448   41.5632   41.5384   41.5632    0.1449   -0.0000    0.1449    0.1459    0.0005    0.1459    0.5727    0.5569    0.5727
   44.3885   45.4547   44.3885   45.1434   45.4541   45.1434   41.5575   41.5328   41.5575    0.1450   -0.0000    0.1450    0.1462    0.0005    0.1462    0.5730    0.5572    0.5730
   44.3870   45.4547   44.3870   45.1419   45.4541   45.1419   41.5518   41.5273   41.5518    0.1450   -0.0000    0.1450    0.1465    0.0005    0.1465    0.5734    0.5576    0.5734
   44.3856   45.4547   44.3856   45.1404   45.4541   45.1404   41.5460   41.5217   41.5460    0.1451   -0.0000    0.1451    0.1468    0.0005    0.1468    0.5737    0.5579    0.5737
   44.3841   45.4547   44.3841   45.1390   45.4541   45.1390   41.5403   41.5161   41.5403    0.1452   -0.0000    0.1452    0.1471    0.0005    0.1471    0.5741    0.5582    0.5741
   44.3827   45.4547   44.3827   45.1375   45.4541   45.1375   41.5345   41.5105   41.5345    0.1453   -0.0000    0.1453    0.1474    0.0005    0.1474    0.5745    0.5586    0.5745
   44.3812   45.4547   44.3812   45.1360   45.4541   45.1360   41.5288   41.5050   41.5288    0.1453   -0.0000    0.1453    0.1478    0.0005    0.1478    0.5748    0.5589    0.5748
   44.3798   45.4547   44.3798   45.1345   45.4541   45.1345   41.5230   41.4994   41.5230    0.1454   -0.0000    0.1454    0.1481    0.0005    0.1481    0.5752    0.5592    0.5752
   44.3783   45.4547   44.3783   45.1331   45.4541   45.1331   41.5173   41.4938   41.5173    0.1455   -0.0000    0.1455    0.1484    0.0005    0.1484    0.5755    0.5595    0.5755
   44.3769   45.4547   44.3769   45.1316   45.4541   45.1316   41.5115   41.4882   41.5115    0.1456   -0.0000    0.1456    0.1487    0.0005    0.1487    0.5758    0.5599    0.5758
   44.3754   45.4547   44.3754   45.1301   45.4541   45.1301   41.5058   41.4826   41.5058    0.1457   -0.0000    0.1457    0.1490    0.0005    0.1490    0.5762    0.5602    0.5762
   44.3740   45.4547   44.3740   45.1286   45.4541   45.1286   41.5000   41.4770   41.5000    0.1457   -0.0000    0.1457    0.1493    0.0005    0.1493    0.5766    0.5605    0.5766
   44.3725   45.4547   44.3725   45.1271   45.4541   45.1271   41.4942   41.4713   41.4942    0.1458   -0.0000    0.1458    0.1496    0.0005    0.1496    0.5769    0.5609    0.5769
   44.3710   45.4547   44.3710   45.1256   45.4541   45.1256   41.4885   41.4657   41.4885    0.1459   -0.0000    0.1459    0.1499    0.0005    0.1499    0.5773    0.5612    0.5773
   44.3696   45.4547   44.3696   45.1241   45.4541   45.1241   41.4827   41.4601   41.4827    0.1460   -0.0000    0.1460    0.1503    0.0005    0.1503    0.5776    0.5615    0.5776
   44.3681   45.4547   44.3681   45.1226   45.4541   45.1226   41.4769   41.4545   41.4769    0.1461   -0.0000    0.1461    0.1506    0.0005    0.1506    0.5780    0.5619    0.5780
   44.3667   45.4547   44.3667   45.1211   45.4541   45.1211   41.4711   41.4489   41.4711    0.1462   -0.0000    0.1462    0.1509    0.0005    0.1509    0.5783    0.5622    0.5783
   44.3652   45.4547   44.3652   45.1196   45.4541   45.1196   41.4654   41.4433   41.4654    0.1462   -0.0000    0.1462    0.1512    0.0005    0.1512    0.5787    0.5625    0.5787
   44.3637   45.4547   44.3637   45.1181   45.4541   45.1181   41.4596   41.4376   41.4596    0.1463   -0.0000    0.1463    0.1515    0.0005    0.1515    0.5790    0.5628    0.5790
   44.3623   45.4547   44.3623   45.1165   45.4540   45.1165   41.4538   41.4320   41.4538    0.1464   -0.0000    0.1464    0.1518    0.0005    0.1518    0.5794    0.5632    0.5794
   44.3608   45.4547   44.3608   45.1150   45.4540   45.1150   41.4480   41.4264   41.4480    0.1465   -0.0000    0.1465    0.1521    0.0005    0.1521    0.5797    0.5635    0.5797
   44.3593   45.4547   44.3593   45.1135   45.4540   45.1135   41.4422   41.4207   41.4422    0.1465   -0.0000    0.1465    0.1524    0.0005    0.1524    0.5801    0.5638    0.5801
   44.3579   45.4547   44.3579   45.1120   45.4540   45.1120   41.4364   41.4151   41.4364    0.1466   -0.0000    0.1466    0.1528    0.0005    0.1528    0.5804    0.5642    0.5804
   44.3564   45.4547   44.3564   45.1105   45.4540   45.1105   41.4306   41.4095   41.4306    0.1467   -0.0000    0.1467    0.1531    0.0005    0.1531    0.5808    0.5645    0.5808
   44.3549   45.4547   44.3549   45.1089   45.4540   45.1089   41.4248   41.4038   41.4248    0.1468   -0.0000    0.1468    0.1534    0.0005    0.1534    0.5811    0.5648    0.5811
   44.3535   45.4547   44.3535   45.1074   45.4540   45.1074   41.4190   41.3982   41.4190    0.1469   -0.0000    0.1469    0.1537    0.0005    0.1537    0.5815    0.5652    0.5815
   44.3520   45.4547   44.3520   45.1058   45.4540   45.1058   41.4131   41.3925   41.4131    0.1469    0.0000    0.1469    0.1540    0.0005    0.1540    0.5818    0.5655    0.5818
   44.3505   45.4547   44.3505   45.1043   45.4540   45.1043   41.4073   41.3868   41.4073    0.1470    0.0000    0.1470    0.1543    0.0005    0.1543    0.5822    0.5658    0.5822
   44.3491   45.4547   44.3491   45.1028   45.4540   45.1028   41.4015   41.3812   41.4015    0.1471    0.0000    0.1471    0.1546    0.0005    0.1546    0.5825    0.5661    0.5825
   44.3476   45.4547   44.3476   45.1012   45.4540   45.1012   41.3957   41.3755   41.3957    0.1472    0.0000    0.1472    0.1549    0.0005    0.1549    0.5828    0.5665    0.5828
   44.3461   45.4547   44.3461   45.0997   45.4540   45.0997   41.3898   41.3699   41.3898    0.1473    0.0000    0.1473    0.1553    0.0005    0.1553    0.5832    0.5668    0.5832
   44.3447   45.4547   44.3447   45.0981   45.4540   45.0981   41.3840   41.3642   41.3840    0.1473    0.0000    0.1473    0.1556    0.0005    0.1556    0.5835    0.5671    0.5835
   44.3432   45.4547   44.3432   45.0965   45.4540   45.0965   41.3782   41.3585   41.3782    0.1474    0.0000    0.1474    0.1559    0.0005    0.1559    0.5839    0.5675    0.5839
   44.3417   45.4547   44.3417   45.0950   45.4540   45.0950   41.3723   41.3528   41.3723    0.1475    0.0000    0.1475    0.1562    0.0005    0.1562    0.5842    0.5678    0.5842
   44.3402   45.4547   44.3402   45.0934   45.4540   45.0934   41.3665   41.3472   41.3665    0.1476    0.0000    0.1476    0.1565    0.0005    0.1565    0.5846    0.5681    0.5846
   44.3388   45.4547   44.3388   45.0919   45.4540   45.0919   41.3606   41.3415   41.3606    0.1477    0.0000    0.1477    0.1568    0.0005    0.1568    0.5849    0.5684    0.5849
   44.3373   45.4547   44.3373   45.0903   45.4540   45.0903   41.3548   41.3358   41.3548    0.1477    0.0000    0.1477    0.1571    0.0005    0.1571    0.5853    0.5688    0.5853
   44.3358   45.4547   44.3358   45.0887   45.4540   45.0887   41.3489   41.3301   41.3489    0.1478    0.0000    0.1478    0.1574    0.0005    0.1574    0.5856    0.5691    0.5856
   44.3343   45.4547   44.3343   45.0871   45.4540   45.0871   41.3431   41.3244   41.3431    0.1479    0.0000    0.1479    0.1577    0.0005    0.1577    0.5860    0.5694    0.5860
   44.3328   45.4547   44.3328   45.0856   45.4539   45.0856   41.3372   41.3187   41.3372    0.1480    0.0000    0.1480    0.1580    0.0005    0.1580    0.5863    0.5697    0.5863
   44.3314   45.4547   44.3314   45.0840   45.4539   45.0840   41.3313   41.3130   41.3313    0.1480    0.0000    0.1480    0.1583    0.0006    0.1583    0.5867    0.5701    0.5867
   44.3299   45.4547   44.3299   45.0824   45.4539   45.0824   41.3255   41.3073   41.3255    0.1481    0.0000    0.1481    0.1587    0.0006    0.1587    0.5870    0.5704    0.5870
   44.3284   45.4547   44.3284   45.0808   45.4539   45.0808   41.3196   41.3016   41.3196    0.1482    0.0000    0.1482    0.1590    0.0006    0.1590    0.5874    0.5707    0.5874
   44.3269   45.4547   44.3269   45.0792   45.4539   45.0792   41.3137   41.2959   41.3137    0.1483    0.0000    0.1483    0.1593    0.0006    0.1593    0.5877    0.5710    0.5877
   44.3254   45.4547   44.3254   45.0776   45.4539   45.0776   41.3078   41.2902   41.3078    0.1483    0.0000    0.1483    0.1596    0.0006    0.1596    0.5881    0.5714    0.5881
   44.3240   45.4547   44.3240   45.0760   45.4539   45.0760   41.3020   41.2845   41.3020    0.1484    0.0000    0.1484    0.1599    0.0006    0.1599    0.5884    0.5717    0.5884
   44.3225   45.4547   44.3225   45.0744   45.4539   45.0744   41.2961   41.2788   41.2961    0.1485    0.0000    0.1485    0.1602    0.0006    0.1602    0.5888    0.5720    0.5888
   44.3210   45.4547   44.3210   45.0728   45.4539   45.0728   41.2902   41.2730   41.2902    0.1486    0.0000    0.1486    0.1605    0.0006    0.1605    0.5891    0.5723    0.5891
   44.3195   45.4547   44.3195   45.0712   45.4539   45.0712   41.2843   41.2673   41.2843    0.1487    0.0000    0.1487    0.1608    0.0006    0.1608    0.5894    0.5727    0.5894
   44.3180   45.4547   44.3180   45.0696   45.4539   45.0696   41.2784   41.2616   41.2784    0.1487    0.0000    0.1487    0.1611    0.0006    0.1611    0.5898    0.5730    0.5898
   44.3165   45.4547   44.3165   45.0680   45.4539   45.0680   41.2725   41.2558   41.2725    0.1488    0.0000    0.1488    0.1614    0.0006    0.1614    0.5901    0.5733    0.5901
   44.3150   45.4547   44.3150   45.0664   45.4539   45.0664   41.2666   41.2501   41.2666    0.1489    0.0000    0.1489    0.1618    0.0006    0.1618    0.5905    0.5736    0.5905
   44.3135   45.4547   44.3135   45.0648   45.4539   45.0648   41.2607   41.2444   41.2607    0.1490    0.0000    0.1490    0.1621    0.0006    0.1621    0.5908    0.5740    0.5908
   44.3120   45.4547   44.3120   45.0631   45.4539   45.0631   41.2548   41.2386   41.2548    0.1491    0.0000    0.1491    0.1624    0.0006    0.1624    0.5912    0.5743    0.5912
   44.3106   45.4547   44.3106   45.0615   45.4539   45.0615   41.2489   41.2329   41.2489    0.1491    0.0000    0.1491    0.1627    0.0006    0.1627    0.5915    0.5746    0.5915
   44.3091   45.4547   44.3091   45.0599   45.4538   45.0599   41.2430   41.2272   41.2430    0.1492    0.0000    0.1492    0.1630    0.0006    0.1630    0.5919    0.5749    0.5919
   44.3076   45.4547   44.3076   45.0582   45.4538   45.0582   41.2370   41.2214   41.2370    0.1493    0.0000    0.1493    0.1633    0.0006    0.1633    0.5922    0.5753    0.5922
   44.3061   45.4547   44.3061   45.0566   45.4538   45.0566   41.2311   41.2156   41.2311    0.1494    0.0000    0.1494    0.1636    0.0006    0.1636    0.5925    0.5756    0.5925
   44.3046   45.4547   44.3046   45.0550   45.4538   45.0550   41.2252   41.2099   41.2252    0.1494    0.0000    0.1494    0.1639    0.0006    0.1639    0.5929    0.5759    0.5929
   44.3031   45.4547   44.3031   45.0533   45.4538   45.0533   41.2192   41.2041   41.2192    0.1495    0.0000    0.1495    0.1642    0.0006    0.1642    0.5932    0.5762    0.5932
   44.3016   45.4547   44.3016   45.0517   45.4538   45.0517   41.2133   41.1984   41.2133    0.1496    0.0000    0.1496    0.1645    0.0006    0.1645    0.5936    0.5766    0.5936
   44.3001   45.4547   44.3001   45.0500   45.4538   45.0500   41.2074   41.1926   41.2074    0.1497    0.0000    0.1497    0.1648    0.0006    0.1648    0.5939    0.5769    0.5939
   44.2986   45.4547   44.2986   45.0484   45.4538   45.0484   41.2014   41.1868   41.2014    0.1498    0.0000    0.1498    0.1651    0.0006    0.1651    0.5943    0.5772    0.5943
   44.2971   45.4547   44.2971   45.0467   45.4538   45.0467   41.1955   41.1810   41.1955    0.1498    0.0000    0.1498    0.1654    0.0006    0.1654    0.5946    0.5775    0.5946
   44.2956   45.4547   44.2956   45.0451   45.4538   45.0451   41.1895   41.1753   41.1895    0.1499    0.0000    0.1499    0.1658    0.0006    0.1658    0.5949    0.5778    0.5949
   44.2941   45.4547   44.2941   45.0434   45.4538   45.0434   41.1836   41.1695   41.1836    0.1500    0.0000    0.1500    0.1661    0.0006    0.1661    0.5953    0.5782    0.5953
   44.2926   45.4547   44.2926   45.0418   45.4538   45.0418   41.1776   41.1637   41.1776    0.1501    0.0000    0.1501    0.1664    0.0006    0.1664    0.5956    0.5785    0.5956
   44.2911   45.4547   44.2911   45.0401   45.4538   45.0401   41.1717   41.1579   41.1717    0.1502    0.0000    0.1502    0.1667    0.0006    0.1667    0.5960    0.5788    0.5960
   44.2896   45.4547   44.2896   45.0384   45.4538   45.0384   41.1657   41.1521   41.1657    0.1502    0.0000    0.1502    0.1670    0.0006    0.1670    0.5963    0.5791    0.5963
   44.2881   45.4547   44.2881   45.0368   45.4538   45.0368   41.1598   41.1463   41.1598    0.1503    0.0000    0.1503    0.1673    0.0006    0.1673    0.5967    0.5795    0.5967
   44.2866   45.4547   44.2866   45.0351   45.4538   45.0351   41.1538   41.1405   41.1538    0.1504    0.0000    0.1504    0.1676    0.0006    0.1676    0.5970    0.5798    0.5970
   44.2851   45.4547   44.2851   45.0334   45.4538   45.0334   41.1478   41.1347   41.1478    0.1505    0.0000    0.1505    0.1679    0.0006    0.1679    0.5973    0.5801    0.5973
   44.2836   45.4547   44.2836   45.0317   45.4537   45.0317   41.1418   41.1289   41.1418    0.1505    0.0000    0.1505    0.1682    0.0006    0.1682    0.5977    0.5804    0.5977
   44.2821   45.4547   44.2821   45.0300   45.4537   45.0300   41.1359   41.1231   41.1359    0.1506    0.0000    0.1506    0.1685    0.0006    0.1685    0.5980    0.5807    0.5980
   44.2806   45.4547   44.2806   45.0283   45.4537   45.0283   41.1299   41.1173   41.1299    0.1507    0.0000    0.1507    0.1688    0.0006    0.1688    0.5984    0.5811    0.5984
   44.2791   45.4547   44.2791   45.0267   45.4537   45.0267   41.1239   41.1115   41.1239    0.1508    0.0000    0.1508    0.1691    0.0006    0.1691    0.5987    0.5814    0.5987
   44.2776   45.4547   44.2776   45.0250   45.4537   45.0250   41.1179   41.1057   41.1179    0.1508    0.0000    0.1508    0.1694    0.0006    0.1694    0.5990    0.5817    0.5990
   44.2760   45.4547   44.2760   45.0233   45.4537   45.0233   41.1119   41.0999   41.1119    0.1509    0.0000    0.1509    0.1697    0.0006    0.1697    0.5994    0.5820    0.5994
   44.2745   45.4547   44.2745   45.0216   45.4537   45.0216   41.1059   41.0941   41.1059    0.1510    0.0000    0.1510    0.1700    0.0007    0.1700    0.5997    0.5823    0.5997
   44.2730   45.4547   44.2730   45.0199   45.4537   45.0199   41.0999   41.0882   41.0999    0.1511    0.0000    0.1511    0.1703    0.0007    0.1703    0.6001    0.5827    0.6001
   44.2715   45.4547   44.2715   45.0182   45.4537   45.0182   41.0939   41.0824   41.0939    0.1512    0.0000    0.1512    0.1707    0.0007    0.1707    0.6004    0.5830    0.6004
   44.2700   45.4547   44.2700   45.0165   45.4537   45.0165   41.0879   41.0766   41.0879    0.1512    0.0000    0.1512    0.1710    0.0007    0.1710    0.6007    0.5833    0.6007
   44.2685   45.4547   44.2685   45.0148   45.4537   45.0148   41.0819   41.0707   41.0819    0.1513    0.0000    0.1513    0.1713    0.0007    0.1713    0.6011    0.5836    0.6011
   44.2670   45.4547   44.2670   45.0130   45.4537   45.0130   41.0759   41.0649   41.0759    0.1514    0.0000    0.1514    0.1716    0.0007    0.1716    0.6014    0.5839    0.6014
   44.2655   45.4547   44.2655   45.0113   45.4537   45.0113   41.0699   41.0591   41.0699    0.1515    0.0000    0.1515    0.1719    0.0007    0.1719    0.6018    0.5843    0.6018
   44.2640   45.4547   44.2640   45.0096   45.4537   45.0096   41.0638   41.0532   41.0638    0.1515    0.0000    0.1515    0.1722    0.0007    0.1722    0.6021    0.5846    0.6021
   44.2624   45.4547   44.2624   45.0079   45.4537   45.0079   41.0578   41.0474   41.0578    0.1516    0.0000    0.1516    0.1725    0.0007    0.1725    0.6024    0.5849    0.6024
   44.2609   45.4547   44.2609   45.0062   45.4537   45.0062   41.0518   41.0415   41.0518    0.1517    0.0000    0.1517    0.1728    0.0007    0.1728    0.6028    0.5852    0.6028
   44.2594   45.4547   44.2594   45.0044   45.4536   45.0044   41.0458   41.0357   41.0458    0.1518    0.0000    0.1518    0.1731    0.0007    0.1731    0.6031    0.5855    0.6031
   44.2579   45.4547   44.2579   45.0027   45.4536   45.0027   41.0397   41.0298   41.0397    0.1518    0.0000    0.1518    0.1734    0.0007    0.1734    0.6035    0.5859    0.6035
   44.2564   45.4547   44.2564   45.0010   45.4536   45.0010   41.0337   41.0239   41.0337    0.1519    0.0000    0.1519    0.1737    0.0007    0.1737    0.6038    0.5862    0.6038
   44.2548   45.4547   44.2548   44.9992   45.4536   44.9992   41.0277   41.0181   41.0277    0.1520    0.0000    0.1520    0.1740    0.0007    0.1740    0.6041    0.5865    0.6041
   44.2533   45.4547   44.2533   44.9975   45.4536   44.9975   41.0216   41.0122   41.0216    0.1521    0.0000    0.1521    0.1743    0.0007    0.1743    0.6045    0.5868    0.6045
   44.2518   45.4547   44.2518   44.9957   45.4536   44.9957   41.0156   41.0063   41.0156    0.1522    0.0000    0.1522    0.1746    0.0007    0.1746    0.6048    0.5871    0.6048
   44.2503   45.4547   44.2503   44.9940   45.4536   44.9940   41.0095   41.0005   41.0095    0.1522    0.0000    0.1522    0.1749    0.0007    0.1749    0.6052    0.5875    0.6052
   44.2488   45.4547   44.2488   44.9922   45.4536   44.9922   41.0035   40.9946   41.0035    0.1523    0.0000    0.1523    0.1752    0.0007    0.1752    0.6055    0.5878    0.6055
   44.2472   45.4547   44.2472   44.9905   45.4536   44.9905   40.9974   40.9887   40.9974    0.1524    0.0000    0.1524    0.1755    0.0007    0.1755    0.6058    0.5881    0.6058
   44.2457   45.4547   44.2457   44.9887   45.4536   44.9887   40.9914   40.9828   40.9914    0.1525    0.0000    0.1525    0.1758    0.0007    0.1758    0.6062    0.5884    0.6062
   44.2442   45.4547   44.2442   44.9870   45.4536   44.9870   40.9853   40.9770   40.9853    0.1525    0.0000    0.1525    0.1761    0.0007    0.1761    0.6065    0.5887    0.6065
   44.2427   45.4547   44.2427   44.9852   45.4536   44.9852   40.9792   40.9711   40.9792    0.1526    0.0000    0.1526    0.1764    0.0007    0.1764    0.6068    0.5890    0.6068
   44.2411   45.4547   44.2411   44.9834   45.4536   44.9834   40.9732   40.9652   40.9732    0.1527    0.0000    0.1527    0.1767    0.0007    0.1767    0.6072    0.5894    0.6072
   44.2396   45.4547   44.2396   44.9817   45.4536   44.9817   40.9671   40.9593   40.9671    0.1528    0.0000    0.1528    0.1770    0.0007    0.1770    0.6075    0.5897    0.6075
   44.2381   45.4547   44.2381   44.9799   45.4535   44.9799   40.9610   40.9534   40.9610    0.1528    0.0000    0.1528    0.1773    0.0007    0.1773    0.6078    0.5900    0.6078
   44.2365   45.4547   44.2365   44.9781   45.4535   44.9781   40.9549   40.9475   40.9549    0.1529    0.0000    0.1529    0.1776    0.0007    0.1776    0.6082    0.5903    0.6082
   44.2350   45.4547   44.2350   44.9763   45.4535   44.9763   40.9488   40.9416   40.9488    0.1530    0.0000    0.1530    0.1779    0.0007    0.1779    0.6085    0.5906    0.6085
   44.2335   45.4547   44.2335   44.9746   45.4535   44.9746   40.9428   40.9357   40.9428    0.1531    0.0000    0.1531    0.1782    0.0007    0.1782    0.6088    0.5909    0.6088
   44.2320   45.4547   44.2320   44.9728   45.4535   44.9728   40.9367   40.9297   40.9367    0.1532    0.0000    0.1532    0.1785    0.0007    0.1785    0.6092    0.5913    0.6092
   44.2304   45.4547   44.2304   44.9710   45.4535   44.9710   40.9306   40.9238   40.9306    0.1532    0.0000    0.1532    0.1788    0.0007    0.1788    0.6095    0.5916    0.6095
   44.2289   45.4547   44.2289   44.9692   45.4535   44.9692   40.9245   40.9179   40.9245    0.1533    0.0000    0.1533    0.1791    0.0007    0.1791    0.6098    0.5919    0.6098
   44.2274   45.4547   44.2274   44.9674   45.4535   44.9674   40.9184   40.9120   40.9184    0.1534    0.0000    0.1534    0.1794    0.0007    0.1794    0.6102    0.5922    0.6102
   44.2258   45.4547   44.2258   44.9656   45.4535   44.9656   40.9123   40.9061   40.9123    0.1535    0.0000    0.1535    0.1797    0.0007    0.1797    0.6105    0.5925    0.6105
   44.2243   45.4547   44.2243   44.9638   45.4535   44.9638   40.9062   40.9002   40.9062    0.1535    0.0000    0.1535    0.1800    0.0007    0.1800    0.6109    0.5928    0.6109
   44.2228   45.4547   44.2228   44.9620   45.4535   44.9620   40.9001   40.8942   40.9001    0.1536    0.0000    0.1536    0.1803    0.0007    0.1803    0.6112    0.5932    0.6112
   44.2212   45.4547   44.2212   44.9602   45.4535   44.9602   40.8939   40.8883   40.8939    0.1537    0.0001    0.1537    0.1806    0.0007    0.1806    0.6115    0.5935    0.6115
   44.2197   45.4547   44.2197   44.9584   45.4535   44.9584   40.8878   40.8823   40.8878    0.1538    0.0001    0.1538    0.1809    0.0007    0.1809    0.6119    0.5938    0.6119
   44.2182   45.4547   44.2182   44.9566   45.4535   44.9566   40.8817   40.8764   40.8817    0.1538    0.0001    0.1538    0.1812    0.0007    0.1812    0.6122    0.5941    0.6122
   44.2166   45.4547   44.2166   44.9548   45.4535   44.9548   40.8756   40.8705   40.8756    0.1539    0.0001    0.1539    0.1815    0.0007    0.1815    0.6125    0.5944    0.6125
   44.2151   45.4547   44.2151   44.9530   45.4534   44.9530   40.8695   40.8645   40.8695    0.1540    0.0001    0.1540    0.1818    0.0007    0.1818    0.6129    0.5947    0.6129
   44.2135   45.4547   44.2135   44.9511   45.4534   44.9511   40.8633   40.8586   40.8633    0.1541    0.0001    0.1541    0.1821    0.0007    0.1821    0.6132    0.5950    0.6132
[truncated: 2,858,353 more chars]
