# Supplementary material for: Viscoelastic properties of wheat gluten in a molecular dynamics study
Source: PLoS Comput Biol. 2021 Mar 24;17(3):e1008840. doi: 10.1371/journal.pcbi.1008840 (PMC8021197; doi:10.1371/journal.pcbi.1008840)
Supplement: S1 DSB Model — (GZ) [file pcbi.1008840.s009.tar.gz › parametersMDCG.txt]

simple bending angle potential parameters
1.5 1.5 1.5 5.0 7.5 6.58 6.58
bending angle potential parameters
20872.75597 -63260.52963 79318.301 -52680.17088 19554.21897 -3847.670279 313.6716916
8222.83155 -25178.89003 31841.70634 -21290.04519 7941.501624 -1567.87285 128.0761621
20872.75597 -63260.52963 79318.301 -52680.17088 19554.21897 -3847.670279 313.6716916
34646.70029 -109957.2324 144423.9036 -100525.9874 39127.31928 -8079.214542 691.8417699
10744.12043 -34148.94233 44818.66284 -31110.67875 12060.69185 -2479.723349 211.6367439
34646.70029 -109957.2324 144423.9036 -100525.9874 39127.31928 -8079.214542 691.8417699
15883.02041 -48923.1471 62360.6974 -42110.86572 15891.78309 -3178.490602 263.2916319
16912.27207 -53570.09757 70150.19389 -48602.41198 18791.04978 -3844.690523 325.3085829
15883.02041 -48923.1471 62360.6974 -42110.86572 15891.78309 -3178.490602 263.2916319
dihedral angle potential parameters
0.133672207 -0.007576316 0.003786907 -0.124627339 0.425373566 -0.060606303 
0.935285048 0.928786712 -0.18516837 0.015857805 0.2861951 0.072728001
0.210489196 -0.00606094 0.202709724 -0.160512736 0.461339767 0.13333598
0.233402207 -0.101516187 0.109235732 0.14906496 0.151803103 -0.742423775
1.810497634 1.171212546 0.091084321 -0.254152251 0.557619284 -1.569694253
0.661379307 0.115151794 0.428904959 0.200723546 0.100490651 -0.803028162
0.198889776 0.018181703 -0.070746181 0.122076238 0.178719533 -0.624241103
1.254229713 0.739393723 0.686217752 0.219188398 0.083115678 -0.790909154
0.275933756 0.00606063 0.257226522 0.15460117 0.146208844 -0.448484074
GLY PRO GLN CYS ALA SER VAL THR ILE LEU ASN ASP LYS GLU MET HIS PHE ARG TYR TRP
0   0   2   1   1   2   1   2   1   1   2   4   5   4   1   2   1   5   1   1   
0   0   3   5   4   2   6   3   7   7   3   2   3   2   7   4   7   4   7   8 
0   0   0   2   1   0   4   0   4   4   0   0   0   0   1   0   4   0   2   4   
0   0   2   2   1   2   1   2   2   2   2   2   2   2   1   2   2   2   2   3 
amino acid radii
3.15 3.7 3.9 3.7 3.35 3.3 4.0 3.6 4.5 4.6 3.65 3.5 3.65 3.65 4.5 4.0 4.6 3.95 4.5 4.7
amino acid pair distances and energies
GLY GLY 0.000000 0.111000
GLY PRO 0.000000 0.156000
GLY GLN 0.000000 0.204000
GLY CYS 0.000000 0.123000
GLY ALA 0.000000 0.117000
GLY SER 0.000000 0.111000
GLY VAL 0.000000 0.186000
GLY THR 0.000000 0.105000
GLY ILE 0.000000 0.180000
GLY LEU 0.000000 0.174000
GLY ASN 0.000000 0.174000
GLY ASP 0.000000 0.000000
GLY LYS 0.000000 0.168000
GLY GLU 0.000000 0.000000
GLY MET 0.000000 0.222000
GLY HIS 0.000000 0.150000
GLY PHE 0.000000 0.171000
GLY ARG 0.000000 0.144000
GLY TYR 0.000000 0.240000
GLY TRP 0.000000 0.204000
PRO PRO 7.415160 0.159000
PRO GLN 7.906120 0.255000
PRO CYS 7.526330 0.141000
PRO ALA 6.845090 0.129000
PRO SER 7.044050 0.117000
PRO VAL 7.476550 0.192000
PRO THR 7.317670 0.117000
PRO ILE 7.875390 0.195000
PRO LEU 8.010340 0.141000
PRO ASN 7.551520 0.228000
PRO ASP 7.235150 0.000000
PRO LYS 7.805720 0.201000
PRO GLU 7.532810 0.000000
PRO MET 8.285350 0.207000
PRO HIS 7.909230 0.198000
PRO PHE 8.354950 0.237000
PRO ARG 8.696700 0.111000
PRO TYR 8.600350 0.315000
PRO TRP 8.730090 0.357000
GLN GLN 8.633900 0.372000
GLN CYS 7.722320 0.258000
GLN ALA 7.390720 0.204000
GLN SER 7.638110 0.189000
GLN VAL 7.812100 0.291000
GLN THR 7.768030 0.213000
GLN ILE 8.244920 0.327000
GLN LEU 8.437260 0.300000
GLN ASN 8.188510 0.339000
GLN ASP 8.154410 0.000000
GLN LYS 8.685540 0.330000
GLN GLU 8.406260 0.024000
GLN MET 8.838750 0.327000
GLN HIS 8.643660 0.324000
GLN PHE 8.953510 0.450000
GLN ARG 9.259890 0.288000
GLN TYR 9.270350 0.444000
GLN TRP 9.580920 0.549000
CYS CYS 7.557330 0.156000
CYS ALA 6.968940 0.132000
CYS SER 6.970790 0.132000
CYS VAL 7.558180 0.192000
CYS THR 7.401700 0.135000
CYS ILE 7.947190 0.156000
CYS LEU 8.074060 0.111000
CYS ASN 7.492170 0.234000
CYS ASP 7.175920 0.000000
CYS LYS 7.831170 0.198000
CYS GLU 7.448780 0.000000
CYS MET 8.291320 0.177000
CYS HIS 8.167900 0.189000
CYS PHE 8.496790 0.210000
CYS ARG 8.241420 0.138000
CYS TYR 8.255760 0.306000
CYS TRP 8.945580 0.306000
ALA ALA 6.415960 0.159000
ALA SER 6.529790 0.114000
ALA VAL 7.061640 0.180000
ALA THR 6.940890 0.117000
ALA ILE 7.451500 0.195000
ALA LEU 7.645710 0.120000
ALA ASN 7.024810 0.213000
ALA ASP 6.730040 0.000000
ALA LYS 7.256360 0.195000
ALA GLU 7.035130 0.000000
ALA MET 7.906350 0.186000
ALA HIS 7.498070 0.153000
ALA PHE 8.167000 0.195000
ALA ARG 7.992540 0.117000
ALA TYR 8.015580 0.198000
ALA TRP 8.648900 0.249000
SER SER 6.645070 0.066000
SER VAL 7.166280 0.129000
SER THR 6.969180 0.069000
SER ILE 7.520210 0.135000
SER LEU 7.684980 0.126000
SER ASN 7.180180 0.141000
SER ASP 6.993050 0.000000
SER LYS 7.734880 0.162000
SER GLU 7.406810 0.000000
SER MET 7.941130 0.189000
SER HIS 7.877480 0.138000
SER PHE 8.243450 0.153000
SER ARG 8.274470 0.108000
SER TYR 8.358460 0.198000
SER TRP 8.753000 0.195000
VAL VAL 7.646020 0.225000
VAL THR 7.540350 0.147000
VAL ILE 8.062460 0.219000
VAL LEU 8.292020 0.165000
VAL ASN 7.537050 0.291000
VAL ASP 7.222670 0.000000
VAL LYS 7.687420 0.231000
VAL GLU 7.495670 0.000000
VAL MET 8.480890 0.261000
VAL HIS 7.916660 0.195000
VAL PHE 8.687310 0.303000
VAL ARG 8.314880 0.150000
VAL TYR 8.387770 0.342000
VAL TRP 9.221710 0.357000
THR THR 7.300310 0.072000
THR ILE 7.928810 0.147000
THR LEU 8.123740 0.126000
THR ASN 7.457430 0.195000
THR ASP 7.193390 0.000000
THR LYS 7.794240 0.177000
THR GLU 7.508720 0.000000
THR MET 8.330460 0.180000
THR HIS 7.978560 0.135000
THR PHE 8.583960 0.201000
THR ARG 8.496440 0.120000
THR TYR 8.578300 0.267000
THR TRP 9.139560 0.279000
ILE ILE 8.526300 0.258000
ILE LEU 8.771930 0.171000
ILE ASN 7.955090 0.306000
ILE ASP 7.652580 0.000000
ILE LYS 8.158910 0.240000
ILE GLU 7.972750 0.000000
ILE MET 8.947200 0.273000
ILE HIS 8.366910 0.216000
ILE PHE 9.111180 0.306000
ILE ARG 8.755170 0.087000
ILE TYR 8.775210 0.372000
ILE TRP 9.572590 0.390000
LEU LEU 8.932370 0.000000
LEU ASN 8.139660 0.297000
LEU ASP 7.858390 0.270000
LEU LYS 8.392610 0.159000
LEU GLU 8.198230 0.294000
LEU MET 9.143970 0.165000
LEU HIS 8.566780 0.231000
LEU PHE 9.335070 0.213000
LEU ARG 8.983630 0.000000
LEU TYR 9.016610 0.312000
LEU TRP 9.785080 0.324000
ASN ASN 7.744780 0.324000
ASN ASP 7.497380 0.000000
ASN LYS 8.114610 0.306000
ASN GLU 7.997310 0.042000
ASN MET 8.489180 0.327000
ASN HIS 8.364040 0.264000
ASN PHE 8.648590 0.402000
ASN ARG 8.870540 0.303000
ASN TYR 8.961060 0.417000
ASN TRP 9.108470 0.480000
ASP ASP 7.395800 0.000000
ASP LYS 8.585820 0.000000
ASP GLU 7.814570 0.000000
ASP MET 8.148840 0.000000
ASP HIS 8.499480 0.000000
ASP PHE 8.513400 0.000000
ASP ARG 9.124390 0.342000
ASP TYR 9.346040 0.030000
ASP TRP 9.103070 0.003000
LYS LYS 8.931920 0.267000
LYS GLU 8.904610 0.000000
LYS MET 8.797870 0.255000
LYS HIS 8.578140 0.222000
LYS PHE 8.793410 0.327000
LYS ARG 9.492150 0.114000
LYS TYR 9.037340 0.420000
LYS TRP 9.209680 0.405000
GLU GLU 8.375240 0.000000
GLU MET 8.610450 0.000000
GLU HIS 8.844300 0.000000
GLU PHE 8.745170 0.000000
GLU ARG 9.518250 0.327000
GLU TYR 9.477610 0.081000
GLU TRP 9.479190 0.063000
MET MET 9.290130 0.270000
MET HIS 8.926700 0.228000
MET PHE 9.554930 0.339000
MET ARG 9.272520 0.153000
MET TYR 9.281020 0.423000
MET TRP 10.021900 0.444000
HIS HIS 8.826740 0.225000
HIS PHE 8.975020 0.366000
HIS ARG 9.229300 0.174000
HIS TYR 9.383430 0.387000
HIS TRP 9.657460 0.441000
PHE PHE 9.730680 0.396000
PHE ARG 9.257800 0.315000
PHE TYR 9.561810 0.483000
PHE TRP 10.168000 0.531000
ARG ARG 10.022200 0.000000
ARG TYR 9.509220 0.339000
ARG TRP 9.821990 0.510000
TYR TYR 9.340990 0.570000
TYR TRP 10.082900 0.600000
TRP TRP 10.845600 0.684000
