# Supplementary material for: Viscoelastic properties of wheat gluten in a molecular dynamics study
Source: PLoS Comput Biol. 2021 Mar 24;17(3):e1008840. doi: 10.1371/journal.pcbi.1008840 (PMC8021197; doi:10.1371/journal.pcbi.1008840)
Supplement: S1 DSB Model — (GZ) [file pcbi.1008840.s009.tar.gz › parametersMJ96.txt]

simple bending angle potential parameters
1.5 1.5 1.5 5.0 7.5 6.58 6.58
bending angle potential parameters
20872.75597 -63260.52963 79318.301 -52680.17088 19554.21897 -3847.670279 313.6716916
8222.83155 -25178.89003 31841.70634 -21290.04519 7941.501624 -1567.87285 128.0761621
20872.75597 -63260.52963 79318.301 -52680.17088 19554.21897 -3847.670279 313.6716916
34646.70029 -109957.2324 144423.9036 -100525.9874 39127.31928 -8079.214542 691.8417699
10744.12043 -34148.94233 44818.66284 -31110.67875 12060.69185 -2479.723349 211.6367439
34646.70029 -109957.2324 144423.9036 -100525.9874 39127.31928 -8079.214542 691.8417699
15883.02041 -48923.1471 62360.6974 -42110.86572 15891.78309 -3178.490602 263.2916319
16912.27207 -53570.09757 70150.19389 -48602.41198 18791.04978 -3844.690523 325.3085829
15883.02041 -48923.1471 62360.6974 -42110.86572 15891.78309 -3178.490602 263.2916319
dihedral angle potential parameters
0.133672207 -0.007576316 0.003786907 -0.124627339 0.425373566 -0.060606303 
0.935285048 0.928786712 -0.18516837 0.015857805 0.2861951 0.072728001
0.210489196 -0.00606094 0.202709724 -0.160512736 0.461339767 0.13333598
0.233402207 -0.101516187 0.109235732 0.14906496 0.151803103 -0.742423775
1.810497634 1.171212546 0.091084321 -0.254152251 0.557619284 -1.569694253
0.661379307 0.115151794 0.428904959 0.200723546 0.100490651 -0.803028162
0.198889776 0.018181703 -0.070746181 0.122076238 0.178719533 -0.624241103
1.254229713 0.739393723 0.686217752 0.219188398 0.083115678 -0.790909154
0.275933756 0.00606063 0.257226522 0.15460117 0.146208844 -0.448484074
GLY PRO GLN CYS ALA SER VAL THR ILE LEU ASN ASP LYS GLU MET HIS PHE ARG TYR TRP
0   0   2   1   1   2   1   2   1   1   2   4   5   4   1   2   1   5   1   1   
0   0   3   5   4   2   6   3   7   7   3   2   3   2   7   4   7   4   7   8 
0   0   0   2   1   0   4   0   4   4   0   0   0   0   1   0   4   0   2   4   
0   0   2   2   1   2   1   2   2   2   2   2   2   2   1   2   2   2   2   3 
amino acid radii
3.15 3.7 3.9 3.7 3.35 3.3 4.0 3.6 4.5 4.6 3.65 3.5 3.65 3.65 4.5 4.0 4.6 3.95 4.5 4.7
amino acid pair distances and energies
GLY GLY 0.000000 0.672000
GLY PRO 0.000000 0.561000
GLY GLN 0.000000 0.498000
GLY CYS 0.000000 0.948000
GLY ALA 0.000000 0.693000
GLY SER 0.000000 0.546000
GLY VAL 0.000000 1.014000
GLY THR 0.000000 0.624000
GLY ILE 0.000000 1.134000
GLY LEU 0.000000 1.248000
GLY ASN 0.000000 0.522000
GLY ASP 0.000000 0.477000
GLY LYS 0.000000 0.345000
GLY GLU 0.000000 0.366000
GLY MET 0.000000 1.017000
GLY HIS 0.000000 0.645000
GLY PHE 0.000000 1.239000
GLY ARG 0.000000 0.516000
GLY TYR 0.000000 0.903000
GLY TRP 0.000000 1.026000
PRO PRO 7.415160 0.525000
PRO GLN 7.906120 0.519000
PRO CYS 7.526330 0.921000
PRO ALA 6.845090 0.609000
PRO SER 7.044050 0.471000
PRO VAL 7.476550 0.996000
PRO THR 7.317670 0.570000
PRO ILE 7.875390 1.128000
PRO LEU 8.010340 1.260000
PRO ASN 7.551520 0.459000
PRO ASP 7.235150 0.399000
PRO LYS 7.805720 0.291000
PRO GLU 7.532810 0.378000
PRO MET 8.285350 1.035000
PRO HIS 7.909230 0.675000
PRO PHE 8.354950 1.275000
PRO ARG 8.696700 0.510000
PRO TYR 8.600350 0.957000
PRO TRP 8.730090 1.119000
GLN GLN 8.633900 0.462000
GLN CYS 7.722320 0.855000
GLN ALA 7.390720 0.567000
GLN SER 7.638110 0.447000
GLN VAL 7.812100 0.921000
GLN THR 7.768030 0.570000
GLN ILE 8.244920 1.101000
GLN LEU 8.437260 1.212000
GLN ASN 8.188510 0.513000
GLN ASP 8.154410 0.438000
GLN LYS 8.685540 0.387000
GLN GLU 8.406260 0.426000
GLN MET 8.838750 0.990000
GLN HIS 8.643660 0.594000
GLN PHE 8.953510 1.230000
GLN ARG 9.259890 0.540000
GLN TYR 9.270350 0.891000
GLN TRP 9.580920 0.933000
CYS CYS 7.557330 1.632000
CYS ALA 6.968940 1.071000
CYS SER 6.970790 0.858000
CYS VAL 7.558180 1.488000
CYS THR 7.401700 0.933000
CYS ILE 7.947190 1.650000
CYS LEU 8.074060 1.749000
CYS ASN 7.492170 0.777000
CYS ASP 7.175920 0.723000
CYS LYS 7.831170 0.585000
CYS GLU 7.448780 0.681000
CYS MET 8.291320 1.497000
CYS HIS 8.167900 1.080000
CYS PHE 8.496790 1.740000
CYS ARG 8.241420 0.771000
CYS TYR 8.255760 1.248000
CYS TRP 8.945580 1.485000
ALA ALA 6.415960 0.816000
ALA SER 6.529790 0.603000
ALA VAL 7.061640 1.212000
ALA THR 6.940890 0.696000
ALA ILE 7.451500 1.374000
ALA LEU 7.645710 1.473000
ALA ASN 7.024810 0.552000
ALA ASP 6.730040 0.510000
ALA LYS 7.256360 0.393000
ALA GLU 7.035130 0.453000
ALA MET 7.906350 1.182000
ALA HIS 7.498070 0.723000
ALA PHE 8.167000 1.443000
ALA ARG 7.992540 0.549000
ALA TYR 8.015580 1.008000
ALA TRP 8.648900 1.146000
SER SER 6.645070 0.501000
SER VAL 7.166280 0.915000
SER THR 6.969180 0.588000
SER ILE 7.520210 1.056000
SER LEU 7.684980 1.176000
SER ASN 7.180180 0.474000
SER ASP 6.993050 0.489000
SER LYS 7.734880 0.315000
SER GLU 7.406810 0.444000
SER MET 7.941130 0.909000
SER HIS 7.877480 0.633000
SER PHE 8.243450 1.206000
SER ARG 8.274470 0.486000
SER TYR 8.358460 0.834000
SER TRP 8.753000 0.897000
VAL VAL 7.646020 1.656000
VAL THR 7.540350 1.038000
VAL ILE 8.062460 1.815000
VAL LEU 8.292020 1.944000
VAL ASN 7.537050 0.849000
VAL ASP 7.222670 0.744000
VAL LYS 7.687420 0.747000
VAL GLU 7.495670 0.801000
VAL MET 8.480890 1.596000
VAL HIS 7.916660 1.074000
VAL PHE 8.687310 1.887000
VAL ARG 8.314880 0.921000
VAL TYR 8.387770 1.386000
VAL TRP 9.221710 1.554000
THR THR 7.300310 0.636000
THR ILE 7.928810 1.209000
THR LEU 8.123740 1.302000
THR ASN 7.457430 0.564000
THR ASP 7.193390 0.540000
THR LYS 7.794240 0.393000
THR GLU 7.508720 0.522000
THR MET 8.330460 1.053000
THR HIS 7.978560 0.726000
THR PHE 8.583960 1.284000
THR ARG 8.496440 0.570000
THR TYR 8.578300 0.903000
THR TRP 9.139560 0.966000
ILE ILE 8.526300 1.962000
ILE LEU 8.771930 2.112000
ILE ASN 7.955090 0.972000
ILE ASP 7.652580 0.951000
ILE LYS 8.158910 0.903000
ILE GLU 7.972750 0.981000
ILE MET 8.947200 1.806000
ILE HIS 8.366910 1.242000
ILE PHE 9.111180 2.052000
ILE ARG 8.755170 1.089000
ILE TYR 8.775210 1.575000
ILE TRP 9.572590 1.734000
LEU LEU 8.932370 2.211000
LEU ASN 8.139660 1.122000
LEU ASP 7.858390 1.020000
LEU LYS 8.392610 1.011000
LEU GLU 8.198230 1.077000
LEU MET 9.143970 1.923000
LEU HIS 8.566780 1.362000
LEU PHE 9.335070 2.184000
LEU ARG 8.983630 1.209000
LEU TYR 9.016610 1.701000
LEU TRP 9.785080 1.842000
ASN ASN 7.744780 0.504000
ASN ASP 7.497380 0.504000
ASN LYS 8.114610 0.363000
ASN GLU 7.997310 0.453000
ASN MET 8.489180 0.885000
ASN HIS 8.364040 0.624000
ASN PHE 8.648590 1.125000
ASN ARG 8.870540 0.492000
ASN TYR 8.961060 0.828000
ASN TRP 9.108470 0.921000
ASP ASP 7.395800 0.363000
ASP LYS 8.585820 0.504000
ASP GLU 7.814570 0.306000
ASP MET 8.148840 0.771000
ASP HIS 8.499480 0.696000
ASP PHE 8.513400 1.044000
ASP ARG 9.124390 0.687000
ASP TYR 9.346040 0.828000
ASP TRP 9.103070 0.852000
LYS LYS 8.931920 0.036000
LYS GLU 8.904610 0.540000
LYS MET 8.797870 0.744000
LYS HIS 8.578140 0.405000
LYS PHE 8.793410 1.008000
LYS ARG 9.492150 0.177000
LYS TYR 9.037340 0.780000
LYS TRP 9.209680 0.807000
GLU GLU 8.375240 0.273000
GLU MET 8.610450 0.867000
GLU HIS 8.844300 0.645000
GLU PHE 8.745170 1.068000
GLU ARG 9.518250 0.681000
GLU TYR 9.477610 0.837000
GLU TRP 9.479190 0.897000
MET MET 9.290130 1.638000
MET HIS 8.926700 1.194000
MET PHE 9.554930 1.968000
MET ARG 9.272520 0.936000
MET TYR 9.281020 1.473000
MET TRP 10.021900 1.665000
HIS HIS 8.826740 0.915000
HIS PHE 8.975020 1.431000
HIS ARG 9.229300 0.648000
HIS TYR 9.383430 1.056000
HIS TRP 9.657460 1.194000
PHE PHE 9.730680 2.178000
PHE ARG 9.257800 1.194000
PHE TYR 9.561810 1.698000
PHE TRP 10.168000 1.848000
ARG ARG 10.022200 0.465000
ARG TYR 9.509220 0.948000
ARG TRP 9.821990 1.023000
TYR TYR 9.340990 1.251000
TYR TRP 10.082900 1.398000
TRP TRP 10.845600 1.518000
